# Supplementary material for: Defining cellular diversity at the swine maternal–fetal interface using spatial transcriptomics and organoids
Source: PLoS Biol. 2025 Aug 28;23(8):e3003302. doi: 10.1371/journal.pbio.3003302 (PMC12393714; doi:10.1371/journal.pbio.3003302)
Supplement: S1 Table — (S1_Table.CSV) [file pbio.3003302.s008.csv]

	p_val	avg_log2FC	pct.1	pct.2	p_val_adj	cluster	gene
WNT6	0	0.429352470410264	0.974	0.834	0	(C0) IntTroph	WNT6
TGM2	0	0.420811606524128	0.878	0.634	0	(C0) IntTroph	TGM2
RHOBTB2	0	0.410643406998178	0.992	0.928	0	(C0) IntTroph	RHOBTB2
ENSSSCG00000011355	0	0.398146470946874	0.837	0.507	0	(C0) IntTroph	ENSSSCG00000011355
FIBIN	0	0.388338164529399	0.679	0.372	0	(C0) IntTroph	FIBIN
CFAP74	0	0.370783298829998	0.754	0.372	0	(C0) IntTroph	CFAP74
ETV5	0	0.36790367209135	0.835	0.617	0	(C0) IntTroph	ETV5
ENTPD8	0	0.360646911083855	0.897	0.664	0	(C0) IntTroph	ENTPD8
PGC	0	0.350014698840685	0.842	0.6	0	(C0) IntTroph	PGC
SESN3	0	0.34973145589452	0.738	0.464	0	(C0) IntTroph	SESN3
SLCO2A1	0	0.343909998521878	0.68	0.423	0	(C0) IntTroph	SLCO2A1
RAB31	0	0.339314066345438	0.772	0.513	0	(C0) IntTroph	RAB31
FGR	0	0.335709478208073	0.705	0.35	0	(C0) IntTroph	FGR
PAK3	0	0.331474232657515	0.903	0.72	0	(C0) IntTroph	PAK3
SLC7A8	0	0.330669153512455	0.881	0.619	0	(C0) IntTroph	SLC7A8
ABCG2	0	0.328680502736572	0.962	0.809	0	(C0) IntTroph	ABCG2
AQP3	0	0.325510694899731	0.961	0.854	0	(C0) IntTroph	AQP3
KIT	0	0.320983272811771	0.889	0.699	0	(C0) IntTroph	KIT
MEGF6	0	0.320897784481329	0.855	0.585	0	(C0) IntTroph	MEGF6
KIAA0040	0	0.320543537737528	0.954	0.757	0	(C0) IntTroph	KIAA0040
ITGAL	0	0.316888800209442	0.792	0.413	0	(C0) IntTroph	ITGAL
LOXL2	0	0.307799394647485	0.999	0.992	0	(C0) IntTroph	LOXL2
GABRD	0	0.304847216457922	0.709	0.384	0	(C0) IntTroph	GABRD
VWC2L	0	0.298677266843593	0.424	0.175	0	(C0) IntTroph	VWC2L
TIMP1	0	0.292661753871792	0.993	0.963	0	(C0) IntTroph	TIMP1
TNS3	0	0.290202437858306	0.907	0.681	0	(C0) IntTroph	TNS3
LAMA3	0	0.28914548367017	0.999	0.995	0	(C0) IntTroph	LAMA3
ABCC2	0	0.280344145696648	0.931	0.838	0	(C0) IntTroph	ABCC2
ZAN	0	0.278644054542628	0.523	0.224	0	(C0) IntTroph	ZAN
FNDC1	0	0.275295935912508	0.417	0.129	0	(C0) IntTroph	FNDC1
ACHE	0	0.274138249427284	0.406	0.157	0	(C0) IntTroph	ACHE
SLC22A5	0	0.272862098208282	0.818	0.613	0	(C0) IntTroph	SLC22A5
ENSSSCG00000010280	0	0.272258043299806	0.62	0.356	0	(C0) IntTroph	ENSSSCG00000010280
F3	0	0.271501950288362	0.983	0.914	0	(C0) IntTroph	F3
ANO1	0	0.270361852594984	0.756	0.565	0	(C0) IntTroph	ANO1
PAPLN	0	0.268891394448759	0.933	0.79	0	(C0) IntTroph	PAPLN
BMP6	0	0.266575387900108	0.666	0.379	0	(C0) IntTroph	BMP6
ITGB4	0	0.266287258986405	1	0.999	0	(C0) IntTroph	ITGB4
TFCP2L1	0	0.265742869447894	1	0.995	0	(C0) IntTroph	TFCP2L1
SLC25A35	0	0.265442046355711	0.439	0.158	0	(C0) IntTroph	SLC25A35
WHRN	0	0.265009022111995	0.943	0.789	0	(C0) IntTroph	WHRN
FGFR2	0	0.264102128268894	0.938	0.808	0	(C0) IntTroph	FGFR2
SOX5	0	0.263441702728304	0.994	0.961	0	(C0) IntTroph	SOX5
TRPM4	0	0.262448735108515	0.76	0.534	0	(C0) IntTroph	TRPM4
IQSEC1	0	0.261157798170769	0.787	0.501	0	(C0) IntTroph	IQSEC1
TMEM91	0	0.259503571516095	0.39	0.113	0	(C0) IntTroph	TMEM91
RGCC	0	0.256722331533096	0.966	0.873	0	(C0) IntTroph	RGCC
ARHGAP8	0	0.255684354975969	0.934	0.811	0	(C0) IntTroph	ARHGAP8
ENSSSCG00000013434	0	0.255490634573228	0.678	0.398	0	(C0) IntTroph	ENSSSCG00000013434
PARVA	0	0.254407076185563	1	0.998	0	(C0) IntTroph	PARVA
HSPA12A	0	0.254130298031523	0.738	0.473	0	(C0) IntTroph	HSPA12A
ETNK2	0	0.253705182845763	0.407	0.13	0	(C0) IntTroph	ETNK2
NPNT	4.45165821714216e-301	0.316616434854642	0.555	0.316	7.70671070551651e-297	(C0) IntTroph	NPNT
ID4	9.25591045359679e-301	0.310430231496869	0.616	0.371	1.60238321772668e-296	(C0) IntTroph	ID4
ADAMTS10	1.58853798918826e-289	0.264486690213161	0.679	0.422	2.75007696688272e-285	(C0) IntTroph	ADAMTS10
MACROD1	1.56462168917953e-285	0.251091113797549	0.852	0.744	2.70867306830761e-281	(C0) IntTroph	MACROD1
ZNF521	5.37951734788105e-279	0.260238235116166	0.649	0.379	9.31302043265167e-275	(C0) IntTroph	ZNF521
SPAG16	1.60465204480104e-272	0.255153082117973	0.962	0.846	2.77797361995957e-268	(C0) IntTroph	SPAG16
ZFHX4	5.23385813709474e-270	0.250931066304964	0.467	0.238	9.06085520693841e-266	(C0) IntTroph	ZFHX4
SPINK6	2.47028838336653e-266	0.295681571816818	0.361	0.144	4.27656324928414e-262	(C0) IntTroph	SPINK6
PTGER4	2.71536977123768e-265	0.301483045771392	0.698	0.517	4.70084814796667e-261	(C0) IntTroph	PTGER4
TNS1	1.6646154348719e-264	0.250038554594022	0.58	0.365	2.88178224085024e-260	(C0) IntTroph	TNS1
ENSSSCG00000032149	2.02151311649152e-260	0.290065512656378	0.976	0.946	3.49964350727013e-256	(C0) IntTroph	ENSSSCG00000032149
GCM1	3.083160828487e-260	0.293691849626241	0.525	0.282	5.33756802627669e-256	(C0) IntTroph	GCM1
ENSSSCG00000042564	3.01167434122192e-258	0.41749501860752	0.412	0.2	5.21381061952338e-254	(C0) IntTroph	ENSSSCG00000042564
RPS6KA5	2.02264119924186e-248	0.269431058134992	0.588	0.363	3.50159644412751e-244	(C0) IntTroph	RPS6KA5
EGR4	2.85236987469396e-246	0.276299256173526	0.391	0.178	4.93802272707019e-242	(C0) IntTroph	EGR4
SLC2A5	1.22695767728458e-242	0.258786488451042	0.822	0.61	2.12410913091507e-238	(C0) IntTroph	SLC2A5
SUSD4	2.03993275949409e-241	0.266752107704108	0.634	0.439	3.53153159323617e-237	(C0) IntTroph	SUSD4
CXCL14	1.58235577036574e-235	0.412145895395835	0.712	0.543	2.73937430965717e-231	(C0) IntTroph	CXCL14
ENSSSCG00000017061	2.6437989373312e-232	0.385790357227568	0.776	0.587	4.57694472030777e-228	(C0) IntTroph	ENSSSCG00000017061
FBXO32	1.60082026702828e-215	0.314716541097832	0.757	0.586	2.77134004627935e-211	(C0) IntTroph	FBXO32
PRSS12	2.64985106332534e-212	0.262179331736764	0.787	0.613	4.58742216082883e-208	(C0) IntTroph	PRSS12
C1QTNF4	3.69645828630634e-196	0.385765954559681	0.693	0.514	6.39930858525354e-192	(C0) IntTroph	C1QTNF4
NKAIN2	1.39959945993924e-188	0.294786344935906	0.353	0.168	2.42298658504682e-184	(C0) IntTroph	NKAIN2
DAB2	1.02178316552805e-170	0.301082246707974	0.752	0.602	1.76891101616216e-166	(C0) IntTroph	DAB2
FBLN7	1.66834497101125e-166	0.253329876215161	0.507	0.335	2.88823881381467e-162	(C0) IntTroph	FBLN7
SLC1A3	9.93748356853458e-160	0.322234850081391	0.47	0.299	1.72037715538471e-155	(C0) IntTroph	SLC1A3
DPPA5	1.61529736883722e-149	0.302995779198508	0.673	0.481	2.796402804931e-145	(C0) IntTroph	DPPA5
CALD1	1.64120002405306e-145	0.268415253417027	0.644	0.477	2.84124548164066e-141	(C0) IntTroph	CALD1
NUPR1	0	1.03668793661207	0.975	0.645	0	(C1) Areola-2	NUPR1
HSD11B2	0	0.77365879715835	0.722	0.328	0	(C1) Areola-2	HSD11B2
RNF223	0	0.716975934362571	0.788	0.221	0	(C1) Areola-2	RNF223
CCL27	0	0.706179234671458	0.566	0.175	0	(C1) Areola-2	CCL27
ENSSSCG00000022258	0	0.688466756222866	0.414	0.071	0	(C1) Areola-2	ENSSSCG00000022258
MAP3K8	0	0.65322709314934	0.88	0.41	0	(C1) Areola-2	MAP3K8
PRDM1	0	0.624368914221412	0.707	0.146	0	(C1) Areola-2	PRDM1
TXNIP	0	0.621833546353175	0.973	0.738	0	(C1) Areola-2	TXNIP
ZBTB7C	0	0.619039138501269	0.465	0.175	0	(C1) Areola-2	ZBTB7C
LYPD3	0	0.59789511669139	0.568	0.19	0	(C1) Areola-2	LYPD3
S100A12	0	0.581987325612401	0.576	0.168	0	(C1) Areola-2	S100A12
UNC93A	0	0.577488662720332	0.629	0.145	0	(C1) Areola-2	UNC93A
STAR	0	0.574267599381724	0.704	0.253	0	(C1) Areola-2	STAR
GRHL3	0	0.56661703082517	0.791	0.306	0	(C1) Areola-2	GRHL3
TMPRSS11F	0	0.549450649417553	0.555	0.133	0	(C1) Areola-2	TMPRSS11F
SBSN	0	0.549219703961641	0.391	0.121	0	(C1) Areola-2	SBSN
RHOV	0	0.548004394203043	0.897	0.636	0	(C1) Areola-2	RHOV
TMPRSS11E	0	0.547473848639961	0.434	0.092	0	(C1) Areola-2	TMPRSS11E
NECTIN4	0	0.538060531775693	0.844	0.469	0	(C1) Areola-2	NECTIN4
ELF3	0	0.536465155372224	0.98	0.769	0	(C1) Areola-2	ELF3
ENSSSCG00000061201	0	0.528564566521669	0.342	0.08	0	(C1) Areola-2	ENSSSCG00000061201
SLC39A8	0	0.525262411541062	0.91	0.51	0	(C1) Areola-2	SLC39A8
ENSSSCG00000023320	0	0.514769252027732	0.454	0.088	0	(C1) Areola-2	ENSSSCG00000023320
ANG	0	0.512367018910405	0.735	0.407	0	(C1) Areola-2	ANG
KRT74	0	0.510935034889263	0.346	0.065	0	(C1) Areola-2	KRT74
GNE	0	0.509177393436847	0.695	0.248	0	(C1) Areola-2	GNE
SMIM5	0	0.506459696516001	0.641	0.172	0	(C1) Areola-2	SMIM5
ENSSSCG00000053320	0	0.503961419334319	0.386	0.111	0	(C1) Areola-2	ENSSSCG00000053320
TRPS1	0	0.502555052673097	0.727	0.353	0	(C1) Areola-2	TRPS1
LRATD1	0	0.502108756287939	0.59	0.311	0	(C1) Areola-2	LRATD1
CERS6	0	0.500269379969785	0.853	0.496	0	(C1) Areola-2	CERS6
WIPI1	0	0.499151958424176	0.963	0.601	0	(C1) Areola-2	WIPI1
CYSRT1	0	0.494156176344841	0.524	0.181	0	(C1) Areola-2	CYSRT1
TRIB3	0	0.491683837880608	0.741	0.292	0	(C1) Areola-2	TRIB3
CRABP2	0	0.487424222225017	0.352	0.083	0	(C1) Areola-2	CRABP2
GULP1	0	0.486161108243895	0.762	0.451	0	(C1) Areola-2	GULP1
ENSSSCG00000003047	0	0.482682807614086	0.553	0.11	0	(C1) Areola-2	ENSSSCG00000003047
CDKN2B	0	0.482669905782117	0.732	0.422	0	(C1) Areola-2	CDKN2B
DSC2	0	0.480724721985465	1	0.991	0	(C1) Areola-2	DSC2
PNPLA1	0	0.477133367193842	0.428	0.12	0	(C1) Areola-2	PNPLA1
ENSSSCG00000002623	0	0.474708898373149	0.482	0.197	0	(C1) Areola-2	ENSSSCG00000002623
CCSER1	0	0.474348944296578	0.759	0.361	0	(C1) Areola-2	CCSER1
KAT2B	0	0.471972085202706	0.728	0.303	0	(C1) Areola-2	KAT2B
HSPA1L	0	0.470204841476852	0.503	0.068	0	(C1) Areola-2	HSPA1L
SPTBN2	0	0.46707950454139	0.878	0.66	0	(C1) Areola-2	SPTBN2
ATOSA	0	0.458686846844896	0.95	0.717	0	(C1) Areola-2	ATOSA
YPEL3	0	0.456291494267169	1	0.935	0	(C1) Areola-2	YPEL3
C11orf80	0	0.456262226884103	0.504	0.15	0	(C1) Areola-2	C11orf80
CLCA1	0	0.450640846994403	0.788	0.366	0	(C1) Areola-2	CLCA1
C4orf36	0	0.450309489847364	0.657	0.266	0	(C1) Areola-2	C4orf36
TENT5A	0	0.449889992747471	0.616	0.328	0	(C1) Areola-2	TENT5A
ETV1	0	0.449626461782884	0.48	0.083	0	(C1) Areola-2	ETV1
GPR137B	0	0.446899732427169	0.661	0.29	0	(C1) Areola-2	GPR137B
TCP11L2	0	0.443948587473026	0.963	0.703	0	(C1) Areola-2	TCP11L2
SQSTM1	0	0.443724213522035	1	0.997	0	(C1) Areola-2	SQSTM1
JMY	0	0.443249893276965	0.82	0.445	0	(C1) Areola-2	JMY
MXD1	0	0.436290936989663	0.975	0.83	0	(C1) Areola-2	MXD1
ENSSSCG00000030241	0	0.434447020627977	0.665	0.246	0	(C1) Areola-2	ENSSSCG00000030241
ACOXL	0	0.433005920966912	0.533	0.121	0	(C1) Areola-2	ACOXL
RORA	0	0.432284947924007	0.635	0.278	0	(C1) Areola-2	RORA
MAFB	0	0.429854024867324	0.481	0.136	0	(C1) Areola-2	MAFB
CAMK2N1	0	0.429224375899582	0.61	0.295	0	(C1) Areola-2	CAMK2N1
ARHGAP30	0	0.427912000699039	0.495	0.172	0	(C1) Areola-2	ARHGAP30
GABARAPL1	0	0.427680721820494	0.977	0.648	0	(C1) Areola-2	GABARAPL1
GRHL1	0	0.427218664807943	0.957	0.802	0	(C1) Areola-2	GRHL1
S100A8	0	0.42610155777043	0.319	0.043	0	(C1) Areola-2	S100A8
RNASE4	0	0.422445579942682	0.593	0.276	0	(C1) Areola-2	RNASE4
INSIG1	0	0.422060271371755	0.931	0.666	0	(C1) Areola-2	INSIG1
ENSSSCG00000030362	0	0.422051794543953	0.74	0.362	0	(C1) Areola-2	ENSSSCG00000030362
NRK	0	0.421679819725656	0.332	0.05	0	(C1) Areola-2	NRK
CD200	0	0.418665089075813	0.396	0.104	0	(C1) Areola-2	CD200
SMURF1	0	0.417856702541281	0.989	0.845	0	(C1) Areola-2	SMURF1
SEZ6	0	0.417686443548064	0.357	0.061	0	(C1) Areola-2	SEZ6
EDEM3	0	0.416076854420999	1	0.998	0	(C1) Areola-2	EDEM3
ENSSSCG00000035828	0	0.415435073524173	0.412	0.101	0	(C1) Areola-2	ENSSSCG00000035828
YPEL4	0	0.414197183518242	0.643	0.214	0	(C1) Areola-2	YPEL4
PTPN22	0	0.41328762717856	0.282	0.047	0	(C1) Areola-2	PTPN22
RAP1GAP	0	0.413019262936586	0.621	0.182	0	(C1) Areola-2	RAP1GAP
PKP1	0	0.412893681976269	0.387	0.092	0	(C1) Areola-2	PKP1
ENSSSCG00000026210	0	0.412318618457546	0.314	0.075	0	(C1) Areola-2	ENSSSCG00000026210
TMEM154	0	0.411385735283767	0.968	0.877	0	(C1) Areola-2	TMEM154
ITPKC	0	0.409871949833627	0.967	0.797	0	(C1) Areola-2	ITPKC
TNFAIP8L3	0	0.40944374298825	0.44	0.11	0	(C1) Areola-2	TNFAIP8L3
GSDMA	0	0.409315300416793	0.45	0.05	0	(C1) Areola-2	GSDMA
SULT1E1	0	0.408534400342042	0.412	0.099	0	(C1) Areola-2	SULT1E1
GPT2	0	0.408235086762081	0.831	0.419	0	(C1) Areola-2	GPT2
KLHL8	0	0.40783343315419	0.815	0.508	0	(C1) Areola-2	KLHL8
SLC10A6	0	0.407720954790285	0.621	0.276	0	(C1) Areola-2	SLC10A6
NECTIN1	0	0.405472450341069	0.382	0.101	0	(C1) Areola-2	NECTIN1
PARM1	0	0.405432801257244	0.518	0.174	0	(C1) Areola-2	PARM1
SBSPON	0	0.403688902624995	0.384	0.103	0	(C1) Areola-2	SBSPON
ABCA1	0	0.403616108995845	0.92	0.687	0	(C1) Areola-2	ABCA1
TIMP2	0	0.403136830339259	0.59	0.226	0	(C1) Areola-2	TIMP2
LYSMD2	0	0.402591868967751	0.573	0.295	0	(C1) Areola-2	LYSMD2
SLC26A2	0	0.402330334763952	0.722	0.447	0	(C1) Areola-2	SLC26A2
STX11	0	0.402203461222443	0.607	0.214	0	(C1) Areola-2	STX11
MMP1	0	0.402041917743604	0.261	0.043	0	(C1) Areola-2	MMP1
ENSSSCG00000037735	0	0.400108686091248	0.58	0.269	0	(C1) Areola-2	ENSSSCG00000037735
PIWIL2	0	0.399727331001603	0.618	0.19	0	(C1) Areola-2	PIWIL2
ENSSSCG00000031706	0	0.399243480486281	0.999	0.995	0	(C1) Areola-2	ENSSSCG00000031706
ENSSSCG00000039807	0	0.394800724069343	0.443	0.061	0	(C1) Areola-2	ENSSSCG00000039807
PLA2G4F	0	0.39415489280821	0.457	0.19	0	(C1) Areola-2	PLA2G4F
ADCY7	0	0.393948155474411	0.617	0.268	0	(C1) Areola-2	ADCY7
RFFL	0	0.393725896777631	0.998	0.95	0	(C1) Areola-2	RFFL
SH3GL2	0	0.393399138598638	0.378	0.091	0	(C1) Areola-2	SH3GL2
ANXA9	0	0.392544868673397	0.783	0.456	0	(C1) Areola-2	ANXA9
PRR16	0	0.390517205101526	0.409	0.051	0	(C1) Areola-2	PRR16
KLF4	0	0.388140269034656	0.964	0.818	0	(C1) Areola-2	KLF4
LEXM	0	0.387182242927958	0.568	0.286	0	(C1) Areola-2	LEXM
BBC3	0	0.387136399766666	0.604	0.313	0	(C1) Areola-2	BBC3
RAB27B	0	0.38560460535907	0.615	0.261	0	(C1) Areola-2	RAB27B
MXI1	0	0.384870389622923	0.919	0.703	0	(C1) Areola-2	MXI1
KRT23	0	0.384333796163689	0.292	0.039	0	(C1) Areola-2	KRT23
BCL11A	0	0.384047366280825	0.353	0.07	0	(C1) Areola-2	BCL11A
PPARA	0	0.38224875594098	0.749	0.504	0	(C1) Areola-2	PPARA
ENSSSCG00000006588	0	0.382081210024513	0.304	0.054	0	(C1) Areola-2	ENSSSCG00000006588
DENND2C	0	0.381327352154171	0.857	0.676	0	(C1) Areola-2	DENND2C
SPINK9	0	0.381117323762163	0.305	0.055	0	(C1) Areola-2	SPINK9
RAB25	0	0.38097311191477	1	0.999	0	(C1) Areola-2	RAB25
RAPGEFL1	0	0.380607710223656	0.477	0.134	0	(C1) Areola-2	RAPGEFL1
RASL10A	0	0.37869734488	0.427	0.104	0	(C1) Areola-2	RASL10A
GRB7	0	0.378425913556276	0.984	0.786	0	(C1) Areola-2	GRB7
TMEM45B	0	0.378142613210568	0.659	0.343	0	(C1) Areola-2	TMEM45B
ENSSSCG00000038121	0	0.377276443341626	0.502	0.147	0	(C1) Areola-2	ENSSSCG00000038121
C3orf52	0	0.374960754627554	0.702	0.318	0	(C1) Areola-2	C3orf52
DUSP1	0	0.374948361958887	0.999	0.945	0	(C1) Areola-2	DUSP1
PHYH	0	0.374854548008365	0.991	0.957	0	(C1) Areola-2	PHYH
TMF1	0	0.374404709126125	1	0.998	0	(C1) Areola-2	TMF1
EFHD1	0	0.374146473957541	0.62	0.274	0	(C1) Areola-2	EFHD1
ENSSSCG00000054479	0	0.373847592304352	0.406	0.081	0	(C1) Areola-2	ENSSSCG00000054479
PDE8B	0	0.373320739405396	0.88	0.552	0	(C1) Areola-2	PDE8B
OCLN	0	0.372296011575424	1	0.999	0	(C1) Areola-2	OCLN
PLK3	0	0.372118542462258	0.943	0.7	0	(C1) Areola-2	PLK3
TRMT9B	0	0.37063822201766	0.546	0.252	0	(C1) Areola-2	TRMT9B
MAP2	0	0.37045300282926	0.442	0.125	0	(C1) Areola-2	MAP2
C15orf62	0	0.370204239865859	0.7	0.276	0	(C1) Areola-2	C15orf62
RNF152	0	0.367774335379253	0.334	0.05	0	(C1) Areola-2	RNF152
CFD	0	0.366887551150413	0.533	0.207	0	(C1) Areola-2	CFD
SDR16C5	0	0.366868246871619	0.379	0.057	0	(C1) Areola-2	SDR16C5
CYP1B1	0	0.365318439638315	0.312	0.083	0	(C1) Areola-2	CYP1B1
NDRG4	0	0.364828201531631	0.503	0.13	0	(C1) Areola-2	NDRG4
BNIP5	0	0.363665928116484	0.327	0.036	0	(C1) Areola-2	BNIP5
RHBG	0	0.362265939111808	0.402	0.065	0	(C1) Areola-2	RHBG
ENSSSCG00000004911	0	0.361578673277621	0.431	0.152	0	(C1) Areola-2	ENSSSCG00000004911
ENSSSCG00000040707	0	0.361474359876261	0.515	0.175	0	(C1) Areola-2	ENSSSCG00000040707
HEG1	0	0.360571747303224	0.532	0.194	0	(C1) Areola-2	HEG1
NR1D2	0	0.360454897656493	0.952	0.692	0	(C1) Areola-2	NR1D2
SGPP2	0	0.358078255177933	0.944	0.814	0	(C1) Areola-2	SGPP2
TCHHL1	0	0.358047141846917	0.257	0.042	0	(C1) Areola-2	TCHHL1
CREBRF	0	0.357441935049175	0.99	0.877	0	(C1) Areola-2	CREBRF
POU2F3	0	0.356945949842364	0.511	0.198	0	(C1) Areola-2	POU2F3
ENSSSCG00000017956	0	0.356731325414621	0.808	0.443	0	(C1) Areola-2	ENSSSCG00000017956
PAOX	0	0.355999357725005	0.875	0.622	0	(C1) Areola-2	PAOX
ENSSSCG00000034539	0	0.35548718358689	0.287	0.033	0	(C1) Areola-2	ENSSSCG00000034539
ENSSSCG00000028871	0	0.355147866022153	0.3	0.041	0	(C1) Areola-2	ENSSSCG00000028871
MERTK	0	0.354930750786031	0.508	0.201	0	(C1) Areola-2	MERTK
SYT7	0	0.354018548253664	0.664	0.3	0	(C1) Areola-2	SYT7
TPPP3	0	0.353094601927073	0.514	0.22	0	(C1) Areola-2	TPPP3
LPAR2	0	0.352441329502164	0.883	0.588	0	(C1) Areola-2	LPAR2
ENSSSCG00000063102	0	0.352133987078521	0.343	0.071	0	(C1) Areola-2	ENSSSCG00000063102
TET3	0	0.351747519603658	0.976	0.968	0	(C1) Areola-2	TET3
P2RX1	0	0.351118422409516	0.42	0.097	0	(C1) Areola-2	P2RX1
NR1D1	0	0.349638876843848	0.525	0.145	0	(C1) Areola-2	NR1D1
TINCR	0	0.349382685880045	0.429	0.104	0	(C1) Areola-2	TINCR
ENSSSCG00000006592	0	0.348450944953864	0.297	0.037	0	(C1) Areola-2	ENSSSCG00000006592
ENSSSCG00000018050	0	0.346827489479911	0.6	0.233	0	(C1) Areola-2	ENSSSCG00000018050
RENBP	0	0.346525125278357	0.799	0.467	0	(C1) Areola-2	RENBP
PXDC1	0	0.345172126084297	0.469	0.185	0	(C1) Areola-2	PXDC1
ATG2A	0	0.344907955056045	0.949	0.646	0	(C1) Areola-2	ATG2A
SLC34A3	0	0.344821675036376	0.445	0.091	0	(C1) Areola-2	SLC34A3
CEBPD	0	0.343710733231318	1	0.995	0	(C1) Areola-2	CEBPD
CMKLR2	0	0.343525282195614	0.337	0.054	0	(C1) Areola-2	CMKLR2
RNF39	0	0.343096514514765	0.516	0.168	0	(C1) Areola-2	RNF39
ADGRA2	0	0.341970658941058	0.619	0.249	0	(C1) Areola-2	ADGRA2
HSPB8	0	0.339538421916337	0.335	0.061	0	(C1) Areola-2	HSPB8
GPX3	0	0.33718289723854	0.284	0.039	0	(C1) Areola-2	GPX3
PLA2G4D	0	0.336951795183098	0.468	0.111	0	(C1) Areola-2	PLA2G4D
SEC14L4	0	0.334921057012252	0.338	0.078	0	(C1) Areola-2	SEC14L4
ZFAND5	0	0.334420237865287	1	0.999	0	(C1) Areola-2	ZFAND5
SMAGP	0	0.334171980374302	1	0.999	0	(C1) Areola-2	SMAGP
RNF19B	0	0.334032492845906	0.976	0.888	0	(C1) Areola-2	RNF19B
PIM1	0	0.333473883278241	0.919	0.699	0	(C1) Areola-2	PIM1
ENSSSCG00000000659	0	0.33337433677887	0.376	0.091	0	(C1) Areola-2	ENSSSCG00000000659
TMEM88	0	0.332835849314303	0.82	0.446	0	(C1) Areola-2	TMEM88
CHPT1	0	0.332724212790646	0.931	0.657	0	(C1) Areola-2	CHPT1
ENSSSCG00000011862	0	0.331420298940437	0.386	0.076	0	(C1) Areola-2	ENSSSCG00000011862
LYST	0	0.331409869655361	0.969	0.801	0	(C1) Areola-2	LYST
SYT11	0	0.331167667671409	0.7	0.365	0	(C1) Areola-2	SYT11
ITPRID2	0	0.330197407685334	1	0.988	0	(C1) Areola-2	ITPRID2
LIMS2	0	0.329443251109339	0.468	0.131	0	(C1) Areola-2	LIMS2
DYNLRB2	0	0.329147804212922	0.844	0.505	0	(C1) Areola-2	DYNLRB2
ARRDC3	0	0.328961707043106	0.986	0.88	0	(C1) Areola-2	ARRDC3
METRNL	0	0.328258293112642	1	0.987	0	(C1) Areola-2	METRNL
PRKCH	0	0.327348221949796	0.951	0.872	0	(C1) Areola-2	PRKCH
CPEB2	0	0.327261855688689	1	0.997	0	(C1) Areola-2	CPEB2
CLINT1	0	0.327203729034897	1	0.999	0	(C1) Areola-2	CLINT1
NFKBIZ	0	0.326147809897217	0.998	0.953	0	(C1) Areola-2	NFKBIZ
PLEKHM2	0	0.325495413595728	1	0.999	0	(C1) Areola-2	PLEKHM2
MYZAP	0	0.325272146127134	0.997	0.964	0	(C1) Areola-2	MYZAP
CEBPB	0	0.325161145581117	1	0.987	0	(C1) Areola-2	CEBPB
CRYBG3	0	0.324903467613596	0.941	0.79	0	(C1) Areola-2	CRYBG3
PLEKHN1	0	0.324693176099323	0.995	0.911	0	(C1) Areola-2	PLEKHN1
PRR5L	0	0.322678306461588	0.649	0.272	0	(C1) Areola-2	PRR5L
CA13	0	0.32199734871759	0.96	0.725	0	(C1) Areola-2	CA13
HR	0	0.321778455068772	0.778	0.526	0	(C1) Areola-2	HR
MYO6	0	0.32028497941967	1	0.999	0	(C1) Areola-2	MYO6
PDCD4	0	0.319955390832543	0.942	0.814	0	(C1) Areola-2	PDCD4
TPP1	0	0.319647183973692	0.724	0.394	0	(C1) Areola-2	TPP1
ESRP1	0	0.319462511720032	1	0.999	0	(C1) Areola-2	ESRP1
DSC1	0	0.317134804637193	0.312	0.047	0	(C1) Areola-2	DSC1
RAB5A	0	0.316989963182703	1	0.999	0	(C1) Areola-2	RAB5A
DOP1B	0	0.316744542130784	0.949	0.731	0	(C1) Areola-2	DOP1B
C1orf141	0	0.316428664654379	0.377	0.085	0	(C1) Areola-2	C1orf141
MFSD6	0	0.316210450394326	1	0.999	0	(C1) Areola-2	MFSD6
HBP1	0	0.315569139011626	1	0.999	0	(C1) Areola-2	HBP1
CXCR4	0	0.315281900954002	0.281	0.023	0	(C1) Areola-2	CXCR4
YPEL5	0	0.31487413363051	1	0.956	0	(C1) Areola-2	YPEL5
PNRC1	0	0.314485015676103	1	0.997	0	(C1) Areola-2	PNRC1
ZDHHC1	0	0.313986628828635	0.926	0.788	0	(C1) Areola-2	ZDHHC1
CCNI	0	0.311209488513452	1	0.999	0	(C1) Areola-2	CCNI
PDE4C	0	0.310821603785969	0.492	0.169	0	(C1) Areola-2	PDE4C
SCIN	0	0.310821350772305	0.335	0.086	0	(C1) Areola-2	SCIN
CHIC2	0	0.310664771885696	1	0.999	0	(C1) Areola-2	CHIC2
SRCIN1	0	0.310663580633162	0.412	0.153	0	(C1) Areola-2	SRCIN1
CXADR	0	0.310466723587767	1	0.999	0	(C1) Areola-2	CXADR
ELK3	0	0.309837849175619	0.781	0.503	0	(C1) Areola-2	ELK3
BNIPL	0	0.309826857663096	0.452	0.17	0	(C1) Areola-2	BNIPL
C6orf132	0	0.309401261663408	0.842	0.591	0	(C1) Areola-2	C6orf132
ZEB1	0	0.308865635328347	0.314	0.077	0	(C1) Areola-2	ZEB1
ENSSSCG00000003825	0	0.308685455961273	0.435	0.128	0	(C1) Areola-2	ENSSSCG00000003825
CCNP	0	0.307779622807238	0.402	0.101	0	(C1) Areola-2	CCNP
ENSSSCG00000023771	0	0.306949637769374	0.648	0.31	0	(C1) Areola-2	ENSSSCG00000023771
ENSSSCG00000052947	0	0.306848490322784	0.326	0.074	0	(C1) Areola-2	ENSSSCG00000052947
MNT	0	0.306674526648736	0.805	0.489	0	(C1) Areola-2	MNT
OPTN	0	0.306008497233549	1	0.999	0	(C1) Areola-2	OPTN
GUCY1B1	0	0.305977149724456	0.762	0.48	0	(C1) Areola-2	GUCY1B1
ENSSSCG00000015383	0	0.30534815827451	0.909	0.674	0	(C1) Areola-2	ENSSSCG00000015383
PLAG1	0	0.303827735252142	0.794	0.564	0	(C1) Areola-2	PLAG1
EVI2B	0	0.303748782563301	0.456	0.172	0	(C1) Areola-2	EVI2B
ZDBF2	0	0.303634596541173	0.353	0.062	0	(C1) Areola-2	ZDBF2
IER5	0	0.303446044862644	0.991	0.956	0	(C1) Areola-2	IER5
S1PR1	0	0.302826301437217	0.417	0.108	0	(C1) Areola-2	S1PR1
CNKSR3	0	0.302737715494085	0.345	0.103	0	(C1) Areola-2	CNKSR3
CLDN1	0	0.302205603208271	1	0.999	0	(C1) Areola-2	CLDN1
FNIP1	0	0.301293193193779	0.997	0.973	0	(C1) Areola-2	FNIP1
SPHK1	0	0.301011179800671	0.605	0.288	0	(C1) Areola-2	SPHK1
PARD6B	0	0.300995832107631	0.999	0.988	0	(C1) Areola-2	PARD6B
HES4	0	0.300759588474434	0.386	0.122	0	(C1) Areola-2	HES4
NCK1	0	0.30044291679005	1	0.999	0	(C1) Areola-2	NCK1
ENSSSCG00000054384	0	0.299887260144228	0.897	0.589	0	(C1) Areola-2	ENSSSCG00000054384
PTK6	0	0.299524971534539	0.367	0.073	0	(C1) Areola-2	PTK6
JUP	0	0.299215539328066	1	0.999	0	(C1) Areola-2	JUP
NPDC1	0	0.299041344323417	0.989	0.873	0	(C1) Areola-2	NPDC1
CCL19	0	0.298837992891635	0.34	0.045	0	(C1) Areola-2	CCL19
DCUN1D3	0	0.298359469092077	0.96	0.906	0	(C1) Areola-2	DCUN1D3
HS1BP3	0	0.298218759042905	0.935	0.655	0	(C1) Areola-2	HS1BP3
SLC6A14	0	0.298055088582689	0.265	0.041	0	(C1) Areola-2	SLC6A14
PRSS27	0	0.296520678067525	0.292	0.051	0	(C1) Areola-2	PRSS27
GALNT14	0	0.296397533384136	0.366	0.097	0	(C1) Areola-2	GALNT14
ENSSSCG00000004150	0	0.295940200329443	0.999	0.999	0	(C1) Areola-2	ENSSSCG00000004150
ATG9B	0	0.293364396616725	0.367	0.08	0	(C1) Areola-2	ATG9B
ENSSSCG00000034740	0	0.293111159778175	0.425	0.127	0	(C1) Areola-2	ENSSSCG00000034740
CDKN1A	0	0.292854804499304	1	0.998	0	(C1) Areola-2	CDKN1A
ENSSSCG00000002536	0	0.292684026635306	0.449	0.148	0	(C1) Areola-2	ENSSSCG00000002536
RALGPS2	0	0.292346049329011	0.964	0.787	0	(C1) Areola-2	RALGPS2
TOM1	0	0.29187757532015	1	0.999	0	(C1) Areola-2	TOM1
N4BP1	0	0.291122028166022	1	0.999	0	(C1) Areola-2	N4BP1
DSP	0	0.290935755643833	1	1	0	(C1) Areola-2	DSP
PHLDB3	0	0.289964734145691	0.95	0.877	0	(C1) Areola-2	PHLDB3
FCHO2	0	0.289936906949575	0.998	0.973	0	(C1) Areola-2	FCHO2
MAPK13	0	0.289464998675393	0.985	0.963	0	(C1) Areola-2	MAPK13
HIPK1	0	0.288446183870516	1	0.999	0	(C1) Areola-2	HIPK1
IRF7	0	0.287976284575953	0.831	0.638	0	(C1) Areola-2	IRF7
STK38L	0	0.287160658908719	0.997	0.964	0	(C1) Areola-2	STK38L
GRAMD1C	0	0.286622611603901	0.875	0.702	0	(C1) Areola-2	GRAMD1C
DPYD	0	0.286507038351489	1	0.99	0	(C1) Areola-2	DPYD
FNIP2	0	0.28637368052447	0.961	0.79	0	(C1) Areola-2	FNIP2
ERBB3	0	0.286308563025968	1	0.989	0	(C1) Areola-2	ERBB3
TMEM86A	0	0.286265247224525	0.49	0.189	0	(C1) Areola-2	TMEM86A
ACP7	0	0.28578974463828	0.333	0.067	0	(C1) Areola-2	ACP7
IL10RB	0	0.28554563810062	0.923	0.628	0	(C1) Areola-2	IL10RB
RIOK3	0	0.285516113452769	1	1	0	(C1) Areola-2	RIOK3
ARFIP1	0	0.285458077567929	1	0.999	0	(C1) Areola-2	ARFIP1
SLC5A1	0	0.285378838671235	0.482	0.192	0	(C1) Areola-2	SLC5A1
SNX9	0	0.283792557281098	0.999	0.998	0	(C1) Areola-2	SNX9
RND2	0	0.283731096028598	0.579	0.289	0	(C1) Areola-2	RND2
TMPRSS11A	0	0.283541890374596	0.301	0.047	0	(C1) Areola-2	TMPRSS11A
ENSSSCG00000049941	0	0.283309891862879	0.671	0.327	0	(C1) Areola-2	ENSSSCG00000049941
SLC40A1	0	0.283223309717419	0.956	0.819	0	(C1) Areola-2	SLC40A1
ENSSSCG00000052122	0	0.282458270506253	0.255	0.027	0	(C1) Areola-2	ENSSSCG00000052122
CHMP4B	0	0.282002087463769	1	1	0	(C1) Areola-2	CHMP4B
C1orf56	0	0.281445275539146	0.53	0.239	0	(C1) Areola-2	C1orf56
IFIH1	0	0.280797306698393	0.916	0.734	0	(C1) Areola-2	IFIH1
ADGRF3	0	0.280462380608447	0.474	0.17	0	(C1) Areola-2	ADGRF3
UBALD2	0	0.28025326532031	1	0.994	0	(C1) Areola-2	UBALD2
CCNL1	0	0.279625018495089	1	0.997	0	(C1) Areola-2	CCNL1
SMPDL3B	0	0.279579196892322	0.307	0.074	0	(C1) Areola-2	SMPDL3B
RNF208	0	0.279021765588181	0.605	0.317	0	(C1) Areola-2	RNF208
KCNC4	0	0.279004013433713	0.47	0.187	0	(C1) Areola-2	KCNC4
ZDHHC20	0	0.27890140588022	1	0.999	0	(C1) Areola-2	ZDHHC20
ENSSSCG00000014554	0	0.278884665362058	0.323	0.041	0	(C1) Areola-2	ENSSSCG00000014554
KDM6B	0	0.278620939751482	0.986	0.82	0	(C1) Areola-2	KDM6B
DOCK9	0	0.278243470275799	1	0.999	0	(C1) Areola-2	DOCK9
USP2	0	0.278171549755042	0.947	0.831	0	(C1) Areola-2	USP2
GANC	0	0.277488014106967	0.932	0.672	0	(C1) Areola-2	GANC
CA11	0	0.277399502855359	0.346	0.033	0	(C1) Areola-2	CA11
RIT1	0	0.27733892819641	1	0.999	0	(C1) Areola-2	RIT1
SMIM14	0	0.277136251598144	1	0.992	0	(C1) Areola-2	SMIM14
DUSP16	0	0.276990635217061	0.988	0.939	0	(C1) Areola-2	DUSP16
H2AJ	0	0.276677040996375	1	1	0	(C1) Areola-2	H2AJ
STK40	0	0.276423735168017	1	0.994	0	(C1) Areola-2	STK40
FBXL16	0	0.276105191571141	0.802	0.518	0	(C1) Areola-2	FBXL16
GALNT15	0	0.275840933035118	0.389	0.107	0	(C1) Areola-2	GALNT15
BTG1	0	0.275669384289011	0.981	0.831	0	(C1) Areola-2	BTG1
NFE2L1	0	0.275569058873195	1	0.999	0	(C1) Areola-2	NFE2L1
QRICH2	0	0.274964375740971	0.364	0.1	0	(C1) Areola-2	QRICH2
UBE2D1	0	0.274367288757701	1	0.999	0	(C1) Areola-2	UBE2D1
EMP1	0	0.273909335770632	1	0.999	0	(C1) Areola-2	EMP1
BAG1	0	0.273703413906503	1	0.999	0	(C1) Areola-2	BAG1
POF1B	0	0.273223148391266	0.26	0.05	0	(C1) Areola-2	POF1B
ENSSSCG00000035409	0	0.273067537702424	0.264	0.054	0	(C1) Areola-2	ENSSSCG00000035409
GSE1	0	0.272680015415096	0.97	0.779	0	(C1) Areola-2	GSE1
BPIFC	0	0.272391657636199	0.251	0.04	0	(C1) Areola-2	BPIFC
CES3	0	0.272345514447027	0.809	0.516	0	(C1) Areola-2	CES3
CARD9	0	0.270393057347257	0.298	0.066	0	(C1) Areola-2	CARD9
HAPLN4	0	0.268600668191031	0.299	0.071	0	(C1) Areola-2	HAPLN4
ETHE1	0	0.268563703006002	1	0.999	0	(C1) Areola-2	ETHE1
RALBP1	0	0.26846950559701	1	0.999	0	(C1) Areola-2	RALBP1
DHRS1	0	0.268170540669512	0.999	0.995	0	(C1) Areola-2	DHRS1
MAML3	0	0.26745453003495	0.998	0.986	0	(C1) Areola-2	MAML3
TRIP11	0	0.267410827620391	1	0.998	0	(C1) Areola-2	TRIP11
ENSSSCG00000015823	0	0.267285484178602	0.999	0.993	0	(C1) Areola-2	ENSSSCG00000015823
TMOD1	0	0.266939088842464	0.298	0.065	0	(C1) Areola-2	TMOD1
TNNT2	0	0.266568307197902	0.327	0.066	0	(C1) Areola-2	TNNT2
ATXN3	0	0.265893924076923	1	0.999	0	(C1) Areola-2	ATXN3
RASGEF1C	0	0.265757742766899	0.347	0.099	0	(C1) Areola-2	RASGEF1C
ENSSSCG00000054715	0	0.26546889378907	0.404	0.139	0	(C1) Areola-2	ENSSSCG00000054715
FHIP1A	0	0.264419312714074	1	0.998	0	(C1) Areola-2	FHIP1A
ENSSSCG00000055253	0	0.263630557039138	0.683	0.386	0	(C1) Areola-2	ENSSSCG00000055253
TSPO	0	0.263567068488317	0.997	0.979	0	(C1) Areola-2	TSPO
ENSSSCG00000053490	0	0.263186657241649	0.253	0.034	0	(C1) Areola-2	ENSSSCG00000053490
NDFIP1	0	0.262283172683085	1	1	0	(C1) Areola-2	NDFIP1
CNBD1	0	0.26226703731074	0.411	0.139	0	(C1) Areola-2	CNBD1
CA12	0	0.262061874097347	0.305	0.042	0	(C1) Areola-2	CA12
GOLGA5	0	0.261966957831393	0.999	0.997	0	(C1) Areola-2	GOLGA5
HNF1B	0	0.261796449486851	0.28	0.036	0	(C1) Areola-2	HNF1B
ENSSSCG00000026816	0	0.261592577582475	0.337	0.072	0	(C1) Areola-2	ENSSSCG00000026816
ENSSSCG00000036022	0	0.261563889239146	0.85	0.563	0	(C1) Areola-2	ENSSSCG00000036022
LAMP2	0	0.261440888738765	1	1	0	(C1) Areola-2	LAMP2
ENSSSCG00000037566	0	0.261232707828773	0.865	0.593	0	(C1) Areola-2	ENSSSCG00000037566
OSBPL2	0	0.260786304362301	1	0.999	0	(C1) Areola-2	OSBPL2
GAB1	0	0.260541054986132	0.997	0.985	0	(C1) Areola-2	GAB1
ENSSSCG00000053199	0	0.260500753406854	0.333	0.071	0	(C1) Areola-2	ENSSSCG00000053199
ENSSSCG00000056338	0	0.260490082726276	0.364	0.096	0	(C1) Areola-2	ENSSSCG00000056338
IL22RA1	0	0.260355524451315	0.309	0.061	0	(C1) Areola-2	IL22RA1
RNF217	0	0.259867933145148	0.993	0.99	0	(C1) Areola-2	RNF217
CCDC9	0	0.258820011235869	1	0.999	0	(C1) Areola-2	CCDC9
PIK3IP1	0	0.25834671577189	0.94	0.82	0	(C1) Areola-2	PIK3IP1
TRIM16	0	0.257095044476142	0.917	0.732	0	(C1) Areola-2	TRIM16
NGLY1	0	0.257081471006026	0.998	0.998	0	(C1) Areola-2	NGLY1
ENSSSCG00000009293	0	0.256865930534242	0.849	0.565	0	(C1) Areola-2	ENSSSCG00000009293
GMIP	0	0.256001546099137	0.902	0.721	0	(C1) Areola-2	GMIP
RRAGD	0	0.255043220892412	0.356	0.09	0	(C1) Areola-2	RRAGD
XPNPEP2	0	0.254533294625234	0.342	0.054	0	(C1) Areola-2	XPNPEP2
CCNG2	0	0.254313947153747	0.988	0.885	0	(C1) Areola-2	CCNG2
BICDL2	0	0.25405494790903	0.998	0.968	0	(C1) Areola-2	BICDL2
KIF26B	0	0.253776950649527	0.974	0.869	0	(C1) Areola-2	KIF26B
STARD10	0	0.253729082321313	0.997	0.97	0	(C1) Areola-2	STARD10
FBXO48	0	0.253712355033587	0.869	0.537	0	(C1) Areola-2	FBXO48
DSG2	0	0.253456240239112	1	0.999	0	(C1) Areola-2	DSG2
AFTPH	0	0.252801619348358	1	0.998	0	(C1) Areola-2	AFTPH
SH3GLB1	0	0.252311814101799	1	1	0	(C1) Areola-2	SH3GLB1
HYCC2	0	0.252200240591806	1	0.999	0	(C1) Areola-2	HYCC2
FOXN3	0	0.252043643650927	1	0.997	0	(C1) Areola-2	FOXN3
TBC1D20	0	0.252023192815141	1	0.999	0	(C1) Areola-2	TBC1D20
NAGA	0	0.251825572809093	0.994	0.978	0	(C1) Areola-2	NAGA
GPR107	0	0.25117942689038	1	0.999	0	(C1) Areola-2	GPR107
CLN6	0	0.250654644177974	0.976	0.841	0	(C1) Areola-2	CLN6
DYNLT4	0	0.250495519217984	0.593	0.302	0	(C1) Areola-2	DYNLT4
SNX16	0	0.250122506731494	0.998	0.989	0	(C1) Areola-2	SNX16
CERK	1.06360262249719e-307	0.29309820746582	0.549	0.277	1.84130886006713e-303	(C1) Areola-2	CERK
KRT82	1.13467464080113e-307	0.312277229815112	0.401	0.146	1.96434873815491e-303	(C1) Areola-2	KRT82
SULT2B1	2.60305475073531e-307	0.2627354399792	0.279	0.065	4.50640838447297e-303	(C1) Areola-2	SULT2B1
SULF2	7.39963939601587e-307	0.309170097652842	0.506	0.225	1.28102557223827e-302	(C1) Areola-2	SULF2
SLC46A3	1.12825335790706e-306	0.306744321688476	0.654	0.344	1.9532322132087e-302	(C1) Areola-2	SLC46A3
BCL2L15	1.26165747557253e-306	0.257782808280316	0.646	0.372	2.18418142171117e-302	(C1) Areola-2	BCL2L15
ENSSSCG00000004415	5.05095037126175e-306	0.31396624827641	0.528	0.248	8.74420528272835e-302	(C1) Areola-2	ENSSSCG00000004415
DEFB1	1.84014488360078e-305	0.333942681187869	0.302	0.076	3.18565882248966e-301	(C1) Areola-2	DEFB1
IL25	3.45735399849462e-305	0.2627974672946	0.419	0.168	5.98537124219388e-301	(C1) Areola-2	IL25
ORAI2	6.06976120125721e-304	0.288470845503584	0.796	0.622	1.05079705916165e-299	(C1) Areola-2	ORAI2
AIRE	7.20683847631603e-304	0.33025317087207	0.701	0.39	1.24764787701983e-299	(C1) Areola-2	AIRE
REL	7.55202310365314e-304	0.319908561938738	0.88	0.628	1.30740623970443e-299	(C1) Areola-2	REL
BBOX1	1.1670743870458e-303	0.383806964225237	0.481	0.224	2.0204391788537e-299	(C1) Areola-2	BBOX1
TTC39A	2.08476272199953e-303	0.251525234220536	0.894	0.642	3.60914122432559e-299	(C1) Areola-2	TTC39A
SMTNL2	2.73142944757813e-303	0.309146426776938	0.411	0.157	4.72865065964725e-299	(C1) Areola-2	SMTNL2
C19orf38	5.22324489887919e-302	0.309341670544466	0.477	0.214	9.04248156893966e-298	(C1) Areola-2	C19orf38
TMCC3	5.08939574082904e-301	0.284830553371173	0.976	0.92	8.81076190652324e-297	(C1) Areola-2	TMCC3
SSBP2	2.39132804125503e-299	0.346543527152032	0.845	0.614	4.13986710502072e-295	(C1) Areola-2	SSBP2
NYX	2.6413827166303e-298	0.287504846440922	0.474	0.217	4.57276175903037e-294	(C1) Areola-2	NYX
LRRC38	5.11986209188739e-298	0.263842099829717	0.287	0.072	8.86350525347545e-294	(C1) Areola-2	LRRC38
KBTBD12	2.89715294503424e-296	0.260716373613338	0.374	0.123	5.01555117844327e-292	(C1) Areola-2	KBTBD12
NKD2	1.5557055154314e-295	0.311573371765621	0.613	0.35	2.69323738831484e-291	(C1) Areola-2	NKD2
ABAT	2.11237536776261e-294	0.276571022743314	0.744	0.473	3.65694423667064e-290	(C1) Areola-2	ABAT
MCIDAS	2.43997185716984e-294	0.253141028832792	0.251	0.056	4.22407927913243e-290	(C1) Areola-2	MCIDAS
SLC7A4	3.29186830856834e-294	0.368036868279392	0.932	0.831	5.69888241579351e-290	(C1) Areola-2	SLC7A4
SPNS2	2.04650522499562e-293	0.32633831306836	0.777	0.503	3.54290984551242e-289	(C1) Areola-2	SPNS2
ENSSSCG00000033952	2.48731732719908e-293	0.324397659571667	0.565	0.276	4.30604375684704e-289	(C1) Areola-2	ENSSSCG00000033952
TMOD4	7.12070214927864e-292	0.289404368783579	0.746	0.48	1.23273595608312e-287	(C1) Areola-2	TMOD4
PGLYRP4	4.44784101643434e-291	0.268460260178055	0.555	0.285	7.70010236765112e-287	(C1) Areola-2	PGLYRP4
DLL4	3.30718201606575e-290	0.262700310019929	0.445	0.163	5.72539350621303e-286	(C1) Areola-2	DLL4
NOTCH3	1.38713391782129e-289	0.393396010362845	0.581	0.333	2.40140623853221e-285	(C1) Areola-2	NOTCH3
CYP4B1	4.55353233479807e-289	0.299411078846044	0.762	0.497	7.88307517800242e-285	(C1) Areola-2	CYP4B1
QSOX1	2.41982540698266e-288	0.365333375058416	0.62	0.346	4.18920174456837e-284	(C1) Areola-2	QSOX1
MYO5C	3.01807055558562e-287	0.274081878452959	0.397	0.149	5.22488374582982e-283	(C1) Areola-2	MYO5C
FAM13A	2.61736448632799e-286	0.383057459699686	0.941	0.827	4.53118139873102e-282	(C1) Areola-2	FAM13A
ELF5	1.70821533422028e-284	0.278611828494544	0.8	0.585	2.95726238660214e-280	(C1) Areola-2	ELF5
TTC9	1.90855935491495e-283	0.36120250475804	0.847	0.684	3.30409795522877e-279	(C1) Areola-2	TTC9
TMEM40	3.09283145504276e-283	0.350278595888386	0.61	0.349	5.35430981497003e-279	(C1) Areola-2	TMEM40
EPHX3	4.64010107337817e-282	0.307826102554391	0.539	0.278	8.03294297823228e-278	(C1) Areola-2	EPHX3
CCDC149	2.44110157482342e-280	0.2620247719919	0.822	0.525	4.22603504633431e-276	(C1) Areola-2	CCDC149
SLC26A9	2.79901099063167e-279	0.260842608774917	0.282	0.076	4.84564782698155e-275	(C1) Areola-2	SLC26A9
CLDN23	1.08169748190461e-277	0.271995835664676	0.888	0.729	1.87263468067326e-273	(C1) Areola-2	CLDN23
KLF3	1.42150971128469e-277	0.300489676135056	1	0.998	2.46091761217605e-273	(C1) Areola-2	KLF3
CDKN1C	1.7088497255812e-272	0.508981217512923	0.622	0.365	2.95836064492618e-268	(C1) Areola-2	CDKN1C
PCDH19	6.75011879686314e-272	0.267792303324917	0.408	0.154	1.16858056611295e-267	(C1) Areola-2	PCDH19
GJB2	2.48464614629839e-270	0.308285406505356	0.386	0.149	4.30141940847177e-266	(C1) Areola-2	GJB2
FBXO2	3.19715016324978e-270	0.302329967368459	0.899	0.804	5.53490636261803e-266	(C1) Areola-2	FBXO2
SOCS1	3.64413708206838e-269	0.302221142807711	0.92	0.815	6.30873011647677e-265	(C1) Areola-2	SOCS1
ENSSSCG00000028004	4.6424263067228e-269	0.292550008717773	0.74	0.455	8.03696842219851e-265	(C1) Areola-2	ENSSSCG00000028004
CAMK2D	1.47570105182364e-268	0.360738765702889	0.853	0.694	2.55473366091709e-264	(C1) Areola-2	CAMK2D
IVL	6.90197422001832e-268	0.61023374538912	0.683	0.442	1.19486977696957e-263	(C1) Areola-2	IVL
TRIM25	1.51398082031162e-265	0.281176066049258	0.671	0.371	2.62100359612348e-261	(C1) Areola-2	TRIM25
AZIN2	1.82113027969271e-265	0.251065523701432	0.712	0.51	3.15274074020402e-261	(C1) Areola-2	AZIN2
NXPH1	7.28174842894739e-265	0.279425819817369	0.52	0.241	1.26061628801937e-260	(C1) Areola-2	NXPH1
LY75	3.7416949918817e-263	0.289448725547401	0.706	0.42	6.47762236994559e-259	(C1) Areola-2	LY75
CDSN	6.6277669372391e-263	0.281116159187087	0.316	0.096	1.14739901217483e-258	(C1) Areola-2	CDSN
NAV1	3.08690533874535e-262	0.268529888178424	0.749	0.419	5.34405052243595e-258	(C1) Areola-2	NAV1
MT4	3.27169606932857e-262	0.252752832350429	0.256	0.065	5.66396023522162e-258	(C1) Areola-2	MT4
CADPS2	4.76272506055842e-262	0.34511849187526	0.379	0.142	8.24522962483874e-258	(C1) Areola-2	CADPS2
RASGEF1B	5.17219474154132e-262	0.297482209655553	0.54	0.241	8.95410353655634e-258	(C1) Areola-2	RASGEF1B
NOTCH1	1.84142063220931e-261	0.413357513335139	0.56	0.33	3.18786739848076e-257	(C1) Areola-2	NOTCH1
PDK4	2.01185785837052e-261	0.459998349776006	0.674	0.363	3.48292832441104e-257	(C1) Areola-2	PDK4
ASPA	1.75341500641246e-259	0.260770604094813	0.552	0.296	3.03551205910126e-255	(C1) Areola-2	ASPA
CLCN1	1.13155097856351e-258	0.278001022189392	0.467	0.2	1.95894105408915e-254	(C1) Areola-2	CLCN1
HES1	1.844973556322e-258	0.324839381599044	0.986	0.975	3.19401822070464e-254	(C1) Areola-2	HES1
FADS6	1.00476981357176e-257	0.356375938285358	0.736	0.622	1.73945750125543e-253	(C1) Areola-2	FADS6
B3GNT5	2.15289568143775e-257	0.322831653268281	0.901	0.645	3.72709300370503e-253	(C1) Areola-2	B3GNT5
MMRN2	3.78709155703912e-257	0.25888405342105	0.512	0.248	6.55621290354613e-253	(C1) Areola-2	MMRN2
CAMKK1	2.11666396624128e-256	0.256217213334822	0.681	0.476	3.6643686583569e-252	(C1) Areola-2	CAMKK1
DCDC2	3.49021137976332e-256	0.285545221163521	0.363	0.122	6.04225394064626e-252	(C1) Areola-2	DCDC2
KCTD1	1.32534784386762e-254	0.397180926554104	0.9	0.807	2.29444218730363e-250	(C1) Areola-2	KCTD1
CLCN4	2.99624510155212e-254	0.312387212705972	0.478	0.231	5.18709951980703e-250	(C1) Areola-2	CLCN4
ENSSSCG00000006455	3.61654598316732e-254	0.256968626948608	0.316	0.103	6.26096440605926e-250	(C1) Areola-2	ENSSSCG00000006455
TRPV3	7.15623879230101e-253	0.303428840173396	0.749	0.597	1.23888805972315e-248	(C1) Areola-2	TRPV3
COLGALT2	3.88614442147152e-251	0.273932575619259	0.429	0.202	6.72769322245149e-247	(C1) Areola-2	COLGALT2
PLEKHG6	2.73339688276015e-250	0.286527925793524	0.726	0.481	4.73205668343436e-246	(C1) Areola-2	PLEKHG6
BCL2L11	2.88501026806476e-250	0.269656548286123	0.948	0.848	4.99452977607372e-246	(C1) Areola-2	BCL2L11
HEY1	2.91533189232914e-250	0.368793461664848	0.736	0.549	5.0470225720002e-246	(C1) Areola-2	HEY1
SESN2	3.41478038010702e-250	0.300166843883899	0.773	0.589	5.91166779404127e-246	(C1) Areola-2	SESN2
ENSSSCG00000009633	6.18328605200941e-250	0.250559978696889	0.998	0.997	1.07045048132387e-245	(C1) Areola-2	ENSSSCG00000009633
HAP1	1.37935218766744e-249	0.274077622054444	0.623	0.372	2.38793450728987e-245	(C1) Areola-2	HAP1
ENSSSCG00000009648	1.92135702603845e-249	0.464646782189628	0.433	0.192	3.32625328347777e-245	(C1) Areola-2	ENSSSCG00000009648
GGT6	3.2572130808535e-248	0.275072092608884	0.453	0.227	5.63888728557357e-244	(C1) Areola-2	GGT6
BEND7	8.82309298659674e-248	0.288418464053956	0.867	0.66	1.52745385783963e-243	(C1) Areola-2	BEND7
PIK3C2G	5.51453546696558e-247	0.305309272124167	0.383	0.157	9.54676380041081e-243	(C1) Areola-2	PIK3C2G
LDLRAD4	4.64760208549057e-245	0.266485526668283	0.731	0.501	8.04592873040127e-241	(C1) Areola-2	LDLRAD4
SPTSSB	1.68671644574201e-243	0.336762755454286	0.341	0.123	2.92004351086858e-239	(C1) Areola-2	SPTSSB
IKZF2	3.01646923110934e-243	0.316004295977557	0.902	0.812	5.2221115328965e-239	(C1) Areola-2	IKZF2
C4orf19	9.64705130370276e-243	0.317842598413379	0.772	0.548	1.67009752169702e-238	(C1) Areola-2	C4orf19
PLAUR	1.34295966982525e-241	0.341817226191801	0.941	0.85	2.32493178040147e-237	(C1) Areola-2	PLAUR
SPTLC3	1.49988542704877e-240	0.400862057046252	0.832	0.702	2.59660165130683e-236	(C1) Areola-2	SPTLC3
CRHBP	4.06345436580464e-240	0.250111248034992	0.624	0.363	7.03465219808099e-236	(C1) Areola-2	CRHBP
ATP6V0D2	1.8257502264081e-239	0.410390068303184	0.751	0.616	3.1607387919577e-235	(C1) Areola-2	ATP6V0D2
GPLD1	4.95073034143214e-239	0.273733935472283	0.388	0.162	8.57070436708732e-235	(C1) Areola-2	GPLD1
TNNC2	1.28373068552559e-238	0.256115147754547	0.573	0.298	2.22239456278189e-234	(C1) Areola-2	TNNC2
BMF	7.14224716343216e-238	0.255195672941644	0.724	0.479	1.23646582893338e-233	(C1) Areola-2	BMF
TESK2	5.22461185509625e-236	0.281699617285544	0.873	0.725	9.04484804354262e-232	(C1) Areola-2	TESK2
PLXDC2	1.24352129531681e-235	0.379277476986032	0.364	0.144	2.15278406645246e-231	(C1) Areola-2	PLXDC2
PRICKLE2	6.40593641807134e-235	0.434078484235944	0.511	0.272	1.10899571269651e-230	(C1) Areola-2	PRICKLE2
ATP10D	4.34800206131052e-232	0.350386647152205	0.632	0.414	7.52726116854078e-228	(C1) Areola-2	ATP10D
GDA	4.75657492456435e-232	0.268095931482592	0.393	0.168	8.2345825094058e-228	(C1) Areola-2	GDA
BEX1	2.11507506400141e-231	0.280362997280757	0.772	0.619	3.66161795079924e-227	(C1) Areola-2	BEX1
DAPP1	2.38020163300565e-231	0.259391953516946	0.913	0.792	4.12060506705937e-227	(C1) Areola-2	DAPP1
DNAH11	1.56718051029728e-230	0.286771822058006	0.382	0.167	2.71310289942665e-226	(C1) Areola-2	DNAH11
ENSSSCG00000052127	4.04353152067343e-230	0.290211033776195	0.853	0.724	7.00016176858984e-226	(C1) Areola-2	ENSSSCG00000052127
SLPI	7.68997370655586e-230	0.584587614095903	0.841	0.732	1.33128824807895e-225	(C1) Areola-2	SLPI
CISH	2.13500489005111e-229	0.269425176286584	0.43	0.195	3.69612046565649e-225	(C1) Areola-2	CISH
DACH1	5.42890360265963e-229	0.268016009980173	0.464	0.208	9.39851791692435e-225	(C1) Areola-2	DACH1
B4GALNT3	8.02409415816661e-228	0.258923991728656	0.949	0.811	1.3891311806618e-223	(C1) Areola-2	B4GALNT3
NDRG2	8.28586760436208e-228	0.309819571036964	0.979	0.943	1.43444939966716e-223	(C1) Areola-2	NDRG2
ADORA2A	1.2687682762142e-227	0.26537387834154	0.879	0.571	2.19649163978202e-223	(C1) Areola-2	ADORA2A
SCNN1G	9.34663008606472e-227	0.253605462270675	0.763	0.547	1.61808860049952e-222	(C1) Areola-2	SCNN1G
NRIP1	8.86606905453553e-226	0.253352148035258	0.961	0.901	1.53489387472119e-221	(C1) Areola-2	NRIP1
C12orf75	4.35131737045271e-225	0.371085463107665	0.657	0.479	7.53300063172773e-221	(C1) Areola-2	C12orf75
OPHN1	1.51448635700323e-224	0.327393998467394	0.832	0.71	2.62187878124398e-220	(C1) Areola-2	OPHN1
RHOQ	1.57291740354049e-224	0.27787863995835	0.481	0.251	2.7230346090093e-220	(C1) Areola-2	RHOQ
PAX5	2.9506485807107e-224	0.275393686242184	0.351	0.133	5.10816282292636e-220	(C1) Areola-2	PAX5
ENSSSCG00000008001	9.07272918015024e-224	0.273347078836926	0.45	0.202	1.57067087566761e-219	(C1) Areola-2	ENSSSCG00000008001
ENSSSCG00000013902	6.34192288892095e-222	0.25219512899276	0.809	0.636	1.09791369052999e-217	(C1) Areola-2	ENSSSCG00000013902
TMOD2	2.34627309055262e-221	0.286625540635771	0.445	0.234	4.0618679743647e-217	(C1) Areola-2	TMOD2
SPON2	2.99487762782697e-221	0.342392299629896	0.311	0.11	5.18473214929406e-217	(C1) Areola-2	SPON2
ARRDC4	3.6709561817972e-221	0.277265810520567	0.885	0.66	6.35515934192731e-217	(C1) Areola-2	ARRDC4
PTPRR	3.65663268790846e-219	0.309714188508877	0.605	0.404	6.33036250930713e-215	(C1) Areola-2	PTPRR
UAP1	4.52857534763256e-219	0.290125091226187	0.977	0.927	7.83986964182149e-215	(C1) Areola-2	UAP1
PDE9A	1.19820518701224e-218	0.284410609922885	0.41	0.186	2.0743328197556e-214	(C1) Areola-2	PDE9A
ALDH3B2	1.06463528915045e-217	0.27267605229267	0.856	0.77	1.84309661257726e-213	(C1) Areola-2	ALDH3B2
SLC35G2	4.23898828864727e-217	0.252595330804169	0.803	0.539	7.33853652530615e-213	(C1) Areola-2	SLC35G2
DNAH12	7.1559673305431e-217	0.436625506871784	0.353	0.138	1.23884106426362e-212	(C1) Areola-2	DNAH12
DDIT3	7.31619789687479e-217	0.406611489053581	0.784	0.687	1.26658017990696e-212	(C1) Areola-2	DDIT3
IL20RA	8.41580736722493e-217	0.418108842645543	0.826	0.763	1.45694457141398e-212	(C1) Areola-2	IL20RA
CAVIN2	1.34033499422925e-216	0.320608678396527	0.626	0.353	2.32038794200968e-212	(C1) Areola-2	CAVIN2
HESX1	2.10050066929334e-216	0.281559805363296	0.644	0.424	3.63638675868062e-212	(C1) Areola-2	HESX1
PSORS1C2	1.37585578663347e-215	0.256412770797217	0.778	0.633	2.38188153781987e-211	(C1) Areola-2	PSORS1C2
NEBL	3.68733265082124e-215	0.525687985594218	0.437	0.231	6.38351028510173e-211	(C1) Areola-2	NEBL
HCN1	9.95376369741421e-215	0.268498818456815	0.278	0.093	1.72319557129635e-210	(C1) Areola-2	HCN1
NFX1	2.11099426774469e-214	0.26852844290773	0.949	0.892	3.6545532763196e-210	(C1) Areola-2	NFX1
MAMLD1	7.40307434788579e-211	0.28436706334662	0.638	0.431	1.28162023110599e-206	(C1) Areola-2	MAMLD1
COL28A1	4.97977717796244e-210	0.263320547749879	0.521	0.279	8.62099025048857e-206	(C1) Areola-2	COL28A1
ENSSSCG00000021534	2.35721709509746e-209	0.297697561948985	0.76	0.567	4.08081423503272e-205	(C1) Areola-2	ENSSSCG00000021534
RYR3	5.72678599566793e-209	0.273623180273795	0.427	0.198	9.91421191570032e-205	(C1) Areola-2	RYR3
GDF15	7.84693563705395e-209	0.367900432823551	0.43	0.202	1.35846149748678e-204	(C1) Areola-2	GDF15
PLEKHA5	1.95813558821464e-207	0.317852679558584	0.953	0.948	3.38992433031719e-203	(C1) Areola-2	PLEKHA5
PITPNC1	5.95901088794595e-207	0.31665887160039	0.515	0.271	1.0316239649212e-202	(C1) Areola-2	PITPNC1
DSC3	6.3446489802399e-207	0.46096717082873	0.774	0.6	1.09838563145913e-202	(C1) Areola-2	DSC3
PBX4	1.51648412265128e-206	0.324590649481694	0.769	0.669	2.62533731313389e-202	(C1) Areola-2	PBX4
NCCRP1	3.02923227244231e-205	0.25796089702278	0.535	0.277	5.24420691005212e-201	(C1) Areola-2	NCCRP1
ENSSSCG00000035669	4.40740048448075e-205	0.264312966400312	0.819	0.684	7.63009171873307e-201	(C1) Areola-2	ENSSSCG00000035669
CDYL2	3.09375527583765e-204	0.258929644447837	0.864	0.726	5.35590913353015e-200	(C1) Areola-2	CDYL2
IL1R1	2.38269516274882e-203	0.257076793162593	0.652	0.412	4.12492186575076e-199	(C1) Areola-2	IL1R1
B4GALT5	1.02904358857344e-202	0.275497558693729	0.99	0.95	1.78148026053834e-198	(C1) Areola-2	B4GALT5
SLC9A7	2.87720402683751e-202	0.258927108932132	0.492	0.28	4.98101561126111e-198	(C1) Areola-2	SLC9A7
NIBAN1	1.634075643839e-201	0.253818935466826	0.433	0.197	2.82891175461408e-197	(C1) Areola-2	NIBAN1
ENSSSCG00000044923	3.21295520880419e-200	0.286393204629888	0.449	0.223	5.56226805748182e-196	(C1) Areola-2	ENSSSCG00000044923
DEFB1.1	1.46556212649884e-199	0.412743345589047	0.766	0.491	2.53718115339479e-195	(C1) Areola-2	DEFB1.1
KLHL24	7.79139719160259e-197	0.270330694494179	0.781	0.579	1.34884668181024e-192	(C1) Areola-2	KLHL24
CRISP3	2.82287647328488e-196	0.359318802697534	0.306	0.111	4.88696375055078e-192	(C1) Areola-2	CRISP3
ZFAND2A	4.83012964358393e-192	0.286092700586146	0.756	0.614	8.36192043897251e-188	(C1) Areola-2	ZFAND2A
DYNLT5	1.57318879496871e-191	0.26813660729661	0.402	0.209	2.72350444184983e-187	(C1) Areola-2	DYNLT5
RASSF5	6.6087485110968e-190	0.29797613795309	0.432	0.218	1.14410654224108e-185	(C1) Areola-2	RASSF5
ADAMTS1	1.49026068855358e-188	0.378173627448001	0.542	0.31	2.57993930402396e-184	(C1) Areola-2	ADAMTS1
ABHD17C	2.43070366741348e-188	0.25528124597176	0.8	0.551	4.20803418902621e-184	(C1) Areola-2	ABHD17C
CRYBG2	2.95419792559768e-185	0.305547767228718	0.744	0.581	5.11430744879471e-181	(C1) Areola-2	CRYBG2
SEMA3E	1.7115461223515e-184	0.341648335509644	0.595	0.426	2.96302864701491e-180	(C1) Areola-2	SEMA3E
KCNJ15	2.32737724163417e-183	0.265380864931737	0.489	0.292	4.02915548071708e-179	(C1) Areola-2	KCNJ15
WWTR1	5.19882959625293e-180	0.296275370999584	0.973	0.954	9.00021379703307e-176	(C1) Areola-2	WWTR1
ENSSSCG00000008555	1.61918319730967e-179	0.252244352753804	0.403	0.215	2.8031299511825e-175	(C1) Areola-2	ENSSSCG00000008555
HSD17B6	5.8490936665078e-178	0.432185345456826	0.488	0.317	1.01259509554583e-173	(C1) Areola-2	HSD17B6
ENSSSCG00000023467	1.8362371971536e-177	0.394169952463767	0.572	0.412	3.1788938357123e-173	(C1) Areola-2	ENSSSCG00000023467
BPGM	2.3599535670693e-176	0.346061253336992	0.453	0.261	4.08555161531037e-172	(C1) Areola-2	BPGM
AMIGO2	2.41938506575664e-176	0.251333374319653	0.763	0.639	4.18843942583789e-172	(C1) Areola-2	AMIGO2
RNF24	1.66208987416935e-175	0.25198360143798	0.805	0.672	2.87740999016199e-171	(C1) Areola-2	RNF24
ENSSSCG00000045625	2.28763769065254e-174	0.257334525265092	0.318	0.141	3.96035837005767e-170	(C1) Areola-2	ENSSSCG00000045625
NFIL3	2.04663030983899e-172	0.253695247790714	0.753	0.557	3.54312639239327e-168	(C1) Areola-2	NFIL3
WNT5B	2.72642575312458e-172	0.343643961269244	0.491	0.301	4.71998826380927e-168	(C1) Areola-2	WNT5B
PSD3	2.53991284022496e-171	0.312931394419531	0.824	0.702	4.39709710899745e-167	(C1) Areola-2	PSD3
BICD1	3.66340198784654e-167	0.26135900678736	0.326	0.141	6.34208152135993e-163	(C1) Areola-2	BICD1
RHOU	1.47060472858954e-165	0.27170063946801	0.57	0.38	2.54591090613421e-161	(C1) Areola-2	RHOU
OSR2	1.28801983813052e-162	0.250085800309512	0.421	0.231	2.22981994377156e-158	(C1) Areola-2	OSR2
ENSSSCG00000006350	2.87942059498223e-162	0.367717730053916	0.601	0.399	4.98485293403324e-158	(C1) Areola-2	ENSSSCG00000006350
GPR87	5.13955244361981e-162	0.314236568964766	0.479	0.301	8.89759319039461e-158	(C1) Areola-2	GPR87
ENSSSCG00000051849	5.38559076466878e-162	0.263951024566191	0.415	0.208	9.32353473179459e-158	(C1) Areola-2	ENSSSCG00000051849
SLC6A6	7.50119811395729e-162	0.288214919807261	0.415	0.225	1.29860741748829e-157	(C1) Areola-2	SLC6A6
ENSSSCG00000053249	1.13009259197978e-160	0.251715345477637	0.529	0.295	1.95641629523539e-156	(C1) Areola-2	ENSSSCG00000053249
THSD7A	1.2478640415756e-159	0.275312551974854	0.475	0.285	2.16030222877568e-155	(C1) Areola-2	THSD7A
CA2	3.19795716718142e-156	0.330376636317208	0.694	0.534	5.53630344782448e-152	(C1) Areola-2	CA2
WDR64	3.78185570198858e-155	0.253317832141962	0.609	0.392	6.54714859128263e-151	(C1) Areola-2	WDR64
ADAMTS13	1.38575124126474e-152	0.346706176714732	0.642	0.429	2.39901254887752e-148	(C1) Areola-2	ADAMTS13
UTRN	1.99093186979501e-152	0.277370990259708	0.601	0.414	3.44670125298911e-148	(C1) Areola-2	UTRN
SERPINB10	3.70748197725648e-149	0.297156611823833	0.386	0.209	6.41839279902642e-145	(C1) Areola-2	SERPINB10
RUNDC3B	5.15392332098036e-148	0.260245077757825	0.697	0.496	8.9224720532812e-144	(C1) Areola-2	RUNDC3B
KRT17	3.4293821044179e-147	0.279101596637766	0.978	0.945	5.93694629916827e-143	(C1) Areola-2	KRT17
ZNF618	1.15694194209186e-146	0.34335947026521	0.423	0.242	2.00289789014943e-142	(C1) Areola-2	ZNF618
UPP1	1.06408175086644e-145	0.312356375598417	0.598	0.411	1.84213832709999e-141	(C1) Areola-2	UPP1
MKNK2	2.1282589297832e-144	0.257465861986089	0.994	0.992	3.68444185924068e-140	(C1) Areola-2	MKNK2
FOXP2	4.71330753607767e-143	0.265248378918643	0.583	0.351	8.15967800645767e-139	(C1) Areola-2	FOXP2
DUSP2	6.90583969748342e-143	0.322561744565334	0.342	0.17	1.19553896842833e-138	(C1) Areola-2	DUSP2
ANKRD44	2.12255079773335e-141	0.255602316004268	0.998	0.998	3.67455994103598e-137	(C1) Areola-2	ANKRD44
ENSSSCG00000027991	6.63041038595815e-140	0.298307622667223	0.491	0.302	1.14785664601708e-135	(C1) Areola-2	ENSSSCG00000027991
RRAD	3.92675193753792e-139	0.453162297424727	0.475	0.3	6.79799295426564e-135	(C1) Areola-2	RRAD
KLF2	1.26704873533128e-137	0.291368733753737	0.795	0.654	2.19351477060552e-133	(C1) Areola-2	KLF2
SYTL2	5.98565702138276e-137	0.261090184878149	0.616	0.421	1.03623694354178e-132	(C1) Areola-2	SYTL2
SYNPR	2.67013500210578e-130	0.327803759300631	0.664	0.572	4.62253771564552e-126	(C1) Areola-2	SYNPR
TTLL7	4.67142130496901e-128	0.278361659445037	0.441	0.267	8.08716456316234e-124	(C1) Areola-2	TTLL7
GATA3	2.74358310521748e-126	0.282082323104835	0.965	0.954	4.7496910717525e-122	(C1) Areola-2	GATA3
APOBEC1	1.39802696503496e-122	0.275102601138898	0.424	0.241	2.42026428186851e-118	(C1) Areola-2	APOBEC1
ENSSSCG00000021656	6.0142176183954e-122	0.295981243505489	0.52	0.399	1.04118135409661e-117	(C1) Areola-2	ENSSSCG00000021656
ENSSSCG00000040885	2.99269370351982e-119	0.288418010465021	0.79	0.626	5.1809513395335e-115	(C1) Areola-2	ENSSSCG00000040885
KCNK7	1.10684937010597e-115	0.297946189416396	0.615	0.498	1.91617762952745e-111	(C1) Areola-2	KCNK7
SCEL	4.14126828967628e-110	0.339280999383141	0.572	0.413	7.16936366308757e-106	(C1) Areola-2	SCEL
ENSSSCG00000047083	1.52181181168673e-109	0.25645494808982	0.8	0.643	2.63456060839206e-105	(C1) Areola-2	ENSSSCG00000047083
CA8	1.05877916184718e-107	0.351133187082315	0.507	0.401	1.83295848498984e-103	(C1) Areola-2	CA8
LBH	1.02385214432562e-104	0.280486995673874	0.749	0.686	1.77249283225652e-100	(C1) Areola-2	LBH
ENSSSCG00000039658	1.26610121867057e-104	0.263306922439329	0.412	0.243	2.19187442976249e-100	(C1) Areola-2	ENSSSCG00000039658
GJB6	4.1073054497106e-102	0.31497624629815	0.741	0.71	7.11056719453899e-98	(C1) Areola-2	GJB6
CITED1	1.0166250833389e-93	0.290312553839398	0.331	0.19	1.75998134427631e-89	(C1) Areola-2	CITED1
TMTC2	1.04521859111241e-92	0.311645829091503	0.536	0.446	1.80948242493381e-88	(C1) Areola-2	TMTC2
CABLES1	1.93584251030584e-85	0.272641555028149	0.719	0.603	3.35133055384147e-81	(C1) Areola-2	CABLES1
SLC43A2	2.57303312832511e-84	0.280938984174165	0.545	0.454	4.45443495175644e-80	(C1) Areola-2	SLC43A2
SPRP	3.78162390514372e-82	0.444090599544559	0.626	0.509	6.54674730458481e-78	(C1) Areola-2	SPRP
CPM	1.61214905488223e-79	0.408584656704126	0.813	0.787	2.79095244381211e-75	(C1) Areola-2	CPM
SPINK5	3.2832002223877e-71	0.56036128842535	0.443	0.356	5.68387622499758e-67	(C1) Areola-2	SPINK5
ENSSSCG00000012071	5.30400761511855e-70	0.268953047466666	0.462	0.384	9.18229798329324e-66	(C1) Areola-2	ENSSSCG00000012071
HUNK	5.56301602586673e-70	0.34499227498932	0.404	0.299	9.63069334398048e-66	(C1) Areola-2	HUNK
TPPP2	4.72458616697011e-68	0.251751963755567	0.469	0.364	8.17920357225866e-64	(C1) Areola-2	TPPP2
SLC9A9	6.37437900253474e-65	0.331273664133538	0.589	0.563	1.10353249291881e-60	(C1) Areola-2	SLC9A9
GAREM1	2.88185463760381e-58	0.302107695375216	0.879	0.93	4.98906674861972e-54	(C1) Areola-2	GAREM1
AKAP7	1.07948231608287e-53	0.343590269829703	0.594	0.604	1.86879978560267e-49	(C1) Areola-2	AKAP7
SPP1	1.5959535688915e-33	0.271818798718888	0.446	0.378	2.76291481846496e-29	(C1) Areola-2	SPP1
DIAPH3	0	1.21941207065307	0.951	0.256	0	(C2) ProfTroph	DIAPH3
PCLAF	0	1.14209492970466	0.974	0.304	0	(C2) ProfTroph	PCLAF
CENPF	0	1.12525899567102	0.86	0.141	0	(C2) ProfTroph	CENPF
CDK1	0	1.10277792515572	0.882	0.225	0	(C2) ProfTroph	CDK1
TOP2A	0	1.10014227776287	0.804	0.12	0	(C2) ProfTroph	TOP2A
CCNB1	0	1.04252421028481	0.856	0.148	0	(C2) ProfTroph	CCNB1
KIF11	0	1.01945778933412	0.924	0.16	0	(C2) ProfTroph	KIF11
ENSSSCG00000017032	0	1.01242397662754	0.851	0.183	0	(C2) ProfTroph	ENSSSCG00000017032
TPX2	0	0.998106568533519	0.965	0.269	0	(C2) ProfTroph	TPX2
CDC20	0	0.989993964548507	0.904	0.212	0	(C2) ProfTroph	CDC20
CENPE	0	0.975872441317259	0.919	0.192	0	(C2) ProfTroph	CENPE
KIF20B	0	0.968163366881423	0.939	0.224	0	(C2) ProfTroph	KIF20B
CCNA2	0	0.965102360089088	0.864	0.124	0	(C2) ProfTroph	CCNA2
DLGAP5	0	0.963587017702306	0.926	0.232	0	(C2) ProfTroph	DLGAP5
NCAPG	0	0.961671914039595	0.877	0.111	0	(C2) ProfTroph	NCAPG
CKAP2	0	0.960963426198057	0.896	0.12	0	(C2) ProfTroph	CKAP2
BIRC5	0	0.95268718476932	0.921	0.282	0	(C2) ProfTroph	BIRC5
ENSSSCG00000031741	0	0.948583011524798	0.956	0.315	0	(C2) ProfTroph	ENSSSCG00000031741
NDC80	0	0.931621062964291	0.906	0.134	0	(C2) ProfTroph	NDC80
HMMR	0	0.926882029767136	0.953	0.425	0	(C2) ProfTroph	HMMR
ASPM	0	0.910278610892686	0.8	0.117	0	(C2) ProfTroph	ASPM
UBE2C	0	0.909641490715355	0.656	0.096	0	(C2) ProfTroph	UBE2C
NUF2	0	0.903694995646886	0.924	0.235	0	(C2) ProfTroph	NUF2
ENSSSCG00000042522	0	0.894811246880427	0.885	0.13	0	(C2) ProfTroph	ENSSSCG00000042522
SPC24	0	0.894596345429792	0.941	0.351	0	(C2) ProfTroph	SPC24
KIF4A	0	0.882982164470605	0.912	0.148	0	(C2) ProfTroph	KIF4A
PBK	0	0.876272018828262	0.923	0.162	0	(C2) ProfTroph	PBK
LMNB1	0	0.870107488733829	0.975	0.381	0	(C2) ProfTroph	LMNB1
CDCA3	0	0.86870199463132	0.822	0.094	0	(C2) ProfTroph	CDCA3
CIT	0	0.867776349448515	0.87	0.175	0	(C2) ProfTroph	CIT
SLC26A7	0	0.867591041143831	0.604	0.119	0	(C2) ProfTroph	SLC26A7
KIFC1	0	0.867386737555469	0.896	0.136	0	(C2) ProfTroph	KIFC1
CEP55	0	0.86650926552383	0.891	0.224	0	(C2) ProfTroph	CEP55
BUB1	0	0.861533428117041	0.883	0.176	0	(C2) ProfTroph	BUB1
ENSSSCG00000052117	0	0.861174727035672	0.831	0.195	0	(C2) ProfTroph	ENSSSCG00000052117
H1-3	0	0.858375768257593	0.969	0.474	0	(C2) ProfTroph	H1-3
SHCBP1	0	0.857439609331474	0.839	0.116	0	(C2) ProfTroph	SHCBP1
KIF2C	0	0.850071076602091	0.881	0.115	0	(C2) ProfTroph	KIF2C
KIF23	0	0.849226869544951	0.984	0.581	0	(C2) ProfTroph	KIF23
TK1	0	0.847943378508403	0.906	0.173	0	(C2) ProfTroph	TK1
ENSSSCG00000062725	0	0.846478884117864	0.834	0.354	0	(C2) ProfTroph	ENSSSCG00000062725
BUB1B	0	0.844464061722952	0.857	0.113	0	(C2) ProfTroph	BUB1B
GINS1	0	0.843433659311576	0.929	0.225	0	(C2) ProfTroph	GINS1
CEP128	0	0.842740413210264	0.907	0.383	0	(C2) ProfTroph	CEP128
KNTC1	0	0.841577373238858	0.873	0.181	0	(C2) ProfTroph	KNTC1
MTFR2	0	0.84070785981889	0.923	0.206	0	(C2) ProfTroph	MTFR2
SGO2	0	0.833359562324114	0.869	0.149	0	(C2) ProfTroph	SGO2
MAD2L1	0	0.830791506568219	0.97	0.568	0	(C2) ProfTroph	MAD2L1
ENSSSCG00000007493	0	0.828715359923163	0.926	0.391	0	(C2) ProfTroph	ENSSSCG00000007493
H2AC4	0	0.827188969834895	0.872	0.41	0	(C2) ProfTroph	H2AC4
DEPDC1	0	0.824521806805282	0.852	0.109	0	(C2) ProfTroph	DEPDC1
CENPN	0	0.82420110854619	0.93	0.189	0	(C2) ProfTroph	CENPN
PLK1	0	0.823979207740389	0.784	0.108	0	(C2) ProfTroph	PLK1
ATAD2	0	0.81768461651478	0.924	0.384	0	(C2) ProfTroph	ATAD2
KIF15	0	0.809449214372169	0.855	0.113	0	(C2) ProfTroph	KIF15
TTK	0	0.806772135141624	0.854	0.093	0	(C2) ProfTroph	TTK
CCNB2	0	0.797490749511395	0.929	0.269	0	(C2) ProfTroph	CCNB2
ENSSSCG00000004806	0	0.793674023884488	0.889	0.235	0	(C2) ProfTroph	ENSSSCG00000004806
KIF18A	0	0.787003077215728	0.715	0.109	0	(C2) ProfTroph	KIF18A
SPDL1	0	0.782633444605461	0.882	0.132	0	(C2) ProfTroph	SPDL1
NEK2	0	0.781591057294597	0.842	0.106	0	(C2) ProfTroph	NEK2
KIF22	0	0.776948990387594	0.88	0.188	0	(C2) ProfTroph	KIF22
GTSE1	0	0.776336776009676	0.834	0.087	0	(C2) ProfTroph	GTSE1
UBE2T	0	0.775026659707083	0.911	0.284	0	(C2) ProfTroph	UBE2T
ENSSSCG00000057847	0	0.773742198953729	0.835	0.137	0	(C2) ProfTroph	ENSSSCG00000057847
SKA1	0	0.773665605908636	0.86	0.124	0	(C2) ProfTroph	SKA1
NCAPG2	0	0.768993518099005	0.884	0.193	0	(C2) ProfTroph	NCAPG2
SMC4	0	0.768628610454528	0.995	0.784	0	(C2) ProfTroph	SMC4
POLQ	0	0.765171668319047	0.87	0.139	0	(C2) ProfTroph	POLQ
IQGAP3	0	0.763092449740192	0.777	0.108	0	(C2) ProfTroph	IQGAP3
ENSSSCG00000031117	0	0.755739390475298	0.983	0.581	0	(C2) ProfTroph	ENSSSCG00000031117
KIF20A	0	0.75513248213372	0.786	0.104	0	(C2) ProfTroph	KIF20A
CDCA8	0	0.753930629190822	0.822	0.129	0	(C2) ProfTroph	CDCA8
KPNA2	0	0.751736816951934	0.994	0.794	0	(C2) ProfTroph	KPNA2
E2F8	0	0.751077105920029	0.744	0.101	0	(C2) ProfTroph	E2F8
ZNF367	0	0.749192790147561	0.765	0.138	0	(C2) ProfTroph	ZNF367
HMGB2	0	0.748061733998406	0.999	0.984	0	(C2) ProfTroph	HMGB2
RAD51AP1	0	0.747334524286493	0.837	0.136	0	(C2) ProfTroph	RAD51AP1
FBXO5	0	0.747217593796182	0.699	0.1	0	(C2) ProfTroph	FBXO5
CDC25C	0	0.746029701919783	0.946	0.257	0	(C2) ProfTroph	CDC25C
VRK1	0	0.739360232613537	0.957	0.343	0	(C2) ProfTroph	VRK1
MIS18A	0	0.73753458441234	0.88	0.139	0	(C2) ProfTroph	MIS18A
DEPDC1B	0	0.733944905436458	0.704	0.084	0	(C2) ProfTroph	DEPDC1B
MCM6	0	0.732919442853822	0.936	0.384	0	(C2) ProfTroph	MCM6
SGO1	0	0.731090950872579	0.757	0.07	0	(C2) ProfTroph	SGO1
CDKN3	0	0.729714914663185	0.946	0.47	0	(C2) ProfTroph	CDKN3
BRCA1	0	0.727463115416587	0.873	0.23	0	(C2) ProfTroph	BRCA1
ASF1B	0	0.725531128484505	0.808	0.087	0	(C2) ProfTroph	ASF1B
DNA2	0	0.724463828034604	0.854	0.231	0	(C2) ProfTroph	DNA2
AURKB	0	0.72387028927442	0.798	0.186	0	(C2) ProfTroph	AURKB
PLK4	0	0.722820078965294	0.875	0.186	0	(C2) ProfTroph	PLK4
FAM83D	0	0.721446802955647	0.754	0.123	0	(C2) ProfTroph	FAM83D
CENPA	0	0.71793684033265	0.761	0.085	0	(C2) ProfTroph	CENPA
STMN1	0	0.717398312462795	0.776	0.136	0	(C2) ProfTroph	STMN1
MYBL2	0	0.71546165520628	0.98	0.537	0	(C2) ProfTroph	MYBL2
ENSSSCG00000026302	0	0.714113344046827	0.748	0.053	0	(C2) ProfTroph	ENSSSCG00000026302
ESPL1	0	0.713510123040872	0.829	0.095	0	(C2) ProfTroph	ESPL1
CDCA2	0	0.706916792575402	0.791	0.106	0	(C2) ProfTroph	CDCA2
BRCA2	0	0.70680021189762	0.863	0.271	0	(C2) ProfTroph	BRCA2
LYAR	0	0.706581250171386	0.971	0.435	0	(C2) ProfTroph	LYAR
BLM	0	0.703253356142188	0.783	0.157	0	(C2) ProfTroph	BLM
PRR11	0	0.702985720543731	0.9	0.237	0	(C2) ProfTroph	PRR11
SPAG5	0	0.701477328753924	0.818	0.079	0	(C2) ProfTroph	SPAG5
FABP3	0	0.69878729195321	0.972	0.637	0	(C2) ProfTroph	FABP3
MCM5	0	0.697740843105749	0.859	0.205	0	(C2) ProfTroph	MCM5
PARPBP	0	0.696846445662338	0.862	0.156	0	(C2) ProfTroph	PARPBP
RAD51	0	0.696667408252023	0.89	0.213	0	(C2) ProfTroph	RAD51
MCM3	0	0.695103704594612	0.802	0.154	0	(C2) ProfTroph	MCM3
MASTL	0	0.694557795889085	0.833	0.234	0	(C2) ProfTroph	MASTL
CDC45	0	0.694257094081087	0.876	0.178	0	(C2) ProfTroph	CDC45
GEN1	0	0.689530942662061	0.838	0.117	0	(C2) ProfTroph	GEN1
NEIL3	0	0.688938101687986	0.783	0.108	0	(C2) ProfTroph	NEIL3
INCENP	0	0.688002545852085	0.91	0.34	0	(C2) ProfTroph	INCENP
MCM4	0	0.687015280221907	0.886	0.293	0	(C2) ProfTroph	MCM4
TRAIP	0	0.686978968709584	0.899	0.144	0	(C2) ProfTroph	TRAIP
MELK	0	0.686509539953133	0.959	0.532	0	(C2) ProfTroph	MELK
CENPI	0	0.686393704543335	0.842	0.358	0	(C2) ProfTroph	CENPI
SASS6	0	0.685080039613169	0.946	0.377	0	(C2) ProfTroph	SASS6
NCAPH	0	0.677167753644296	0.759	0.097	0	(C2) ProfTroph	NCAPH
DAPL1	0	0.676787138989091	0.788	0.144	0	(C2) ProfTroph	DAPL1
SMC2	0	0.676752102287862	0.998	0.889	0	(C2) ProfTroph	SMC2
ORC1	0	0.67518660145585	0.829	0.151	0	(C2) ProfTroph	ORC1
CIP2A	0	0.675023533964093	0.951	0.409	0	(C2) ProfTroph	CIP2A
FANCD2	0	0.672392567138919	0.947	0.29	0	(C2) ProfTroph	FANCD2
ENSSSCG00000021161	0	0.672345131584949	0.997	0.844	0	(C2) ProfTroph	ENSSSCG00000021161
ANLN	0	0.671219161935462	0.998	0.947	0	(C2) ProfTroph	ANLN
CENPW	0	0.671143759052916	0.953	0.503	0	(C2) ProfTroph	CENPW
CENPU	0	0.670041114302878	0.86	0.164	0	(C2) ProfTroph	CENPU
KIF14	0	0.668766948896892	0.716	0.061	0	(C2) ProfTroph	KIF14
KIF18B	0	0.666497633533832	0.717	0.065	0	(C2) ProfTroph	KIF18B
ERCC6L	0	0.666250676639126	0.836	0.119	0	(C2) ProfTroph	ERCC6L
ECT2	0	0.663110607378752	0.983	0.806	0	(C2) ProfTroph	ECT2
ATAD5	0	0.661701611317237	0.849	0.227	0	(C2) ProfTroph	ATAD5
CENPK	0	0.660683254484767	0.97	0.494	0	(C2) ProfTroph	CENPK
RHNO1	0	0.66068319516571	0.871	0.256	0	(C2) ProfTroph	RHNO1
CCNB3	0	0.65948078929524	0.666	0.135	0	(C2) ProfTroph	CCNB3
KNSTRN	0	0.659307955893945	0.845	0.188	0	(C2) ProfTroph	KNSTRN
MYBL1	0	0.656829604357959	0.837	0.214	0	(C2) ProfTroph	MYBL1
ENSSSCG00000009670	0	0.655249733354874	0.87	0.133	0	(C2) ProfTroph	ENSSSCG00000009670
ENSSSCG00000009178	0	0.652843356023381	1	0.999	0	(C2) ProfTroph	ENSSSCG00000009178
UHRF1	0	0.651236919890885	0.711	0.118	0	(C2) ProfTroph	UHRF1
XRCC2	0	0.651165112802733	0.83	0.17	0	(C2) ProfTroph	XRCC2
KIF24	0	0.648544687240825	0.82	0.213	0	(C2) ProfTroph	KIF24
NPM3	0	0.646389791051049	0.855	0.391	0	(C2) ProfTroph	NPM3
MND1	0	0.646191602456039	0.9	0.284	0	(C2) ProfTroph	MND1
TEX30	0	0.645972347469891	0.91	0.473	0	(C2) ProfTroph	TEX30
CENPL	0	0.64555393707018	0.753	0.1	0	(C2) ProfTroph	CENPL
CDKN2C	0	0.642226237867957	0.841	0.098	0	(C2) ProfTroph	CDKN2C
GINS2	0	0.642047980183613	0.951	0.464	0	(C2) ProfTroph	GINS2
CENPT	0	0.639934885286863	0.806	0.081	0	(C2) ProfTroph	CENPT
STIL	0	0.638727110451565	0.785	0.22	0	(C2) ProfTroph	STIL
CDCA5	0	0.638219732631823	0.789	0.103	0	(C2) ProfTroph	CDCA5
CENPO	0	0.63711630725525	0.879	0.154	0	(C2) ProfTroph	CENPO
EXO1	0	0.636253878012885	0.814	0.117	0	(C2) ProfTroph	EXO1
PSMC3IP	0	0.636016489804736	0.87	0.164	0	(C2) ProfTroph	PSMC3IP
CLSPN	0	0.635743192592353	0.947	0.5	0	(C2) ProfTroph	CLSPN
MMS22L	0	0.635467986629023	0.748	0.204	0	(C2) ProfTroph	MMS22L
RFESD	0	0.634499658605172	0.941	0.521	0	(C2) ProfTroph	RFESD
TICRR	0	0.63290325408118	0.713	0.089	0	(C2) ProfTroph	TICRR
ENSSSCG00000008677	0	0.629346256867619	0.97	0.561	0	(C2) ProfTroph	ENSSSCG00000008677
PRIM1	0	0.627545882596019	0.919	0.345	0	(C2) ProfTroph	PRIM1
CEP152	0	0.626082716762743	0.913	0.348	0	(C2) ProfTroph	CEP152
CCNF	0	0.625946380876666	0.652	0.059	0	(C2) ProfTroph	CCNF
BRIP1	0	0.624930124191059	0.806	0.238	0	(C2) ProfTroph	BRIP1
DDIAS	0	0.62491213666273	0.809	0.162	0	(C2) ProfTroph	DDIAS
POLD1	0	0.621501459416149	0.911	0.269	0	(C2) ProfTroph	POLD1
POC1A	0	0.618755827960345	0.949	0.345	0	(C2) ProfTroph	POC1A
FOXM1	0	0.61853030443665	0.72	0.07	0	(C2) ProfTroph	FOXM1
POLE	0	0.618282837715761	0.749	0.143	0	(C2) ProfTroph	POLE
POLE2	0	0.616040141830869	0.806	0.138	0	(C2) ProfTroph	POLE2
ARHGAP19	0	0.615224324829046	0.882	0.298	0	(C2) ProfTroph	ARHGAP19
LRR1	0	0.614506719218872	0.867	0.224	0	(C2) ProfTroph	LRR1
ARHGEF39	0	0.614186104676537	0.694	0.066	0	(C2) ProfTroph	ARHGEF39
RTKN2	0	0.613301254620254	0.849	0.367	0	(C2) ProfTroph	RTKN2
EME1	0	0.612738320994552	0.879	0.174	0	(C2) ProfTroph	EME1
FEN1	0	0.609774848901933	0.9	0.303	0	(C2) ProfTroph	FEN1
ADAMTS6	0	0.607528760778864	0.74	0.302	0	(C2) ProfTroph	ADAMTS6
MTBP	0	0.606284390846802	0.695	0.108	0	(C2) ProfTroph	MTBP
ENSSSCG00000050594	0	0.60483574978047	0.78	0.078	0	(C2) ProfTroph	ENSSSCG00000050594
FAAP24	0	0.604763595508194	0.791	0.1	0	(C2) ProfTroph	FAAP24
MCM2	0	0.604546856225369	0.819	0.218	0	(C2) ProfTroph	MCM2
ENSSSCG00000038487	0	0.604536222725143	0.926	0.329	0	(C2) ProfTroph	ENSSSCG00000038487
ENSSSCG00000041356	0	0.604319087407645	0.82	0.242	0	(C2) ProfTroph	ENSSSCG00000041356
RAD54L	0	0.603877788462418	0.862	0.195	0	(C2) ProfTroph	RAD54L
ANKLE1	0	0.601839183263882	0.802	0.09	0	(C2) ProfTroph	ANKLE1
ZWINT	0	0.600864071860198	0.822	0.122	0	(C2) ProfTroph	ZWINT
PKMYT1	0	0.596749307408311	0.813	0.172	0	(C2) ProfTroph	PKMYT1
H2AX	0	0.596648045348487	0.806	0.101	0	(C2) ProfTroph	H2AX
CHAF1A	0	0.596414108895917	0.879	0.334	0	(C2) ProfTroph	CHAF1A
BORA	0	0.594308658189461	0.85	0.303	0	(C2) ProfTroph	BORA
RPA3	0	0.593727727210906	0.996	0.782	0	(C2) ProfTroph	RPA3
FANCA	0	0.593710068214663	0.817	0.214	0	(C2) ProfTroph	FANCA
FANCB	0	0.593128824373846	0.895	0.316	0	(C2) ProfTroph	FANCB
CHEK2	0	0.59297913924057	0.932	0.43	0	(C2) ProfTroph	CHEK2
LEP	0	0.592517669918576	0.583	0.043	0	(C2) ProfTroph	LEP
WDHD1	0	0.590159032036873	0.823	0.311	0	(C2) ProfTroph	WDHD1
ENSSSCG00000000887	0	0.589267537457133	0.941	0.31	0	(C2) ProfTroph	ENSSSCG00000000887
FANCM	0	0.588794331356391	0.914	0.402	0	(C2) ProfTroph	FANCM
SPC25	0	0.587587576555834	0.991	0.811	0	(C2) ProfTroph	SPC25
FRMD5	0	0.586113415467362	0.747	0.224	0	(C2) ProfTroph	FRMD5
MCM10	0	0.581348224461082	0.898	0.432	0	(C2) ProfTroph	MCM10
DBF4B	0	0.581231835926689	0.76	0.107	0	(C2) ProfTroph	DBF4B
CENPM	0	0.580156982737811	0.902	0.281	0	(C2) ProfTroph	CENPM
RAD54B	0	0.579797425283631	0.749	0.23	0	(C2) ProfTroph	RAD54B
HELLS	0	0.578732490404301	0.739	0.206	0	(C2) ProfTroph	HELLS
HJURP	0	0.57654659610062	0.618	0.051	0	(C2) ProfTroph	HJURP
TUBB4B	0	0.576523085256984	1	0.977	0	(C2) ProfTroph	TUBB4B
ENSSSCG00000056538	0	0.576489996252244	1	0.998	0	(C2) ProfTroph	ENSSSCG00000056538
RECQL4	0	0.576338853106892	0.81	0.171	0	(C2) ProfTroph	RECQL4
FANCC	0	0.576036909882973	0.723	0.265	0	(C2) ProfTroph	FANCC
BARD1	0	0.573856296247534	0.7	0.172	0	(C2) ProfTroph	BARD1
CCSAP	0	0.573513112103928	0.89	0.311	0	(C2) ProfTroph	CCSAP
TEDC1	0	0.570063528032285	0.892	0.235	0	(C2) ProfTroph	TEDC1
ADAD1	0	0.569081784519007	0.573	0.162	0	(C2) ProfTroph	ADAD1
GPR19	0	0.568941237911108	0.712	0.087	0	(C2) ProfTroph	GPR19
ENSSSCG00000046222	0	0.56837754192466	0.835	0.234	0	(C2) ProfTroph	ENSSSCG00000046222
ENSSSCG00000026746	0	0.568367735349655	0.739	0.156	0	(C2) ProfTroph	ENSSSCG00000026746
CDT1	0	0.568266028393102	0.72	0.149	0	(C2) ProfTroph	CDT1
FANCI	0	0.567176836687523	0.877	0.385	0	(C2) ProfTroph	FANCI
MYEF2	0	0.566364766542771	0.736	0.234	0	(C2) ProfTroph	MYEF2
SKA2	0	0.56623082969394	0.993	0.826	0	(C2) ProfTroph	SKA2
GFRA3	0	0.565234050373925	0.699	0.074	0	(C2) ProfTroph	GFRA3
FKBP5	0	0.563462602810424	0.823	0.282	0	(C2) ProfTroph	FKBP5
TCF19	0	0.56332594048913	0.629	0.089	0	(C2) ProfTroph	TCF19
LCTL	0	0.561198364621615	0.856	0.182	0	(C2) ProfTroph	LCTL
CDCA7	0	0.560821438057687	0.698	0.133	0	(C2) ProfTroph	CDCA7
UBE2S	0	0.5600872255095	1	0.999	0	(C2) ProfTroph	UBE2S
CEP135	0	0.557962810337877	0.876	0.374	0	(C2) ProfTroph	CEP135
OIP5	0	0.557620096940794	0.975	0.422	0	(C2) ProfTroph	OIP5
HASPIN	0	0.55681762796958	0.724	0.063	0	(C2) ProfTroph	HASPIN
RMI2	0	0.556758472383802	0.798	0.145	0	(C2) ProfTroph	RMI2
G2E3	0	0.556123116845765	0.917	0.718	0	(C2) ProfTroph	G2E3
RFC3	0	0.555563449553999	0.947	0.462	0	(C2) ProfTroph	RFC3
ENSSSCG00000055820	0	0.555471077098173	0.753	0.109	0	(C2) ProfTroph	ENSSSCG00000055820
CMSS1	0	0.554344022831151	0.997	0.864	0	(C2) ProfTroph	CMSS1
DSCC1	0	0.55240881922678	0.691	0.103	0	(C2) ProfTroph	DSCC1
SCML2	0	0.552155959520877	0.775	0.163	0	(C2) ProfTroph	SCML2
SUV39H1	0	0.551213551128776	0.888	0.285	0	(C2) ProfTroph	SUV39H1
ENSSSCG00000057811	0	0.550816263158979	0.74	0.154	0	(C2) ProfTroph	ENSSSCG00000057811
C4orf46	0	0.550791321534266	0.805	0.239	0	(C2) ProfTroph	C4orf46
DUT	0	0.550029961448359	1	0.994	0	(C2) ProfTroph	DUT
TIMELESS	0	0.549219339980499	0.751	0.162	0	(C2) ProfTroph	TIMELESS
CKS1B	0	0.548057394066358	1	0.999	0	(C2) ProfTroph	CKS1B
TRIM59	0	0.548035068793058	0.787	0.314	0	(C2) ProfTroph	TRIM59
MCM7	0	0.547510505795013	0.992	0.831	0	(C2) ProfTroph	MCM7
CEP57L1	0	0.544509234751457	0.789	0.213	0	(C2) ProfTroph	CEP57L1
GINS3	0	0.543924824007241	0.859	0.238	0	(C2) ProfTroph	GINS3
TROAP	0	0.542726817818975	0.628	0.049	0	(C2) ProfTroph	TROAP
ENSSSCG00000003555	0	0.5421018355296	1	0.999	0	(C2) ProfTroph	ENSSSCG00000003555
MNS1	0	0.540413804204103	0.872	0.272	0	(C2) ProfTroph	MNS1
ORC6	0	0.540139091575658	0.967	0.624	0	(C2) ProfTroph	ORC6
ENSSSCG00000060649	0	0.53994542048359	0.657	0.077	0	(C2) ProfTroph	ENSSSCG00000060649
ENSSSCG00000033451	0	0.539840553320116	0.824	0.331	0	(C2) ProfTroph	ENSSSCG00000033451
GGCT	0	0.537529321187525	0.909	0.473	0	(C2) ProfTroph	GGCT
BRI3BP	0	0.536123178913163	0.966	0.597	0	(C2) ProfTroph	BRI3BP
H2AC12	0	0.536071143796549	0.625	0.084	0	(C2) ProfTroph	H2AC12
HAT1	0	0.535874508199432	0.985	0.805	0	(C2) ProfTroph	HAT1
AUNIP	0	0.535327427448625	0.669	0.112	0	(C2) ProfTroph	AUNIP
BCL2	0	0.531822701889344	0.82	0.291	0	(C2) ProfTroph	BCL2
PMCH	0	0.530886632973174	0.667	0.048	0	(C2) ProfTroph	PMCH
CKAP2L	0	0.529843869054778	0.705	0.296	0	(C2) ProfTroph	CKAP2L
CCNB1IP1	0	0.528709243675016	0.87	0.344	0	(C2) ProfTroph	CCNB1IP1
H2BC18	0	0.528429215044863	0.736	0.133	0	(C2) ProfTroph	H2BC18
DYRK4	0	0.527707290794971	0.679	0.103	0	(C2) ProfTroph	DYRK4
DDX39A	0	0.526311245989573	0.99	0.862	0	(C2) ProfTroph	DDX39A
C18orf54	0	0.525469883032228	0.859	0.33	0	(C2) ProfTroph	C18orf54
ERI2	0	0.524086714646901	0.857	0.33	0	(C2) ProfTroph	ERI2
WDR76	0	0.521921477360893	0.79	0.243	0	(C2) ProfTroph	WDR76
PHF19	0	0.520441866004152	0.64	0.064	0	(C2) ProfTroph	PHF19
KLHL32	0	0.519787471026253	0.682	0.17	0	(C2) ProfTroph	KLHL32
ENSSSCG00000052435	0	0.519509656321218	0.643	0.085	0	(C2) ProfTroph	ENSSSCG00000052435
ZWILCH	0	0.5186140653792	0.989	0.663	0	(C2) ProfTroph	ZWILCH
ATIC	0	0.518387467893136	0.842	0.339	0	(C2) ProfTroph	ATIC
TUBB6	0	0.518204993830117	0.679	0.168	0	(C2) ProfTroph	TUBB6
TNFAIP8L1	0	0.51742724483256	0.686	0.168	0	(C2) ProfTroph	TNFAIP8L1
GSTO1	0	0.516684915461295	0.809	0.482	0	(C2) ProfTroph	GSTO1
CPED1	0	0.516397542452101	0.666	0.107	0	(C2) ProfTroph	CPED1
ENSSSCG00000032060	0	0.515489164942309	0.999	0.849	0	(C2) ProfTroph	ENSSSCG00000032060
RPA2	0	0.514621491526988	0.989	0.774	0	(C2) ProfTroph	RPA2
LRRC49	0	0.513767589567557	0.68	0.155	0	(C2) ProfTroph	LRRC49
ENSSSCG00000056247	0	0.513684404864177	0.658	0.081	0	(C2) ProfTroph	ENSSSCG00000056247
SLC39A6	0	0.513213026492739	0.914	0.503	0	(C2) ProfTroph	SLC39A6
NDUFAF4	0	0.512470393834349	0.808	0.329	0	(C2) ProfTroph	NDUFAF4
ZGRF1	0	0.512340523539047	0.828	0.416	0	(C2) ProfTroph	ZGRF1
ENSSSCG00000039370	0	0.510885961736953	0.591	0.058	0	(C2) ProfTroph	ENSSSCG00000039370
NT5DC1	0	0.510445271196322	0.831	0.355	0	(C2) ProfTroph	NT5DC1
FIGNL1	0	0.508627863249233	0.699	0.121	0	(C2) ProfTroph	FIGNL1
H1-10	0	0.508132225237351	1	0.999	0	(C2) ProfTroph	H1-10
ENSSSCG00000032946	0	0.507299125975717	0.816	0.258	0	(C2) ProfTroph	ENSSSCG00000032946
FANCL	0	0.506848512616599	0.76	0.31	0	(C2) ProfTroph	FANCL
H2BC11	0	0.504345076090467	0.661	0.074	0	(C2) ProfTroph	H2BC11
ENSSSCG00000033550	0	0.503036287802416	0.576	0.052	0	(C2) ProfTroph	ENSSSCG00000033550
TYMS	0	0.502664731305412	0.998	0.876	0	(C2) ProfTroph	TYMS
CHTF18	0	0.501158056549198	0.95	0.437	0	(C2) ProfTroph	CHTF18
NT5C	0	0.500317622977543	0.959	0.589	0	(C2) ProfTroph	NT5C
SNRPA	0	0.500195577012314	0.974	0.646	0	(C2) ProfTroph	SNRPA
CDC6	0	0.500111162310615	0.596	0.124	0	(C2) ProfTroph	CDC6
TXNDC16	0	0.497738287803355	0.761	0.246	0	(C2) ProfTroph	TXNDC16
RACGAP1	0	0.496974827261897	0.997	0.968	0	(C2) ProfTroph	RACGAP1
E2F1	0	0.495870152369516	0.623	0.11	0	(C2) ProfTroph	E2F1
ENSSSCG00000008898	0	0.495198954789848	0.644	0.1	0	(C2) ProfTroph	ENSSSCG00000008898
ACSM3	0	0.495195658752384	0.745	0.208	0	(C2) ProfTroph	ACSM3
PCP4L1	0	0.495075208131112	0.713	0.153	0	(C2) ProfTroph	PCP4L1
C14orf39	0	0.494168364811148	0.821	0.336	0	(C2) ProfTroph	C14orf39
POLA1	0	0.493158246572454	0.858	0.575	0	(C2) ProfTroph	POLA1
GINS4	0	0.492138338430952	0.941	0.447	0	(C2) ProfTroph	GINS4
H2AC6	0	0.491817985073039	0.664	0.205	0	(C2) ProfTroph	H2AC6
PRC1	0	0.490370449695704	0.999	0.997	0	(C2) ProfTroph	PRC1
LRRIQ1	0	0.489834340620774	0.599	0.073	0	(C2) ProfTroph	LRRIQ1
SLC4A4	0	0.488852752305802	0.989	0.821	0	(C2) ProfTroph	SLC4A4
NASP	0	0.487581756870422	1	0.999	0	(C2) ProfTroph	NASP
LIG1	0	0.486814225313241	0.973	0.655	0	(C2) ProfTroph	LIG1
ENSSSCG00000059526	0	0.486140954238494	0.631	0.1	0	(C2) ProfTroph	ENSSSCG00000059526
NCAPD3	0	0.485650472738033	0.961	0.607	0	(C2) ProfTroph	NCAPD3
PDSS1	0	0.485470780000646	0.94	0.522	0	(C2) ProfTroph	PDSS1
ENSSSCG00000016869	0	0.485174723876601	0.807	0.182	0	(C2) ProfTroph	ENSSSCG00000016869
SANBR	0	0.485026979210071	0.791	0.257	0	(C2) ProfTroph	SANBR
TRIM37	0	0.484215713873762	0.966	0.693	0	(C2) ProfTroph	TRIM37
CEP78	0	0.48298787960448	0.939	0.618	0	(C2) ProfTroph	CEP78
SPEF2	0	0.481849952935256	0.653	0.136	0	(C2) ProfTroph	SPEF2
ENSSSCG00000056213	0	0.480774435463129	0.835	0.538	0	(C2) ProfTroph	ENSSSCG00000056213
ENSSSCG00000044013	0	0.48035162850448	0.832	0.363	0	(C2) ProfTroph	ENSSSCG00000044013
AKR1D1	0	0.479643155818829	0.898	0.494	0	(C2) ProfTroph	AKR1D1
NRM	0	0.478142043357111	0.917	0.422	0	(C2) ProfTroph	NRM
MID1	0	0.47800488866299	0.646	0.259	0	(C2) ProfTroph	MID1
PASK	0	0.477817672704256	0.789	0.236	0	(C2) ProfTroph	PASK
GAS2L3	0	0.477645238356559	0.922	0.643	0	(C2) ProfTroph	GAS2L3
TUBA1B	0	0.477638514470342	1	0.999	0	(C2) ProfTroph	TUBA1B
ENSSSCG00000026790	0	0.477614538468381	0.719	0.154	0	(C2) ProfTroph	ENSSSCG00000026790
DTL	0	0.477074171206817	0.496	0.091	0	(C2) ProfTroph	DTL
CCDC39	0	0.476590527254248	0.713	0.195	0	(C2) ProfTroph	CCDC39
CCDC34	0	0.475469234991408	0.986	0.817	0	(C2) ProfTroph	CCDC34
RANBP1	0	0.475253862905045	1	0.999	0	(C2) ProfTroph	RANBP1
STOX1	0	0.474664543590583	0.68	0.145	0	(C2) ProfTroph	STOX1
RNASEH2B	0	0.473937010363237	0.956	0.527	0	(C2) ProfTroph	RNASEH2B
FIGN	0	0.4713314055435	0.535	0.083	0	(C2) ProfTroph	FIGN
ENSSSCG00000053139	0	0.469608280855145	0.567	0.035	0	(C2) ProfTroph	ENSSSCG00000053139
DHODH	0	0.469467694123965	0.88	0.416	0	(C2) ProfTroph	DHODH
SAPCD2	0	0.469220771697095	0.529	0.03	0	(C2) ProfTroph	SAPCD2
SNRPD1	0	0.469156017448905	1	0.999	0	(C2) ProfTroph	SNRPD1
AGFG2	0	0.469145922880956	0.774	0.257	0	(C2) ProfTroph	AGFG2
ENSSSCG00000049011	0	0.469044649065235	0.649	0.155	0	(C2) ProfTroph	ENSSSCG00000049011
TUBB	0	0.468812720393116	1	0.999	0	(C2) ProfTroph	TUBB
ENSSSCG00000009327	0	0.468625499959097	1	1	0	(C2) ProfTroph	ENSSSCG00000009327
ENSSSCG00000057661	0	0.467838273286836	0.572	0.044	0	(C2) ProfTroph	ENSSSCG00000057661
DDB2	0	0.467246444068508	0.861	0.415	0	(C2) ProfTroph	DDB2
HYLS1	0	0.466930569343958	0.839	0.37	0	(C2) ProfTroph	HYLS1
NMB	0	0.466852252196712	0.756	0.194	0	(C2) ProfTroph	NMB
FAM166A	0	0.46667581578821	0.716	0.173	0	(C2) ProfTroph	FAM166A
ENSSSCG00000032652	0	0.466411472985405	0.639	0.142	0	(C2) ProfTroph	ENSSSCG00000032652
CGAS	0	0.466271826795237	0.656	0.137	0	(C2) ProfTroph	CGAS
LSM5	0	0.465854174680532	1	0.999	0	(C2) ProfTroph	LSM5
SRSF7	0	0.465095503780122	1	0.999	0	(C2) ProfTroph	SRSF7
ENSSSCG00000051964	0	0.465070533729221	0.602	0.128	0	(C2) ProfTroph	ENSSSCG00000051964
CHAF1B	0	0.464695169313899	0.626	0.143	0	(C2) ProfTroph	CHAF1B
TUBA3C	0	0.463906761871413	0.504	0.141	0	(C2) ProfTroph	TUBA3C
ENSSSCG00000053072	0	0.463101590345656	0.613	0.074	0	(C2) ProfTroph	ENSSSCG00000053072
DNMT1	0	0.463028208406448	0.994	0.861	0	(C2) ProfTroph	DNMT1
STRIP2	0	0.461361156484823	0.755	0.259	0	(C2) ProfTroph	STRIP2
ENSSSCG00000017577	0	0.460617083080418	0.636	0.115	0	(C2) ProfTroph	ENSSSCG00000017577
GMNN	0	0.460394799924339	0.97	0.726	0	(C2) ProfTroph	GMNN
ENSSSCG00000035908	0	0.45936627566939	0.981	0.765	0	(C2) ProfTroph	ENSSSCG00000035908
RHEBL1	0	0.459144965672674	0.668	0.194	0	(C2) ProfTroph	RHEBL1
TRIP13	0	0.458797677018813	0.997	0.908	0	(C2) ProfTroph	TRIP13
TONSL	0	0.458476399970387	0.921	0.489	0	(C2) ProfTroph	TONSL
CDC23	0	0.45825635053494	0.92	0.467	0	(C2) ProfTroph	CDC23
ANP32E	0	0.458197451854778	1	0.969	0	(C2) ProfTroph	ANP32E
ENSSSCG00000056711	0	0.458040903837383	0.72	0.219	0	(C2) ProfTroph	ENSSSCG00000056711
ENSSSCG00000017324	0	0.457377191859353	0.618	0.089	0	(C2) ProfTroph	ENSSSCG00000017324
PIF1	0	0.456754429161474	0.529	0.034	0	(C2) ProfTroph	PIF1
RCC1	0	0.456428273378767	0.983	0.607	0	(C2) ProfTroph	RCC1
MINDY4	0	0.455435849098867	0.777	0.271	0	(C2) ProfTroph	MINDY4
TERB2	0	0.455343026230341	0.817	0.357	0	(C2) ProfTroph	TERB2
GLRA2	0	0.454834114687315	0.597	0.157	0	(C2) ProfTroph	GLRA2
USP44	0	0.454734797261313	0.657	0.147	0	(C2) ProfTroph	USP44
NUP210	0	0.454373857443565	0.747	0.277	0	(C2) ProfTroph	NUP210
FAM185A	0	0.453733380731574	0.952	0.677	0	(C2) ProfTroph	FAM185A
ENSSSCG00000032609	0	0.453232117161641	0.522	0.036	0	(C2) ProfTroph	ENSSSCG00000032609
ENSSSCG00000061876	0	0.452028870061006	0.562	0.052	0	(C2) ProfTroph	ENSSSCG00000061876
ENSSSCG00000059574	0	0.451325489645403	0.603	0.092	0	(C2) ProfTroph	ENSSSCG00000059574
KPNB1	0	0.449015504373106	1	0.999	0	(C2) ProfTroph	KPNB1
CTPS1	0	0.448048457162998	0.858	0.456	0	(C2) ProfTroph	CTPS1
ENSSSCG00000053889	0	0.44723187745183	0.576	0.086	0	(C2) ProfTroph	ENSSSCG00000053889
TIPIN	0	0.44665694094817	0.901	0.57	0	(C2) ProfTroph	TIPIN
ENSSSCG00000028962	0	0.446305620129238	0.877	0.402	0	(C2) ProfTroph	ENSSSCG00000028962
CCDC167	0	0.446125901229522	0.991	0.778	0	(C2) ProfTroph	CCDC167
RMI1	0	0.445485047843997	0.712	0.265	0	(C2) ProfTroph	RMI1
NDC1	0	0.444759449731778	0.984	0.821	0	(C2) ProfTroph	NDC1
SAP30	0	0.444201377190774	0.835	0.473	0	(C2) ProfTroph	SAP30
OGN	0	0.442640201665748	0.673	0.183	0	(C2) ProfTroph	OGN
APOF	0	0.44251030653044	0.642	0.125	0	(C2) ProfTroph	APOF
GABRB2	0	0.442311612755225	0.554	0.044	0	(C2) ProfTroph	GABRB2
TBC1D31	0	0.440886645913625	0.948	0.62	0	(C2) ProfTroph	TBC1D31
PHYHIPL	0	0.440650316559959	0.614	0.189	0	(C2) ProfTroph	PHYHIPL
ENSSSCG00000054032	0	0.440407503276602	0.515	0.035	0	(C2) ProfTroph	ENSSSCG00000054032
ENSSSCG00000039774	0	0.438857377659992	0.773	0.255	0	(C2) ProfTroph	ENSSSCG00000039774
TSPAN4	0	0.438775165332389	0.75	0.215	0	(C2) ProfTroph	TSPAN4
PANK1	0	0.438313332033861	0.81	0.426	0	(C2) ProfTroph	PANK1
HAUS1	0	0.438181935164484	0.992	0.784	0	(C2) ProfTroph	HAUS1
ENSSSCG00000056180	0	0.437905462258864	0.572	0.063	0	(C2) ProfTroph	ENSSSCG00000056180
SCLY	0	0.437837236745622	0.747	0.241	0	(C2) ProfTroph	SCLY
LBR	0	0.436393958809579	0.961	0.777	0	(C2) ProfTroph	LBR
RASSF8	0	0.436278437514553	0.872	0.538	0	(C2) ProfTroph	RASSF8
EPB41L3	0	0.435801393819388	0.63	0.296	0	(C2) ProfTroph	EPB41L3
TOPBP1	0	0.434123050435053	0.999	0.994	0	(C2) ProfTroph	TOPBP1
SCARB1	0	0.434049980016777	0.886	0.565	0	(C2) ProfTroph	SCARB1
HORMAD1	0	0.433888494365853	0.93	0.537	0	(C2) ProfTroph	HORMAD1
FBXO15	0	0.433640611740129	0.751	0.275	0	(C2) ProfTroph	FBXO15
TUBB2B	0	0.4332210165484	0.977	0.763	0	(C2) ProfTroph	TUBB2B
SERHL2	0	0.432692205515801	0.836	0.321	0	(C2) ProfTroph	SERHL2
TFAP4	0	0.43187648998233	0.63	0.16	0	(C2) ProfTroph	TFAP4
AHCY	0	0.431142516908177	0.997	0.793	0	(C2) ProfTroph	AHCY
ENSSSCG00000059519	0	0.431040583270042	0.736	0.252	0	(C2) ProfTroph	ENSSSCG00000059519
ENSSSCG00000061849	0	0.430036728164504	0.844	0.445	0	(C2) ProfTroph	ENSSSCG00000061849
RAD1	0	0.42999859111721	0.965	0.647	0	(C2) ProfTroph	RAD1
ENSSSCG00000047079	0	0.42965038432211	0.53	0.043	0	(C2) ProfTroph	ENSSSCG00000047079
GLYATL3	0	0.429300462998603	0.637	0.138	0	(C2) ProfTroph	GLYATL3
ENSSSCG00000033606	0	0.428806794938032	0.531	0.09	0	(C2) ProfTroph	ENSSSCG00000033606
EBPL	0	0.428653048452514	0.903	0.62	0	(C2) ProfTroph	EBPL
ENSSSCG00000039259	0	0.428554212990879	0.724	0.255	0	(C2) ProfTroph	ENSSSCG00000039259
COA7	0	0.42821379106606	0.775	0.337	0	(C2) ProfTroph	COA7
IDI1	0	0.427375790518789	0.988	0.807	0	(C2) ProfTroph	IDI1
ENO3	0	0.426752981706472	0.553	0.142	0	(C2) ProfTroph	ENO3
ENSSSCG00000039618	0	0.426736678871112	0.983	0.786	0	(C2) ProfTroph	ENSSSCG00000039618
ENSSSCG00000047564	0	0.426251010201797	0.676	0.201	0	(C2) ProfTroph	ENSSSCG00000047564
E2F2	0	0.426019477488032	0.51	0.069	0	(C2) ProfTroph	E2F2
GLRA3	0	0.425324003936994	0.67	0.381	0	(C2) ProfTroph	GLRA3
ENSSSCG00000045769	0	0.424778654138925	0.689	0.182	0	(C2) ProfTroph	ENSSSCG00000045769
BCL7A	0	0.424285782469924	0.714	0.279	0	(C2) ProfTroph	BCL7A
CCDC86	0	0.424033243066178	0.783	0.325	0	(C2) ProfTroph	CCDC86
TMEM233	0	0.423781826960224	0.59	0.113	0	(C2) ProfTroph	TMEM233
HSPD1	0	0.423677072163298	1	0.999	0	(C2) ProfTroph	HSPD1
LDAH	0	0.423264776406907	0.755	0.354	0	(C2) ProfTroph	LDAH
CCDC150	0	0.423032481153667	0.886	0.538	0	(C2) ProfTroph	CCDC150
CDC7	0	0.422865222709878	0.805	0.35	0	(C2) ProfTroph	CDC7
DPF1	0	0.422333576752893	0.663	0.168	0	(C2) ProfTroph	DPF1
MPHOSPH9	0	0.422326415233878	0.986	0.884	0	(C2) ProfTroph	MPHOSPH9
ENSSSCG00000048195	0	0.422234435579715	0.767	0.291	0	(C2) ProfTroph	ENSSSCG00000048195
RFC4	0	0.422094397891501	0.972	0.735	0	(C2) ProfTroph	RFC4
PARP1	0	0.421954418802261	0.977	0.67	0	(C2) ProfTroph	PARP1
TIFA	0	0.421924097263604	0.764	0.327	0	(C2) ProfTroph	TIFA
TRIM69	0	0.42169415634088	0.533	0.047	0	(C2) ProfTroph	TRIM69
NUP62	0	0.4213591365394	0.705	0.195	0	(C2) ProfTroph	NUP62
PSIP1	0	0.419547222104884	0.993	0.822	0	(C2) ProfTroph	PSIP1
CBX2	0	0.419384179048317	0.686	0.195	0	(C2) ProfTroph	CBX2
SOAT1	0	0.418458223857253	0.818	0.453	0	(C2) ProfTroph	SOAT1
ENSSSCG00000054633	0	0.418421141846149	0.751	0.326	0	(C2) ProfTroph	ENSSSCG00000054633
ENSSSCG00000014031	0	0.41678008104342	1	0.999	0	(C2) ProfTroph	ENSSSCG00000014031
SLC4A5	0	0.416635919978408	0.746	0.333	0	(C2) ProfTroph	SLC4A5
SFXN1	0	0.4164129792354	0.88	0.524	0	(C2) ProfTroph	SFXN1
TIMM8A	0	0.415511703968868	0.945	0.744	0	(C2) ProfTroph	TIMM8A
RASL10B	0	0.415251697606032	0.606	0.118	0	(C2) ProfTroph	RASL10B
HINT3	0	0.413985939826829	0.78	0.36	0	(C2) ProfTroph	HINT3
EEF1E1	0	0.412466346550017	0.984	0.854	0	(C2) ProfTroph	EEF1E1
NETO2	0	0.412161567267209	0.669	0.299	0	(C2) ProfTroph	NETO2
RAD51C	0	0.412014454409443	0.903	0.534	0	(C2) ProfTroph	RAD51C
MRPS25	0	0.411928121404293	1	0.999	0	(C2) ProfTroph	MRPS25
ENSSSCG00000059703	0	0.411681904461165	0.531	0.081	0	(C2) ProfTroph	ENSSSCG00000059703
ENSSSCG00000059243	0	0.411104311126438	0.741	0.269	0	(C2) ProfTroph	ENSSSCG00000059243
KCNH3	0	0.411050540072631	0.505	0.04	0	(C2) ProfTroph	KCNH3
CCDC77	0	0.410809455800165	0.9	0.517	0	(C2) ProfTroph	CCDC77
TUBE1	0	0.410403029533305	0.886	0.53	0	(C2) ProfTroph	TUBE1
NXT2	0	0.410368887571569	0.969	0.841	0	(C2) ProfTroph	NXT2
ANP32B	0	0.410289728462294	1	0.999	0	(C2) ProfTroph	ANP32B
INCA1	0	0.410066014098283	0.7	0.314	0	(C2) ProfTroph	INCA1
KBTBD8	0	0.40962992418427	0.821	0.37	0	(C2) ProfTroph	KBTBD8
JPT1	0	0.408938991672186	1	0.999	0	(C2) ProfTroph	JPT1
CDCA7L	0	0.408668814670815	0.575	0.13	0	(C2) ProfTroph	CDCA7L
SRSF3	0	0.408602896154932	1	0.999	0	(C2) ProfTroph	SRSF3
ENSSSCG00000026719	0	0.408190547637305	0.958	0.731	0	(C2) ProfTroph	ENSSSCG00000026719
CBX5	0	0.407916319639582	1	0.999	0	(C2) ProfTroph	CBX5
FBN2	0	0.406469929948172	0.663	0.205	0	(C2) ProfTroph	FBN2
ITPRIPL1	0	0.406423316122931	0.773	0.333	0	(C2) ProfTroph	ITPRIPL1
PHF7	0	0.406371526950438	0.549	0.089	0	(C2) ProfTroph	PHF7
SNRPF	0	0.405744266269379	1	0.999	0	(C2) ProfTroph	SNRPF
SRBD1	0	0.405385859875034	0.973	0.846	0	(C2) ProfTroph	SRBD1
ENSSSCG00000001394	0	0.405207143251328	0.429	0.102	0	(C2) ProfTroph	ENSSSCG00000001394
ENSSSCG00000000377	0	0.404828662167518	1	0.999	0	(C2) ProfTroph	ENSSSCG00000000377
ENSSSCG00000016719	0	0.404251541119308	0.504	0.096	0	(C2) ProfTroph	ENSSSCG00000016719
ENSSSCG00000020808	0	0.404040086346414	1	0.999	0	(C2) ProfTroph	ENSSSCG00000020808
AXDND1	0	0.403762672137799	0.812	0.374	0	(C2) ProfTroph	AXDND1
ENSSSCG00000015691	0	0.403672556323112	0.504	0.059	0	(C2) ProfTroph	ENSSSCG00000015691
HNRNPA2B1	0	0.403457852791831	1	1	0	(C2) ProfTroph	HNRNPA2B1
RPP25	0	0.403077507379446	0.752	0.309	0	(C2) ProfTroph	RPP25
NUP43	0	0.402689247685362	0.964	0.665	0	(C2) ProfTroph	NUP43
RFC2	0	0.402494015340656	1	0.997	0	(C2) ProfTroph	RFC2
LSM8	0	0.402399184751905	1	0.999	0	(C2) ProfTroph	LSM8
ENSSSCG00000035360	0	0.402082513724617	0.497	0.025	0	(C2) ProfTroph	ENSSSCG00000035360
HAUS5	0	0.401378595726215	0.829	0.425	0	(C2) ProfTroph	HAUS5
CCNE2	0	0.399715988676207	0.461	0.097	0	(C2) ProfTroph	CCNE2
SSX2IP	0	0.399410580102256	0.907	0.617	0	(C2) ProfTroph	SSX2IP
SMC1A	0	0.398919890216855	1	0.999	0	(C2) ProfTroph	SMC1A
NCAPD2	0	0.398658619643639	0.949	0.814	0	(C2) ProfTroph	NCAPD2
ENSSSCG00000023850	0	0.398567489056625	0.943	0.709	0	(C2) ProfTroph	ENSSSCG00000023850
CSE1L	0	0.398297630563089	1	0.999	0	(C2) ProfTroph	CSE1L
STARD4	0	0.398075920309287	0.911	0.62	0	(C2) ProfTroph	STARD4
SMC3	0	0.397657540883443	0.999	0.999	0	(C2) ProfTroph	SMC3
HNRNPA1	0	0.397434969358991	1	1	0	(C2) ProfTroph	HNRNPA1
SRM	0	0.396787741476721	0.865	0.566	0	(C2) ProfTroph	SRM
CENPH	0	0.396303522685327	0.999	0.963	0	(C2) ProfTroph	CENPH
NUDC	0	0.395799248987459	1	0.999	0	(C2) ProfTroph	NUDC
ENSSSCG00000051767	0	0.395477751373793	0.512	0.052	0	(C2) ProfTroph	ENSSSCG00000051767
SNRPG	0	0.394472757970223	1	1	0	(C2) ProfTroph	SNRPG
LIN9	0	0.394357688709479	0.941	0.794	0	(C2) ProfTroph	LIN9
WDPCP	0	0.393504764338117	0.893	0.697	0	(C2) ProfTroph	WDPCP
RAN	0	0.393259506173973	1	1	0	(C2) ProfTroph	RAN
CTC1	0	0.393198233545964	0.89	0.535	0	(C2) ProfTroph	CTC1
POLA2	0	0.393020098494522	0.949	0.679	0	(C2) ProfTroph	POLA2
IFI44	0	0.392564496633504	0.587	0.138	0	(C2) ProfTroph	IFI44
RELT	0	0.392377656907209	0.687	0.235	0	(C2) ProfTroph	RELT
ZBED8	0	0.392208007336827	0.928	0.52	0	(C2) ProfTroph	ZBED8
MCRIP2	0	0.392020350170174	0.742	0.387	0	(C2) ProfTroph	MCRIP2
ENSSSCG00000060961	0	0.39184841408355	0.488	0.04	0	(C2) ProfTroph	ENSSSCG00000060961
ENSSSCG00000011967	0	0.391740794804707	0.478	0.062	0	(C2) ProfTroph	ENSSSCG00000011967
USP18	0	0.391466912804351	0.746	0.344	0	(C2) ProfTroph	USP18
TMEM35B	0	0.391077018196555	0.678	0.194	0	(C2) ProfTroph	TMEM35B
MTHFD2	0	0.390630951552703	0.997	0.871	0	(C2) ProfTroph	MTHFD2
ENSSSCG00000057448	0	0.389952125771839	0.684	0.248	0	(C2) ProfTroph	ENSSSCG00000057448
ENSSSCG00000001075	0	0.389686676295421	1	1	0	(C2) ProfTroph	ENSSSCG00000001075
XPO1	0	0.389315147930076	1	0.999	0	(C2) ProfTroph	XPO1
DTYMK	0	0.389043536936838	1	0.982	0	(C2) ProfTroph	DTYMK
LRRC20	0	0.38903813505454	0.603	0.189	0	(C2) ProfTroph	LRRC20
SSB	0	0.388836758714865	1	0.999	0	(C2) ProfTroph	SSB
NEURL1B	0	0.388389519203002	0.537	0.175	0	(C2) ProfTroph	NEURL1B
SLC35E3	0	0.38821704145496	0.929	0.558	0	(C2) ProfTroph	SLC35E3
ENSSSCG00000000635	0	0.388011937843884	1	0.979	0	(C2) ProfTroph	ENSSSCG00000000635
CENPS	0	0.387982092034472	0.964	0.819	0	(C2) ProfTroph	CENPS
ANKRD37	0	0.387840255791475	0.771	0.426	0	(C2) ProfTroph	ANKRD37
DKC1	0	0.386209432527914	0.999	0.949	0	(C2) ProfTroph	DKC1
ENSSSCG00000012703	0	0.385965405565142	1	0.999	0	(C2) ProfTroph	ENSSSCG00000012703
ENSSSCG00000038679	0	0.384709576407959	0.619	0.195	0	(C2) ProfTroph	ENSSSCG00000038679
RGS20	0	0.384441694569448	0.672	0.315	0	(C2) ProfTroph	RGS20
LRRC70	0	0.383503563376256	0.704	0.25	0	(C2) ProfTroph	LRRC70
FBL	0	0.383493405278098	1	0.999	0	(C2) ProfTroph	FBL
SNRPB	0	0.383444823732803	1	0.999	0	(C2) ProfTroph	SNRPB
SFPQ	0	0.382910912624501	1	1	0	(C2) ProfTroph	SFPQ
MCOLN2	0	0.382695993159371	0.541	0.125	0	(C2) ProfTroph	MCOLN2
CD247	0	0.382481967189127	0.77	0.349	0	(C2) ProfTroph	CD247
PORCN	0	0.3823195427241	0.661	0.213	0	(C2) ProfTroph	PORCN
BUB3	0	0.382267747275499	1	0.999	0	(C2) ProfTroph	BUB3
LMNB2	0	0.382220166579908	0.993	0.78	0	(C2) ProfTroph	LMNB2
GPN3	0	0.381981532644229	0.998	0.964	0	(C2) ProfTroph	GPN3
CEP192	0	0.381970569493909	0.873	0.561	0	(C2) ProfTroph	CEP192
CBX3	0	0.381766686659361	1	0.999	0	(C2) ProfTroph	CBX3
ENSSSCG00000026446	0	0.381379235574803	0.989	0.893	0	(C2) ProfTroph	ENSSSCG00000026446
ENSSSCG00000060975	0	0.381213049267302	0.51	0.092	0	(C2) ProfTroph	ENSSSCG00000060975
IL4I1	0	0.38118875823446	0.717	0.277	0	(C2) ProfTroph	IL4I1
MAP3K15	0	0.380966206685974	0.724	0.29	0	(C2) ProfTroph	MAP3K15
MPV17L	0	0.380914721837006	0.591	0.149	0	(C2) ProfTroph	MPV17L
FAM216A	0	0.380881243650139	0.768	0.312	0	(C2) ProfTroph	FAM216A
PRKACB	0	0.380482049781913	0.794	0.398	0	(C2) ProfTroph	PRKACB
SLC25A21	0	0.38044148510457	0.814	0.496	0	(C2) ProfTroph	SLC25A21
GAR1	0	0.380384721942684	0.936	0.761	0	(C2) ProfTroph	GAR1
ZNF483	0	0.380006043226573	0.778	0.379	0	(C2) ProfTroph	ZNF483
CKAP5	0	0.379415936956881	0.994	0.997	0	(C2) ProfTroph	CKAP5
PRRT1B	0	0.379162110720602	0.58	0.165	0	(C2) ProfTroph	PRRT1B
NUSAP1	0	0.379068478843851	1	0.999	0	(C2) ProfTroph	NUSAP1
CHEK1	0	0.378825829298607	0.983	0.788	0	(C2) ProfTroph	CHEK1
PRTFDC1	0	0.378404513677121	0.996	0.916	0	(C2) ProfTroph	PRTFDC1
JAM3	0	0.378039128622773	0.529	0.118	0	(C2) ProfTroph	JAM3
HMGN3	0	0.377703913919247	0.817	0.547	0	(C2) ProfTroph	HMGN3
SLC27A3	0	0.377532137565486	0.871	0.502	0	(C2) ProfTroph	SLC27A3
HNRNPR	0	0.377081111688623	1	0.999	0	(C2) ProfTroph	HNRNPR
UNC45B	0	0.376439870050624	0.543	0.147	0	(C2) ProfTroph	UNC45B
FAM111B	0	0.376190871558491	0.434	0.13	0	(C2) ProfTroph	FAM111B
SNRPA1	0	0.376187619998477	1	0.999	0	(C2) ProfTroph	SNRPA1
ENSSSCG00000044127	0	0.375782491124907	0.655	0.278	0	(C2) ProfTroph	ENSSSCG00000044127
GPR180	0	0.375681866294463	0.926	0.636	0	(C2) ProfTroph	GPR180
HSPE1	0	0.375486687542347	1	0.999	0	(C2) ProfTroph	HSPE1
FUS	0	0.375451749600209	1	0.999	0	(C2) ProfTroph	FUS
NAV3	0	0.375314181724601	0.899	0.646	0	(C2) ProfTroph	NAV3
ENSSSCG00000020870	0	0.374837497337387	0.985	0.964	0	(C2) ProfTroph	ENSSSCG00000020870
RAPGEF4	0	0.37401937725539	0.649	0.287	0	(C2) ProfTroph	RAPGEF4
ENSSSCG00000010084	0	0.373663893614456	0.818	0.379	0	(C2) ProfTroph	ENSSSCG00000010084
TSPAN33	0	0.373501743878825	0.833	0.518	0	(C2) ProfTroph	TSPAN33
POGLUT2	0	0.373472526910394	0.897	0.562	0	(C2) ProfTroph	POGLUT2
CHCHD4	0	0.373345698645676	0.887	0.677	0	(C2) ProfTroph	CHCHD4
NCL	0	0.372977555222563	1	0.999	0	(C2) ProfTroph	NCL
ENSSSCG00000016085	0	0.372650111723739	0.977	0.786	0	(C2) ProfTroph	ENSSSCG00000016085
HLTF	0	0.370973513594737	0.996	0.914	0	(C2) ProfTroph	HLTF
CNTN3	0	0.370805860050921	0.665	0.254	0	(C2) ProfTroph	CNTN3
TKT	0	0.370213789611849	1	0.998	0	(C2) ProfTroph	TKT
LSM6	0	0.369945913401815	1	0.999	0	(C2) ProfTroph	LSM6
LSM3	0	0.369801674689855	1	0.99	0	(C2) ProfTroph	LSM3
MMD	0	0.36978208980352	0.651	0.337	0	(C2) ProfTroph	MMD
LRP8	0	0.369162822129751	0.601	0.214	0	(C2) ProfTroph	LRP8
ENSSSCG00000012202	0	0.368614457488693	0.658	0.323	0	(C2) ProfTroph	ENSSSCG00000012202
SOD2	0	0.36843311403429	0.937	0.729	0	(C2) ProfTroph	SOD2
RSL1D1	0	0.368121813376385	0.998	0.982	0	(C2) ProfTroph	RSL1D1
TMEM268	0	0.367935710450908	0.858	0.43	0	(C2) ProfTroph	TMEM268
EBP	0	0.367727959198194	0.997	0.905	0	(C2) ProfTroph	EBP
NOP56	0	0.367707217653622	0.999	0.985	0	(C2) ProfTroph	NOP56
SGCB	0	0.367356730655684	0.65	0.248	0	(C2) ProfTroph	SGCB
RAB30	0	0.367252026447071	0.679	0.281	0	(C2) ProfTroph	RAB30
ALYREF	0	0.366783068043194	1	0.999	0	(C2) ProfTroph	ALYREF
PUS7	0	0.366059048686052	0.979	0.825	0	(C2) ProfTroph	PUS7
RUVBL1	0	0.366003401856253	1	0.965	0	(C2) ProfTroph	RUVBL1
ILF2	0	0.365963950135312	1	0.999	0	(C2) ProfTroph	ILF2
DIRAS1	0	0.364754856994166	0.973	0.716	0	(C2) ProfTroph	DIRAS1
G3BP1	0	0.36469992562697	1	0.999	0	(C2) ProfTroph	G3BP1
GCAT	0	0.3646179180648	0.667	0.248	0	(C2) ProfTroph	GCAT
PAICS	0	0.364326807606084	0.85	0.539	0	(C2) ProfTroph	PAICS
NDUFAF5	0	0.364321752409525	0.965	0.734	0	(C2) ProfTroph	NDUFAF5
CCN6	0	0.36415739027496	0.536	0.116	0	(C2) ProfTroph	CCN6
SNRPE	0	0.364063828890376	1	0.999	0	(C2) ProfTroph	SNRPE
PSPH	0	0.363823426132037	0.873	0.609	0	(C2) ProfTroph	PSPH
C2orf74	0	0.363261887705516	0.597	0.167	0	(C2) ProfTroph	C2orf74
PMFBP1	0	0.363239090917513	0.456	0.043	0	(C2) ProfTroph	PMFBP1
ATF5	0	0.36303876192524	0.979	0.683	0	(C2) ProfTroph	ATF5
PDE3B	0	0.363027688818748	0.618	0.244	0	(C2) ProfTroph	PDE3B
MSANTD7	0	0.362881771200224	0.734	0.315	0	(C2) ProfTroph	MSANTD7
RRM1	0	0.362793639762168	0.999	0.92	0	(C2) ProfTroph	RRM1
METTL26	0	0.362545176864637	0.984	0.851	0	(C2) ProfTroph	METTL26
CDK5RAP2	0	0.362233185480758	0.955	0.877	0	(C2) ProfTroph	CDK5RAP2
CCT5	0	0.361696225025462	1	1	0	(C2) ProfTroph	CCT5
ENSSSCG00000015645	0	0.361358976143183	0.776	0.56	0	(C2) ProfTroph	ENSSSCG00000015645
RAD18	0	0.361354883087347	0.957	0.804	0	(C2) ProfTroph	RAD18
ENSSSCG00000004963	0	0.361328235010549	0.985	0.89	0	(C2) ProfTroph	ENSSSCG00000004963
HPRT1	0	0.361117804639787	1	0.953	0	(C2) ProfTroph	HPRT1
SYDE2	0	0.360656654336391	0.929	0.633	0	(C2) ProfTroph	SYDE2
TAF4B	0	0.360644572519582	0.71	0.379	0	(C2) ProfTroph	TAF4B
SRSF2	0	0.360520917179037	0.955	0.686	0	(C2) ProfTroph	SRSF2
DYNLL1	0	0.359993808864432	1	1	0	(C2) ProfTroph	DYNLL1
ENSSSCG00000002855	0	0.359939956570823	0.782	0.437	0	(C2) ProfTroph	ENSSSCG00000002855
FAM221A	0	0.35992544534487	0.748	0.355	0	(C2) ProfTroph	FAM221A
SLC11A2	0	0.359682263417602	0.885	0.545	0	(C2) ProfTroph	SLC11A2
ADD2	0	0.359112492642976	0.453	0.132	0	(C2) ProfTroph	ADD2
ENSSSCG00000014969	0	0.358803011224039	1	0.999	0	(C2) ProfTroph	ENSSSCG00000014969
MXD3	0	0.358741942000565	0.892	0.763	0	(C2) ProfTroph	MXD3
ENSSSCG00000034572	0	0.358700880892313	0.932	0.7	0	(C2) ProfTroph	ENSSSCG00000034572
HAUS6	0	0.358623600508313	0.999	0.992	0	(C2) ProfTroph	HAUS6
CYC1	0	0.358499805494126	1	0.999	0	(C2) ProfTroph	CYC1
PDXP	0	0.358389274671025	0.674	0.253	0	(C2) ProfTroph	PDXP
GRM1	0	0.357058517562774	0.53	0.143	0	(C2) ProfTroph	GRM1
RHOBTB3	0	0.35695615624695	0.583	0.205	0	(C2) ProfTroph	RHOBTB3
TCP1	0	0.356586860666972	1	0.999	0	(C2) ProfTroph	TCP1
ENSSSCG00000005480	0	0.356309147328852	0.394	0.023	0	(C2) ProfTroph	ENSSSCG00000005480
NOLC1	0	0.355967395877033	1	0.995	0	(C2) ProfTroph	NOLC1
ENSSSCG00000044786	0	0.355215511389114	0.632	0.229	0	(C2) ProfTroph	ENSSSCG00000044786
DYDC1	0	0.355197217756878	0.519	0.136	0	(C2) ProfTroph	DYDC1
ERH	0	0.355177853282328	1	0.999	0	(C2) ProfTroph	ERH
CHSY1	0	0.354026456926426	0.825	0.558	0	(C2) ProfTroph	CHSY1
ENSSSCG00000051469	0	0.353959297780962	0.432	0.048	0	(C2) ProfTroph	ENSSSCG00000051469
ENSSSCG00000048507	0	0.353688022550665	0.513	0.106	0	(C2) ProfTroph	ENSSSCG00000048507
SCAI	0	0.353674236330295	0.981	0.815	0	(C2) ProfTroph	SCAI
SRSF1	0	0.353479050301882	1	0.974	0	(C2) ProfTroph	SRSF1
TESMIN	0	0.353426555120502	0.594	0.214	0	(C2) ProfTroph	TESMIN
SUZ12	0	0.353360323452482	0.999	0.999	0	(C2) ProfTroph	SUZ12
PRDX3	0	0.353257517277516	0.986	0.835	0	(C2) ProfTroph	PRDX3
CRPPA	0	0.353230776189762	0.89	0.57	0	(C2) ProfTroph	CRPPA
ENSSSCG00000048231	0	0.353210815894198	0.453	0.042	0	(C2) ProfTroph	ENSSSCG00000048231
LIN52	0	0.352518685322093	0.985	0.884	0	(C2) ProfTroph	LIN52
MMACHC	0	0.352421275967533	0.673	0.248	0	(C2) ProfTroph	MMACHC
DYDC2	0	0.352283317877485	0.35	0.038	0	(C2) ProfTroph	DYDC2
SIVA1	0	0.351924958091294	1	0.999	0	(C2) ProfTroph	SIVA1
CACYBP	0	0.351820607699669	1	0.999	0	(C2) ProfTroph	CACYBP
LIPT2	0	0.351813316114448	0.844	0.489	0	(C2) ProfTroph	LIPT2
ENSSSCG00000012530	0	0.351546959913614	0.655	0.216	0	(C2) ProfTroph	ENSSSCG00000012530
ENSSSCG00000035223	0	0.35119934480325	0.488	0.096	0	(C2) ProfTroph	ENSSSCG00000035223
PMF1	0	0.351002519598198	0.994	0.944	0	(C2) ProfTroph	PMF1
MRPS12	0	0.35067026589874	0.997	0.942	0	(C2) ProfTroph	MRPS12
DARS2	0	0.350602687181942	0.962	0.754	0	(C2) ProfTroph	DARS2
RAD21	0	0.350178193265888	0.998	1	0	(C2) ProfTroph	RAD21
SPATA22	0	0.350139833756426	0.787	0.548	0	(C2) ProfTroph	SPATA22
CNIH1	0	0.350002498368994	1	0.98	0	(C2) ProfTroph	CNIH1
HROB	0	0.349838937249068	0.806	0.456	0	(C2) ProfTroph	HROB
CCT6B	0	0.349808437242093	0.619	0.26	0	(C2) ProfTroph	CCT6B
ENSSSCG00000015988	0	0.349761346362837	1	1	0	(C2) ProfTroph	ENSSSCG00000015988
COA4	0	0.34973222032789	0.855	0.573	0	(C2) ProfTroph	COA4
SLX4	0	0.349615570922629	0.928	0.613	0	(C2) ProfTroph	SLX4
ENSSSCG00000031756	0	0.349148503596398	0.74	0.327	0	(C2) ProfTroph	ENSSSCG00000031756
NLN	0	0.348924719216254	0.94	0.728	0	(C2) ProfTroph	NLN
PRDX1	0	0.34866409246606	1	0.999	0	(C2) ProfTroph	PRDX1
MIS18BP1	0	0.348589769590691	0.991	0.995	0	(C2) ProfTroph	MIS18BP1
SP4	0	0.348378621422431	0.846	0.573	0	(C2) ProfTroph	SP4
CCDC88A	0	0.348040755709033	0.704	0.352	0	(C2) ProfTroph	CCDC88A
ENSSSCG00000048448	0	0.347910131627043	0.761	0.367	0	(C2) ProfTroph	ENSSSCG00000048448
TMEM237	0	0.347889418415486	0.866	0.465	0	(C2) ProfTroph	TMEM237
NOC4L	0	0.347801460211723	0.859	0.499	0	(C2) ProfTroph	NOC4L
ENSSSCG00000004836	0	0.347657535725137	0.571	0.162	0	(C2) ProfTroph	ENSSSCG00000004836
PTPMT1	0	0.346927528651722	0.999	0.972	0	(C2) ProfTroph	PTPMT1
HDGFL3	0	0.346639392569962	0.906	0.668	0	(C2) ProfTroph	HDGFL3
PHF5A	0	0.346416368315365	1	0.999	0	(C2) ProfTroph	PHF5A
TCF15	0	0.346119190942408	0.426	0.062	0	(C2) ProfTroph	TCF15
GSPT1	0	0.346064351743148	1	1	0	(C2) ProfTroph	GSPT1
SLC16A4	0	0.346023287607682	0.569	0.192	0	(C2) ProfTroph	SLC16A4
NCS1	0	0.345124621224869	0.803	0.446	0	(C2) ProfTroph	NCS1
CDK2	0	0.345121524844915	1	0.989	0	(C2) ProfTroph	CDK2
HPDL	0	0.345071708375164	0.463	0.08	0	(C2) ProfTroph	HPDL
MATR3	0	0.344843388904018	1	0.999	0	(C2) ProfTroph	MATR3
TTC27	0	0.34377282081882	0.945	0.744	0	(C2) ProfTroph	TTC27
LSM4	0	0.343386451613033	1	0.999	0	(C2) ProfTroph	LSM4
MARS2	0	0.343176295422368	0.579	0.186	0	(C2) ProfTroph	MARS2
LSM2	0	0.343001303295231	1	0.999	0	(C2) ProfTroph	LSM2
DCTPP1	0	0.342656957216708	0.999	0.999	0	(C2) ProfTroph	DCTPP1
NFE2L3	0	0.342502516098879	0.614	0.244	0	(C2) ProfTroph	NFE2L3
ENSSSCG00000010058	0	0.342098848009596	1	0.999	0	(C2) ProfTroph	ENSSSCG00000010058
ENSSSCG00000048341	0	0.342081061301684	0.399	0.033	0	(C2) ProfTroph	ENSSSCG00000048341
UBE3D	0	0.342032702699497	0.736	0.379	0	(C2) ProfTroph	UBE3D
POMGNT2	0	0.341356662844488	0.732	0.331	0	(C2) ProfTroph	POMGNT2
SLC25A15	0	0.341285939145171	0.835	0.513	0	(C2) ProfTroph	SLC25A15
TCF24	0	0.341194691878532	0.584	0.226	0	(C2) ProfTroph	TCF24
C11orf98	0	0.340945615584982	0.998	0.976	0	(C2) ProfTroph	C11orf98
CYP2D6	0	0.340559529775351	0.842	0.493	0	(C2) ProfTroph	CYP2D6
SUN2	0	0.34050269832526	0.987	0.927	0	(C2) ProfTroph	SUN2
FDPS	0	0.340230943721559	0.999	0.96	0	(C2) ProfTroph	FDPS
GUCY2C	0	0.339928159914125	0.768	0.415	0	(C2) ProfTroph	GUCY2C
ILF3	0	0.33973148940105	1	0.999	0	(C2) ProfTroph	ILF3
PARVB	0	0.339681590803016	0.749	0.414	0	(C2) ProfTroph	PARVB
CDK2AP1	0	0.339282447879838	0.997	0.966	0	(C2) ProfTroph	CDK2AP1
NUP205	0	0.339196012109102	0.997	0.971	0	(C2) ProfTroph	NUP205
ENSSSCG00000034743	0	0.33905585353292	0.783	0.384	0	(C2) ProfTroph	ENSSSCG00000034743
GSTCD	0	0.338773352344478	0.94	0.831	0	(C2) ProfTroph	GSTCD
CCT3	0	0.338743455184761	1	1	0	(C2) ProfTroph	CCT3
ZBED9	0	0.338551164686271	0.544	0.146	0	(C2) ProfTroph	ZBED9
RRP8	0	0.33815426085053	0.904	0.667	0	(C2) ProfTroph	RRP8
TOE1	0	0.337891667930103	0.906	0.673	0	(C2) ProfTroph	TOE1
NLE1	0	0.337743275208515	0.885	0.602	0	(C2) ProfTroph	NLE1
SPR	0	0.337590526790928	0.65	0.255	0	(C2) ProfTroph	SPR
COX17	0	0.337177817724976	1	0.997	0	(C2) ProfTroph	COX17
FGF10	0	0.337047137352322	0.462	0.103	0	(C2) ProfTroph	FGF10
PPP1CC	0	0.33690767889905	1	0.999	0	(C2) ProfTroph	PPP1CC
CYCS	0	0.336820064056046	1	0.999	0	(C2) ProfTroph	CYCS
CNKSR2	0	0.33677229800055	0.574	0.238	0	(C2) ProfTroph	CNKSR2
HDAC11	0	0.336593046859603	0.717	0.316	0	(C2) ProfTroph	HDAC11
WDR90	0	0.336489991272584	0.567	0.202	0	(C2) ProfTroph	WDR90
PTGES3	0	0.336095550810745	1	0.999	0	(C2) ProfTroph	PTGES3
NKAIN1	0	0.336027364203209	0.495	0.137	0	(C2) ProfTroph	NKAIN1
ACAT2	0	0.335848865681729	1	0.988	0	(C2) ProfTroph	ACAT2
EZH2	0	0.335779296875464	0.994	0.966	0	(C2) ProfTroph	EZH2
SEPTIN5	0	0.335606356824831	0.693	0.303	0	(C2) ProfTroph	SEPTIN5
CAD	0	0.335503916378099	0.823	0.503	0	(C2) ProfTroph	CAD
ENSSSCG00000021560	0	0.335497019556778	1	0.999	0	(C2) ProfTroph	ENSSSCG00000021560
SLC5A6	0	0.335385969402278	0.868	0.554	0	(C2) ProfTroph	SLC5A6
ENSSSCG00000028217	0	0.334969002102048	0.443	0.065	0	(C2) ProfTroph	ENSSSCG00000028217
ENSSSCG00000009374	0	0.334951804602359	0.662	0.312	0	(C2) ProfTroph	ENSSSCG00000009374
PLCL2	0	0.334939944208161	0.587	0.222	0	(C2) ProfTroph	PLCL2
CDIN1	0	0.334833211704442	0.945	0.782	0	(C2) ProfTroph	CDIN1
PDK3	0	0.33442659756679	0.844	0.495	0	(C2) ProfTroph	PDK3
MATN3	0	0.334291555652078	0.461	0.093	0	(C2) ProfTroph	MATN3
PPM1G	0	0.334038398814364	1	0.999	0	(C2) ProfTroph	PPM1G
ENSSSCG00000055020	0	0.333939402021838	0.41	0.027	0	(C2) ProfTroph	ENSSSCG00000055020
HIRIP3	0	0.333663917513214	0.955	0.755	0	(C2) ProfTroph	HIRIP3
MGME1	0	0.33354292480406	0.991	0.945	0	(C2) ProfTroph	MGME1
SRRM1	0	0.333323321472857	0.999	1	0	(C2) ProfTroph	SRRM1
PRXL2C	0	0.333265978756926	0.894	0.607	0	(C2) ProfTroph	PRXL2C
HSP90B1	0	0.333211282379342	1	0.999	0	(C2) ProfTroph	HSP90B1
KANK3	0	0.333080498131189	0.594	0.201	0	(C2) ProfTroph	KANK3
GAS2	0	0.332913636995772	0.769	0.423	0	(C2) ProfTroph	GAS2
ENSSSCG00000035290	0	0.332826029779908	0.785	0.469	0	(C2) ProfTroph	ENSSSCG00000035290
PRCP	0	0.332437934302743	0.884	0.577	0	(C2) ProfTroph	PRCP
SRD5A1	0	0.332255038074007	0.788	0.437	0	(C2) ProfTroph	SRD5A1
FAM222A	0	0.332196562614048	0.574	0.228	0	(C2) ProfTroph	FAM222A
ASB16	0	0.331860415676564	0.398	0.037	0	(C2) ProfTroph	ASB16
ENSSSCG00000017608	0	0.331709210725316	0.737	0.34	0	(C2) ProfTroph	ENSSSCG00000017608
ENSSSCG00000063417	0	0.331464249116308	0.588	0.24	0	(C2) ProfTroph	ENSSSCG00000063417
WDR4	0	0.331451057605035	0.905	0.608	0	(C2) ProfTroph	WDR4
MSMO1	0	0.33144519611914	1	0.953	0	(C2) ProfTroph	MSMO1
ENSSSCG00000042849	0	0.331332371960244	0.401	0.04	0	(C2) ProfTroph	ENSSSCG00000042849
NUTF2	0	0.331238288887068	1	0.999	0	(C2) ProfTroph	NUTF2
LCA5	0	0.331180073630491	0.591	0.304	0	(C2) ProfTroph	LCA5
ENSSSCG00000038462	0	0.330908135663589	0.418	0.054	0	(C2) ProfTroph	ENSSSCG00000038462
MANF	0	0.330696729394616	1	0.999	0	(C2) ProfTroph	MANF
SLF1	0	0.330611473249194	0.99	0.961	0	(C2) ProfTroph	SLF1
NIP7	0	0.330430169916675	0.986	0.917	0	(C2) ProfTroph	NIP7
CPE	0	0.330367651213544	0.461	0.098	0	(C2) ProfTroph	CPE
DUS4L	0	0.329852535489277	0.93	0.722	0	(C2) ProfTroph	DUS4L
TOMM20	0	0.329592196192127	1	0.999	0	(C2) ProfTroph	TOMM20
GPR155	0	0.329575204819913	0.912	0.579	0	(C2) ProfTroph	GPR155
HSPA8	0	0.329295041587802	1	1	0	(C2) ProfTroph	HSPA8
CDCA4	0	0.329136841356048	0.999	0.999	0	(C2) ProfTroph	CDCA4
LAYN	0	0.329118755155617	0.404	0.04	0	(C2) ProfTroph	LAYN
TMEM185B	0	0.328931418278039	0.777	0.367	0	(C2) ProfTroph	TMEM185B
CALM3	0	0.32845766703382	1	0.999	0	(C2) ProfTroph	CALM3
ATP5MC1	0	0.32821701266325	1	0.999	0	(C2) ProfTroph	ATP5MC1
FGB	0	0.3275866491001	0.523	0.129	0	(C2) ProfTroph	FGB
UTP20	0	0.327502839802395	0.968	0.846	0	(C2) ProfTroph	UTP20
CRELD2	0	0.327447845838032	0.99	0.891	0	(C2) ProfTroph	CRELD2
SLC26A8	0	0.327421022664376	0.434	0.102	0	(C2) ProfTroph	SLC26A8
PDCD2L	0	0.327189476050568	0.912	0.653	0	(C2) ProfTroph	PDCD2L
NEK10	0	0.327185950878312	0.545	0.181	0	(C2) ProfTroph	NEK10
MPDZ	0	0.327046597672025	0.916	0.728	0	(C2) ProfTroph	MPDZ
FOXRED2	0	0.326943834916398	0.92	0.555	0	(C2) ProfTroph	FOXRED2
FZD1	0	0.326815283918737	0.496	0.116	0	(C2) ProfTroph	FZD1
SLC4A11	0	0.326702211296044	0.697	0.32	0	(C2) ProfTroph	SLC4A11
ENSSSCG00000022039	0	0.326668727190777	0.592	0.219	0	(C2) ProfTroph	ENSSSCG00000022039
NUP35	0	0.32653833426514	1	0.999	0	(C2) ProfTroph	NUP35
PSMD14	0	0.326483263911796	1	0.998	0	(C2) ProfTroph	PSMD14
NDUFAF2	0	0.326332881460741	0.908	0.703	0	(C2) ProfTroph	NDUFAF2
ENSSSCG00000059426	0	0.326296060690133	0.4	0.027	0	(C2) ProfTroph	ENSSSCG00000059426
RANGAP1	0	0.326070025075581	0.976	0.809	0	(C2) ProfTroph	RANGAP1
ENSSSCG00000056164	0	0.32574655479457	0.525	0.179	0	(C2) ProfTroph	ENSSSCG00000056164
U2AF1	0	0.325627414894225	1	0.999	0	(C2) ProfTroph	U2AF1
FBXO16	0	0.325432151543671	0.788	0.483	0	(C2) ProfTroph	FBXO16
ENSSSCG00000005656	0	0.325399633021752	1	1	0	(C2) ProfTroph	ENSSSCG00000005656
KIF27	0	0.325309774140397	0.625	0.306	0	(C2) ProfTroph	KIF27
H2AC21	0	0.32525532053224	0.553	0.174	0	(C2) ProfTroph	H2AC21
USP1	0	0.324943131361645	0.999	0.999	0	(C2) ProfTroph	USP1
MVD	0	0.324566393224216	0.974	0.804	0	(C2) ProfTroph	MVD
PDAP1	0	0.3242209048416	1	0.999	0	(C2) ProfTroph	PDAP1
ENSSSCG00000061897	0	0.323878051844524	0.616	0.246	0	(C2) ProfTroph	ENSSSCG00000061897
FKBP4	0	0.323411298446725	1	0.999	0	(C2) ProfTroph	FKBP4
PDCD5	0	0.323287783405078	1	0.999	0	(C2) ProfTroph	PDCD5
ENSSSCG00000022345	0	0.323269843021871	0.619	0.296	0	(C2) ProfTroph	ENSSSCG00000022345
CENPJ	0	0.323257362021757	0.97	0.788	0	(C2) ProfTroph	CENPJ
ENSSSCG00000017907	0	0.323173175059466	1	1	0	(C2) ProfTroph	ENSSSCG00000017907
LDHB	0	0.323133296602217	0.682	0.344	0	(C2) ProfTroph	LDHB
CKAP4	0	0.322801780815963	0.746	0.417	0	(C2) ProfTroph	CKAP4
DDX39B	0	0.322611724345554	1	0.999	0	(C2) ProfTroph	DDX39B
ENSSSCG00000004151	0	0.322577479408134	0.696	0.289	0	(C2) ProfTroph	ENSSSCG00000004151
DIMT1	0	0.32240443921617	0.871	0.626	0	(C2) ProfTroph	DIMT1
CDKN2AIPNL	0	0.322280622703476	1	0.999	0	(C2) ProfTroph	CDKN2AIPNL
ENSSSCG00000038359	0	0.322122686605659	1	1	0	(C2) ProfTroph	ENSSSCG00000038359
TEDC2	0	0.322075527502179	0.868	0.614	0	(C2) ProfTroph	TEDC2
ITK	0	0.322025638031871	0.371	0.033	0	(C2) ProfTroph	ITK
TIMM13	0	0.321859229038721	1	0.999	0	(C2) ProfTroph	TIMM13
POLD2	0	0.321829700053896	0.84	0.574	0	(C2) ProfTroph	POLD2
VDAC1	0	0.321683575944471	1	1	0	(C2) ProfTroph	VDAC1
SIX1	0	0.321528369190446	0.736	0.422	0	(C2) ProfTroph	SIX1
TUBB2A	0	0.321354200617688	1	0.986	0	(C2) ProfTroph	TUBB2A
CCT4	0	0.321129717717601	1	0.999	0	(C2) ProfTroph	CCT4
NBN	0	0.321002525726888	0.95	0.736	0	(C2) ProfTroph	NBN
PRPF40A	0	0.320971624467117	1	0.999	0	(C2) ProfTroph	PRPF40A
EMG1	0	0.320945144888683	0.952	0.844	0	(C2) ProfTroph	EMG1
IFT80	0	0.320915046741047	0.981	0.881	0	(C2) ProfTroph	IFT80
RBM38	0	0.320914567377012	0.605	0.23	0	(C2) ProfTroph	RBM38
OTX1	0	0.320641218531089	0.435	0.067	0	(C2) ProfTroph	OTX1
SPATA16	0	0.320481400076959	0.459	0.17	0	(C2) ProfTroph	SPATA16
GCLC	0	0.320449235642733	0.816	0.512	0	(C2) ProfTroph	GCLC
SRPK1	0	0.319914574694907	1	0.999	0	(C2) ProfTroph	SRPK1
KIAA0319	0	0.319828605448237	0.473	0.145	0	(C2) ProfTroph	KIAA0319
URB2	0	0.319569758118975	0.881	0.632	0	(C2) ProfTroph	URB2
HNRNPM	0	0.319447379338107	1	1	0	(C2) ProfTroph	HNRNPM
EPHA6	0	0.319412870717115	0.859	0.567	0	(C2) ProfTroph	EPHA6
H2AZ2	0	0.319357299682883	1	1	0	(C2) ProfTroph	H2AZ2
HNRNPU	0	0.3193041803718	1	1	0	(C2) ProfTroph	HNRNPU
TBXAS1	0	0.319298967884294	0.561	0.224	0	(C2) ProfTroph	TBXAS1
NUCKS1	0	0.319170523417491	1	1	0	(C2) ProfTroph	NUCKS1
E2F7	0	0.318559540799131	0.413	0.089	0	(C2) ProfTroph	E2F7
RPN2	0	0.318467670689636	1	0.999	0	(C2) ProfTroph	RPN2
PUS7L	0	0.318092901190987	0.894	0.72	0	(C2) ProfTroph	PUS7L
CDC25B	0	0.31746074931374	0.859	0.692	0	(C2) ProfTroph	CDC25B
ADAT2	0	0.317401709776485	0.874	0.607	0	(C2) ProfTroph	ADAT2
NME1	0	0.317334284359814	1	0.979	0	(C2) ProfTroph	NME1
TDRKH	0	0.317316200629582	0.419	0.088	0	(C2) ProfTroph	TDRKH
TMEM108	0	0.317261307555082	0.443	0.13	0	(C2) ProfTroph	TMEM108
SEPHS1	0	0.317206477356097	0.922	0.716	0	(C2) ProfTroph	SEPHS1
CCDC66	0	0.317098075990751	0.971	0.824	0	(C2) ProfTroph	CCDC66
C7orf57	0	0.317054473470552	0.498	0.134	0	(C2) ProfTroph	C7orf57
PTPRD	0	0.316993988463959	0.389	0.074	0	(C2) ProfTroph	PTPRD
PRMT6	0	0.316624076474471	0.858	0.581	0	(C2) ProfTroph	PRMT6
ENPP4	0	0.316610533982454	0.908	0.639	0	(C2) ProfTroph	ENPP4
ENSSSCG00000037690	0	0.316590308661269	0.517	0.131	0	(C2) ProfTroph	ENSSSCG00000037690
KCNAB2	0	0.316557536201394	0.475	0.147	0	(C2) ProfTroph	KCNAB2
CDC25A	0	0.316350248229642	0.843	0.56	0	(C2) ProfTroph	CDC25A
PRMT1	0	0.316329895276096	1	0.999	0	(C2) ProfTroph	PRMT1
CEP44	0	0.316249049690753	0.974	0.868	0	(C2) ProfTroph	CEP44
TMEM177	0	0.316044101364176	0.695	0.383	0	(C2) ProfTroph	TMEM177
MAP3K20	0	0.315996321761932	0.948	0.709	0	(C2) ProfTroph	MAP3K20
HOXD8	0	0.315141757088895	0.754	0.517	0	(C2) ProfTroph	HOXD8
STIP1	0	0.315108632660333	1	0.999	0	(C2) ProfTroph	STIP1
MYO1A	0	0.314772615093402	0.5	0.142	0	(C2) ProfTroph	MYO1A
MSH2	0	0.314463402763542	0.85	0.635	0	(C2) ProfTroph	MSH2
DMBX1	0	0.314337321767783	0.415	0.065	0	(C2) ProfTroph	DMBX1
POLR2F	0	0.314305116025728	1	0.999	0	(C2) ProfTroph	POLR2F
SPCS3	0	0.314268602519556	1	0.999	0	(C2) ProfTroph	SPCS3
ENSSSCG00000060759	0	0.31379813554143	0.813	0.538	0	(C2) ProfTroph	ENSSSCG00000060759
PDF	0	0.313647846679868	0.823	0.504	0	(C2) ProfTroph	PDF
AKR1A1	0	0.313597355350482	0.777	0.439	0	(C2) ProfTroph	AKR1A1
SKA3	0	0.313463746802859	0.987	0.957	0	(C2) ProfTroph	SKA3
ISOC1	0	0.313234019478714	0.974	0.891	0	(C2) ProfTroph	ISOC1
TMED6	0	0.31306929161241	0.473	0.123	0	(C2) ProfTroph	TMED6
WRN	0	0.312699303802628	0.995	0.964	0	(C2) ProfTroph	WRN
HYPK	0	0.312477703353268	1	0.999	0	(C2) ProfTroph	HYPK
VAV2	0	0.312259656731775	0.633	0.303	0	(C2) ProfTroph	VAV2
PDS5B	0	0.312246636400646	0.991	0.986	0	(C2) ProfTroph	PDS5B
ENSSSCG00000000636	0	0.311712227420981	0.48	0.138	0	(C2) ProfTroph	ENSSSCG00000000636
CCT7	0	0.311398299264366	1	0.999	0	(C2) ProfTroph	CCT7
PRIM2	0	0.311210814104927	0.999	0.977	0	(C2) ProfTroph	PRIM2
RBM8A	0	0.310975827718048	1	0.999	0	(C2) ProfTroph	RBM8A
SHMT1	0	0.310930131924901	0.913	0.72	0	(C2) ProfTroph	SHMT1
MRPL51	0	0.310817563315487	0.996	0.973	0	(C2) ProfTroph	MRPL51
MACIR	0	0.310767897458172	0.931	0.632	0	(C2) ProfTroph	MACIR
TIMM23B	0	0.310750490267488	1	0.999	0	(C2) ProfTroph	TIMM23B
PNPT1	0	0.310334924367395	0.989	0.919	0	(C2) ProfTroph	PNPT1
NR1H4	0	0.31020245013251	0.322	0.067	0	(C2) ProfTroph	NR1H4
ENSSSCG00000004392	0	0.309848531526234	1	0.999	0	(C2) ProfTroph	ENSSSCG00000004392
STX2	0	0.309769654002097	0.786	0.464	0	(C2) ProfTroph	STX2
ASPN	0	0.309506480262081	0.425	0.085	0	(C2) ProfTroph	ASPN
IFIT5	0	0.309451520619055	0.686	0.356	0	(C2) ProfTroph	IFIT5
SLC35G1	0	0.309352267587173	0.763	0.429	0	(C2) ProfTroph	SLC35G1
SFR1	0	0.309148562538128	0.936	0.82	0	(C2) ProfTroph	SFR1
ENSSSCG00000042365	0	0.308972198377545	0.782	0.423	0	(C2) ProfTroph	ENSSSCG00000042365
MYBPC1	0	0.308949257067086	0.547	0.235	0	(C2) ProfTroph	MYBPC1
ENSSSCG00000027270	0	0.308943201074329	0.998	0.97	0	(C2) ProfTroph	ENSSSCG00000027270
ENSSSCG00000031730	0	0.308507003271367	0.991	0.864	0	(C2) ProfTroph	ENSSSCG00000031730
ENSSSCG00000001734	0	0.308441314608588	0.602	0.245	0	(C2) ProfTroph	ENSSSCG00000001734
MLH1	0	0.308286578512104	0.946	0.721	0	(C2) ProfTroph	MLH1
EIF3J	0	0.307974533972457	1	0.999	0	(C2) ProfTroph	EIF3J
B3GALNT1	0	0.307810637480674	0.614	0.269	0	(C2) ProfTroph	B3GALNT1
HGH1	0	0.307527590565968	0.729	0.39	0	(C2) ProfTroph	HGH1
RNPS1	0	0.307454939090321	1	0.999	0	(C2) ProfTroph	RNPS1
PTGES2	0	0.307303203829037	0.89	0.634	0	(C2) ProfTroph	PTGES2
ENSSSCG00000013232	0	0.307297133842728	1	0.999	0	(C2) ProfTroph	ENSSSCG00000013232
MRTO4	0	0.307204012629995	0.999	0.981	0	(C2) ProfTroph	MRTO4
ENSSSCG00000032606	0	0.307151277141138	0.599	0.251	0	(C2) ProfTroph	ENSSSCG00000032606
TFRC	0	0.306995769418272	0.997	0.962	0	(C2) ProfTroph	TFRC
MZT1	0	0.30652205522571	0.975	0.9	0	(C2) ProfTroph	MZT1
SPATA5	0	0.306480155297434	0.96	0.853	0	(C2) ProfTroph	SPATA5
IGF2BP3	0	0.306415748088966	0.994	0.954	0	(C2) ProfTroph	IGF2BP3
EFNA2	0	0.306199388955797	0.421	0.085	0	(C2) ProfTroph	EFNA2
NSD2	0	0.306077869377656	1	0.999	0	(C2) ProfTroph	NSD2
A4GALT	0	0.306026925741246	0.984	0.813	0	(C2) ProfTroph	A4GALT
UQCRFS1	0	0.306019328154869	1	0.999	0	(C2) ProfTroph	UQCRFS1
NUP54	0	0.305991016813167	0.977	0.91	0	(C2) ProfTroph	NUP54
SUV39H2	0	0.305959209527689	0.99	0.842	0	(C2) ProfTroph	SUV39H2
ENSSSCG00000037428	0	0.30586522047621	0.457	0.094	0	(C2) ProfTroph	ENSSSCG00000037428
SAE1	0	0.305758269770606	1	0.994	0	(C2) ProfTroph	SAE1
ACTN2	0	0.305708514619189	0.605	0.278	0	(C2) ProfTroph	ACTN2
NKX3-1	0	0.305707460322546	0.59	0.236	0	(C2) ProfTroph	NKX3-1
RBL1	0	0.30569209455592	0.996	0.997	0	(C2) ProfTroph	RBL1
NUP37	0	0.305547789965362	0.983	0.921	0	(C2) ProfTroph	NUP37
TPR	0	0.305442333190161	0.998	0.999	0	(C2) ProfTroph	TPR
HNRNPD	0	0.305436469104238	0.999	0.999	0	(C2) ProfTroph	HNRNPD
PKN3	0	0.305174485936516	0.905	0.571	0	(C2) ProfTroph	PKN3
TRIM28	0	0.305104038055698	1	0.999	0	(C2) ProfTroph	TRIM28
LDOC1	0	0.305017870037406	0.678	0.354	0	(C2) ProfTroph	LDOC1
RALY	0	0.304714042382623	1	0.999	0	(C2) ProfTroph	RALY
H2AC20	0	0.304585290188438	0.887	0.772	0	(C2) ProfTroph	H2AC20
COA3	0	0.304546952959799	1	0.999	0	(C2) ProfTroph	COA3
NONO	0	0.304231429005339	1	0.999	0	(C2) ProfTroph	NONO
TOMM7	0	0.303964922613811	1	1	0	(C2) ProfTroph	TOMM7
FUBP1	0	0.303637945265694	1	0.999	0	(C2) ProfTroph	FUBP1
ENSSSCG00000056521	0	0.303537590651794	0.384	0.053	0	(C2) ProfTroph	ENSSSCG00000056521
ZNF630	0	0.303295335132414	0.438	0.093	0	(C2) ProfTroph	ZNF630
KNOP1	0	0.30308427569799	0.999	0.974	0	(C2) ProfTroph	KNOP1
KLHL23	0	0.303040204456657	0.473	0.155	0	(C2) ProfTroph	KLHL23
HAUS7	0	0.302949652520674	0.966	0.842	0	(C2) ProfTroph	HAUS7
OSGIN2	0	0.302537234702781	0.83	0.564	0	(C2) ProfTroph	OSGIN2
PPIG	0	0.302506169846601	0.999	0.999	0	(C2) ProfTroph	PPIG
EFNB3	0	0.302411420962677	0.466	0.14	0	(C2) ProfTroph	EFNB3
PSRC1	0	0.302075254827502	0.864	0.639	0	(C2) ProfTroph	PSRC1
ENSSSCG00000037565	0	0.301999508056191	0.94	0.792	0	(C2) ProfTroph	ENSSSCG00000037565
DNAJA1	0	0.30199592850808	1	0.999	0	(C2) ProfTroph	DNAJA1
GCH1	0	0.301955799916462	0.837	0.595	0	(C2) ProfTroph	GCH1
PPP1R3E	0	0.301717739753016	0.948	0.685	0	(C2) ProfTroph	PPP1R3E
ENSSSCG00000000908	0	0.301326442667532	1	0.999	0	(C2) ProfTroph	ENSSSCG00000000908
SF3A2	0	0.301131158173403	0.837	0.486	0	(C2) ProfTroph	SF3A2
DNAJB11	0	0.301106957075788	1	0.953	0	(C2) ProfTroph	DNAJB11
MRPL20	0	0.300815360796066	1	1	0	(C2) ProfTroph	MRPL20
NIFK	0	0.300734191068642	1	0.999	0	(C2) ProfTroph	NIFK
ENSSSCG00000052958	0	0.300578701456109	0.71	0.332	0	(C2) ProfTroph	ENSSSCG00000052958
EIF5A2	0	0.300410187915376	0.763	0.479	0	(C2) ProfTroph	EIF5A2
NUDCD2	0	0.30035387219787	1	0.999	0	(C2) ProfTroph	NUDCD2
KLHL3	0	0.30018619528717	1	0.999	0	(C2) ProfTroph	KLHL3
RAB27A	0	0.300016888361794	0.858	0.609	0	(C2) ProfTroph	RAB27A
C4orf33	0	0.299562847608358	0.844	0.539	0	(C2) ProfTroph	C4orf33
HLCS	0	0.299412291359306	0.89	0.715	0	(C2) ProfTroph	HLCS
STXBP4	0	0.299173490049913	0.932	0.741	0	(C2) ProfTroph	STXBP4
CAP2	0	0.29910340264261	0.4	0.124	0	(C2) ProfTroph	CAP2
RPP21	0	0.298836730514759	0.998	0.968	0	(C2) ProfTroph	RPP21
PGP	0	0.298795292477295	0.997	0.974	0	(C2) ProfTroph	PGP
RRS1	0	0.298639933403652	0.88	0.709	0	(C2) ProfTroph	RRS1
CEP85	0	0.297835611442453	0.86	0.614	0	(C2) ProfTroph	CEP85
RNFT2	0	0.297749712122493	0.821	0.522	0	(C2) ProfTroph	RNFT2
UBE2M	0	0.297639916118761	1	0.999	0	(C2) ProfTroph	UBE2M
TAF5	0	0.297555223046879	0.888	0.67	0	(C2) ProfTroph	TAF5
ENSSSCG00000058091	0	0.297507733253992	1	0.999	0	(C2) ProfTroph	ENSSSCG00000058091
ENSSSCG00000009692	0	0.297471033262642	0.999	0.954	0	(C2) ProfTroph	ENSSSCG00000009692
MYO19	0	0.297342575816789	0.93	0.731	0	(C2) ProfTroph	MYO19
ENSSSCG00000030335	0	0.297264692837149	0.372	0.086	0	(C2) ProfTroph	ENSSSCG00000030335
ENSSSCG00000048016	0	0.297121878928157	0.558	0.228	0	(C2) ProfTroph	ENSSSCG00000048016
TMX1	0	0.296819122053265	0.999	0.999	0	(C2) ProfTroph	TMX1
ALDOC	0	0.296767078644006	0.534	0.212	0	(C2) ProfTroph	ALDOC
GLRX3	0	0.296703569678479	1	1	0	(C2) ProfTroph	GLRX3
HINT1	0	0.296501029743205	1	1	0	(C2) ProfTroph	HINT1
CRYZ	0	0.296475461330264	0.9	0.595	0	(C2) ProfTroph	CRYZ
ENSSSCG00000039635	0	0.296463646308404	0.96	0.813	0	(C2) ProfTroph	ENSSSCG00000039635
NDUFA5	0	0.296443453756829	1	0.999	0	(C2) ProfTroph	NDUFA5
DAZAP1	0	0.296437235164819	1	0.999	0	(C2) ProfTroph	DAZAP1
SPOUT1	0	0.296367845418265	0.989	0.885	0	(C2) ProfTroph	SPOUT1
ARL4D	0	0.296281598461757	0.648	0.326	0	(C2) ProfTroph	ARL4D
C8orf89	0	0.296259216708251	0.591	0.24	0	(C2) ProfTroph	C8orf89
GALE	0	0.296255228040196	0.866	0.62	0	(C2) ProfTroph	GALE
NUP155	0	0.296101753293562	0.999	0.999	0	(C2) ProfTroph	NUP155
CNIH4	0	0.296030807860177	1	0.999	0	(C2) ProfTroph	CNIH4
MAP6D1	0	0.29579794089507	0.456	0.114	0	(C2) ProfTroph	MAP6D1
TMEM165	0	0.295779421578904	1	0.999	0	(C2) ProfTroph	TMEM165
MRE11	0	0.295614453588913	0.929	0.772	0	(C2) ProfTroph	MRE11
KLB	0	0.295490603909913	0.5	0.187	0	(C2) ProfTroph	KLB
PTGR1	0	0.29530185759459	0.921	0.727	0	(C2) ProfTroph	PTGR1
HNRNPH3	0	0.295227026053008	1	0.999	0	(C2) ProfTroph	HNRNPH3
ENSSSCG00000007088	0	0.295111943327593	1	0.999	0	(C2) ProfTroph	ENSSSCG00000007088
PRDX6	0	0.294317484223115	0.96	0.819	0	(C2) ProfTroph	PRDX6
UCHL5	0	0.294269618248419	1	0.999	0	(C2) ProfTroph	UCHL5
TLNRD1	0	0.294266633803552	0.938	0.781	0	(C2) ProfTroph	TLNRD1
HSPA9	0	0.294210340715342	1	0.999	0	(C2) ProfTroph	HSPA9
PCYT1B	0	0.294171214323447	0.415	0.107	0	(C2) ProfTroph	PCYT1B
BCKDHB	0	0.294165754797563	0.928	0.743	0	(C2) ProfTroph	BCKDHB
ARL3	0	0.294116030621008	0.949	0.815	0	(C2) ProfTroph	ARL3
CCT8	0	0.293881934777757	1	0.999	0	(C2) ProfTroph	CCT8
TREX1	0	0.293833630858012	0.684	0.332	0	(C2) ProfTroph	TREX1
GPATCH4	0	0.293637506837666	0.972	0.83	0	(C2) ProfTroph	GPATCH4
LRRC59	0	0.293632190711048	1	0.977	0	(C2) ProfTroph	LRRC59
C11orf58	0	0.293559083991891	1	1	0	(C2) ProfTroph	C11orf58
MPZ	0	0.293543685846618	0.399	0.087	0	(C2) ProfTroph	MPZ
NOS1	0	0.293362190642601	0.472	0.167	0	(C2) ProfTroph	NOS1
RFWD3	0	0.293268769477687	0.936	0.838	0	(C2) ProfTroph	RFWD3
TP73	0	0.293184726925631	0.608	0.327	0	(C2) ProfTroph	TP73
ENSSSCG00000031169	0	0.292880889594287	1	0.999	0	(C2) ProfTroph	ENSSSCG00000031169
ZNF215	0	0.29283734380483	0.449	0.136	0	(C2) ProfTroph	ZNF215
CSKMT	0	0.292807768511662	0.934	0.779	0	(C2) ProfTroph	CSKMT
ICMT	0	0.292651755862142	1	0.999	0	(C2) ProfTroph	ICMT
ENSSSCG00000011549	0	0.292574187280435	0.948	0.682	0	(C2) ProfTroph	ENSSSCG00000011549
ENSSSCG00000002709	0	0.292553472717466	0.409	0.092	0	(C2) ProfTroph	ENSSSCG00000002709
OMD	0	0.29218970475694	0.48	0.152	0	(C2) ProfTroph	OMD
ENSSSCG00000061426	0	0.29214958833238	0.797	0.428	0	(C2) ProfTroph	ENSSSCG00000061426
MRPL12	0	0.292147900566878	0.991	0.959	0	(C2) ProfTroph	MRPL12
EPB41L2	0	0.292096308458191	0.382	0.088	0	(C2) ProfTroph	EPB41L2
UQCC2	0	0.291918549044448	1	0.999	0	(C2) ProfTroph	UQCC2
SMIM30	0	0.291808469179564	0.57	0.225	0	(C2) ProfTroph	SMIM30
C1QBP	0	0.291788388923486	1	0.999	0	(C2) ProfTroph	C1QBP
SMC6	0	0.291768593243449	1	0.999	0	(C2) ProfTroph	SMC6
DHX15	0	0.291694526941766	0.998	1	0	(C2) ProfTroph	DHX15
MDH2	0	0.291631555912245	1	0.999	0	(C2) ProfTroph	MDH2
ARHGDIG	0	0.291538201697748	0.41	0.078	0	(C2) ProfTroph	ARHGDIG
ABCE1	0	0.291501770191086	1	0.999	0	(C2) ProfTroph	ABCE1
C11orf94	0	0.291357859264304	0.615	0.262	0	(C2) ProfTroph	C11orf94
ARHGDIA	0	0.291351078815929	1	0.999	0	(C2) ProfTroph	ARHGDIA
DCP2	0	0.291301370337368	0.998	0.999	0	(C2) ProfTroph	DCP2
TMPRSS12	0	0.291287967848831	0.52	0.213	0	(C2) ProfTroph	TMPRSS12
VBP1	0	0.291259317103359	1	0.999	0	(C2) ProfTroph	VBP1
TSPAN2	0	0.291057806769461	0.43	0.124	0	(C2) ProfTroph	TSPAN2
ATP5F1A	0	0.29103945587684	1	1	0	(C2) ProfTroph	ATP5F1A
CNBP	0	0.290951500771914	1	1	0	(C2) ProfTroph	CNBP
THRSP	0	0.290791473100929	0.728	0.381	0	(C2) ProfTroph	THRSP
SLC7A1	0	0.290581339557572	0.978	0.871	0	(C2) ProfTroph	SLC7A1
EIF3B	0	0.290498431712075	1	0.999	0	(C2) ProfTroph	EIF3B
ENSSSCG00000021676	0	0.290402779741153	0.73	0.383	0	(C2) ProfTroph	ENSSSCG00000021676
POLE3	0	0.290090258365536	0.989	0.945	0	(C2) ProfTroph	POLE3
ENSSSCG00000028159	0	0.289964572558	0.93	0.654	0	(C2) ProfTroph	ENSSSCG00000028159
ATP5MC3	0	0.289745394933873	1	1	0	(C2) ProfTroph	ATP5MC3
RPE65	0	0.289542182583521	0.32	0.022	0	(C2) ProfTroph	RPE65
ENSSSCG00000059380	0	0.289476996111024	0.351	0.025	0	(C2) ProfTroph	ENSSSCG00000059380
ESF1	0	0.289304124454602	1	0.999	0	(C2) ProfTroph	ESF1
ADAMTS9	0	0.289273548690842	0.427	0.14	0	(C2) ProfTroph	ADAMTS9
PRDX4	0	0.289245753452794	1	0.999	0	(C2) ProfTroph	PRDX4
ENSSSCG00000032999	0	0.289032636996111	0.98	0.812	0	(C2) ProfTroph	ENSSSCG00000032999
GET1	0	0.288945268848526	0.978	0.942	0	(C2) ProfTroph	GET1
ENSSSCG00000047099	0	0.288939405679441	0.6	0.262	0	(C2) ProfTroph	ENSSSCG00000047099
GEMIN6	0	0.288852419362479	0.96	0.846	0	(C2) ProfTroph	GEMIN6
SSRP1	0	0.288807646252658	1	0.998	0	(C2) ProfTroph	SSRP1
MRPL13	0	0.288802468243471	1	0.999	0	(C2) ProfTroph	MRPL13
C1orf112	0	0.288754442592447	0.974	0.915	0	(C2) ProfTroph	C1orf112
KRTCAP3	0	0.288721911918794	0.913	0.729	0	(C2) ProfTroph	KRTCAP3
TEX52	0	0.288693587076847	0.328	0.014	0	(C2) ProfTroph	TEX52
REEP4	0	0.288603634278742	0.999	0.998	0	(C2) ProfTroph	REEP4
CDKN2D	0	0.288591198400503	0.822	0.61	0	(C2) ProfTroph	CDKN2D
ENSSSCG00000043595	0	0.288561623562978	0.704	0.374	0	(C2) ProfTroph	ENSSSCG00000043595
ZRANB3	0	0.288457854105724	0.946	0.885	0	(C2) ProfTroph	ZRANB3
TRA2B	0	0.288407001644775	0.999	1	0	(C2) ProfTroph	TRA2B
MRPS28	0	0.288310118394256	1	0.998	0	(C2) ProfTroph	MRPS28
NEMP1	0	0.288200692474229	0.945	0.791	0	(C2) ProfTroph	NEMP1
RECQL	0	0.287814908796687	1	0.999	0	(C2) ProfTroph	RECQL
HIST1H3E	0	0.287620248527191	0.375	0.076	0	(C2) ProfTroph	HIST1H3E
NOP58	0	0.287448989567373	1	0.999	0	(C2) ProfTroph	NOP58
ALOX5	0	0.287443839281297	0.856	0.538	0	(C2) ProfTroph	ALOX5
RANBP3L	0	0.287296392983395	0.354	0.058	0	(C2) ProfTroph	RANBP3L
RRH	0	0.287197363398822	0.623	0.305	0	(C2) ProfTroph	RRH
ZNF311	0	0.286555246197671	0.581	0.253	0	(C2) ProfTroph	ZNF311
NAP1L4	0	0.286458568968957	1	0.999	0	(C2) ProfTroph	NAP1L4
ENSSSCG00000062660	0	0.28641580970307	0.544	0.186	0	(C2) ProfTroph	ENSSSCG00000062660
DDX46	0	0.286321221776097	0.999	0.999	0	(C2) ProfTroph	DDX46
STOM	0	0.286255602222682	0.799	0.516	0	(C2) ProfTroph	STOM
EXOSC8	0	0.286075113837731	0.998	0.952	0	(C2) ProfTroph	EXOSC8
SLC25A4	0	0.28606187439473	0.946	0.774	0	(C2) ProfTroph	SLC25A4
GPR63	0	0.286042074167304	0.433	0.125	0	(C2) ProfTroph	GPR63
CCDC38	0	0.285919890585034	0.644	0.324	0	(C2) ProfTroph	CCDC38
POLR1A	0	0.285777440165384	0.875	0.631	0	(C2) ProfTroph	POLR1A
ENSSSCG00000000576	0	0.285653171948552	1	0.999	0	(C2) ProfTroph	ENSSSCG00000000576
EIF2S1	0	0.2853215079641	1	0.999	0	(C2) ProfTroph	EIF2S1
PDCD11	0	0.285303820515057	0.992	0.922	0	(C2) ProfTroph	PDCD11
ENSSSCG00000036988	0	0.28530098710992	1	0.999	0	(C2) ProfTroph	ENSSSCG00000036988
RPL7L1	0	0.285196773240912	1	0.999	0	(C2) ProfTroph	RPL7L1
EPSTI1	0	0.284734971325282	0.418	0.121	0	(C2) ProfTroph	EPSTI1
PSMA5	0	0.284681952650422	1	0.999	0	(C2) ProfTroph	PSMA5
WDR5	0	0.284520515180915	1	0.999	0	(C2) ProfTroph	WDR5
TRMT112	0	0.284424437723288	1	0.999	0	(C2) ProfTroph	TRMT112
GADD45GIP1	0	0.284294015273449	0.992	0.942	0	(C2) ProfTroph	GADD45GIP1
SRSF10	0	0.2842564593518	1	0.999	0	(C2) ProfTroph	SRSF10
LRRCC1	0	0.284102513460279	1	0.999	0	(C2) ProfTroph	LRRCC1
ENSSSCG00000059584	0	0.283972555445482	1	0.999	0	(C2) ProfTroph	ENSSSCG00000059584
ENSSSCG00000043356	0	0.283969531006284	0.381	0.064	0	(C2) ProfTroph	ENSSSCG00000043356
B3GALT6	0	0.283914866030973	0.36	0.044	0	(C2) ProfTroph	B3GALT6
PRKAR1B	0	0.2838857220997	0.762	0.436	0	(C2) ProfTroph	PRKAR1B
MDM1	0	0.283714031825658	0.943	0.748	0	(C2) ProfTroph	MDM1
NME3	0	0.283667691411768	1	0.999	0	(C2) ProfTroph	NME3
KLHL42	0	0.283629081172393	0.892	0.602	0	(C2) ProfTroph	KLHL42
DNPH1	0	0.283451356074426	0.949	0.773	0	(C2) ProfTroph	DNPH1
TMEM126A	0	0.283381119730581	0.994	0.946	0	(C2) ProfTroph	TMEM126A
TTC8	0	0.283010479296943	0.522	0.202	0	(C2) ProfTroph	TTC8
PLEK2	0	0.282681714555239	0.992	0.89	0	(C2) ProfTroph	PLEK2
POU2F1	0	0.282630789493016	0.988	0.982	0	(C2) ProfTroph	POU2F1
MTHFD1	0	0.282440679439008	0.994	0.921	0	(C2) ProfTroph	MTHFD1
NDUFA11	0	0.282431729056479	1	0.999	0	(C2) ProfTroph	NDUFA11
PPA1	0	0.282429469431145	1	0.996	0	(C2) ProfTroph	PPA1
ORMDL1	0	0.282415031707789	0.925	0.782	0	(C2) ProfTroph	ORMDL1
ENSSSCG00000044591	0	0.282254394504536	0.796	0.499	0	(C2) ProfTroph	ENSSSCG00000044591
MYH15	0	0.28201947467245	0.39	0.073	0	(C2) ProfTroph	MYH15
ENSSSCG00000033926	0	0.281943616931918	1	0.999	0	(C2) ProfTroph	ENSSSCG00000033926
SRRT	0	0.281561933736347	1	0.999	0	(C2) ProfTroph	SRRT
DTD2	0	0.281435286708761	0.955	0.823	0	(C2) ProfTroph	DTD2
PHB1	0	0.28126239305891	1	0.999	0	(C2) ProfTroph	PHB1
TRIM72	0	0.281253205862558	0.431	0.14	0	(C2) ProfTroph	TRIM72
ENSSSCG00000023783	0	0.281206592209042	1	0.999	0	(C2) ProfTroph	ENSSSCG00000023783
EIF4E	0	0.281150892985413	1	0.999	0	(C2) ProfTroph	EIF4E
AARSD1	0	0.2810090109474	1	0.999	0	(C2) ProfTroph	AARSD1
ENSSSCG00000027538	0	0.280953177847947	1	0.999	0	(C2) ProfTroph	ENSSSCG00000027538
HNRNPC	0	0.280865319811012	1	1	0	(C2) ProfTroph	HNRNPC
CAPRIN1	0	0.280806739253771	1	0.999	0	(C2) ProfTroph	CAPRIN1
MESD	0	0.280799140994954	1	0.999	0	(C2) ProfTroph	MESD
NDUFAF6	0	0.280784632465457	0.96	0.765	0	(C2) ProfTroph	NDUFAF6
ENSSSCG00000039713	0	0.28048323736251	0.969	0.868	0	(C2) ProfTroph	ENSSSCG00000039713
PAK1IP1	0	0.280384271758975	0.997	0.961	0	(C2) ProfTroph	PAK1IP1
EXOSC6	0	0.280294096535028	0.995	0.971	0	(C2) ProfTroph	EXOSC6
DNAH6	0	0.280198046442658	0.882	0.641	0	(C2) ProfTroph	DNAH6
MRPL55	0	0.280178865552815	1	0.999	0	(C2) ProfTroph	MRPL55
NUP160	0	0.280090352707153	0.98	0.945	0	(C2) ProfTroph	NUP160
HMX2	0	0.279751011703594	0.35	0.034	0	(C2) ProfTroph	HMX2
ENSSSCG00000045515	0	0.279652772570808	0.338	0.024	0	(C2) ProfTroph	ENSSSCG00000045515
FAM221B	0	0.279611594344458	0.558	0.283	0	(C2) ProfTroph	FAM221B
ENSSSCG00000046718	0	0.279419235388534	0.363	0.064	0	(C2) ProfTroph	ENSSSCG00000046718
GMPS	0	0.279259160858876	1	0.999	0	(C2) ProfTroph	GMPS
RAD23A	0	0.279241942688907	1	0.999	0	(C2) ProfTroph	RAD23A
ANKRD29	0	0.279223973879686	0.848	0.621	0	(C2) ProfTroph	ANKRD29
HSD17B12	0	0.279195915842811	1	0.999	0	(C2) ProfTroph	HSD17B12
DNAJC9	0	0.278855037500303	1	0.999	0	(C2) ProfTroph	DNAJC9
ENSSSCG00000004170	0	0.278810787748338	0.802	0.514	0	(C2) ProfTroph	ENSSSCG00000004170
OLA1	0	0.278790002783657	1	0.999	0	(C2) ProfTroph	OLA1
FKBP9	0	0.278756670077863	0.967	0.819	0	(C2) ProfTroph	FKBP9
PLCD4	0	0.278621104638408	0.781	0.485	0	(C2) ProfTroph	PLCD4
RAB29	0	0.278550908195194	0.672	0.355	0	(C2) ProfTroph	RAB29
NAA15	0	0.278485655367138	1	0.999	0	(C2) ProfTroph	NAA15
ADAT3	0	0.278367672130947	0.902	0.597	0	(C2) ProfTroph	ADAT3
SF3B2	0	0.278229476022534	0.999	0.999	0	(C2) ProfTroph	SF3B2
ADK	0	0.278140425750604	1	0.998	0	(C2) ProfTroph	ADK
XYLB	0	0.278138233967501	0.902	0.641	0	(C2) ProfTroph	XYLB
SLC25A19	0	0.277898737356195	0.944	0.707	0	(C2) ProfTroph	SLC25A19
CDKL1	0	0.277850009710684	0.822	0.519	0	(C2) ProfTroph	CDKL1
PSMA7	0	0.277791142393015	1	1	0	(C2) ProfTroph	PSMA7
TERF1	0	0.277681049951165	0.999	0.999	0	(C2) ProfTroph	TERF1
ELAVL1	0	0.277667086777565	1	0.999	0	(C2) ProfTroph	ELAVL1
BEND3	0	0.277372873996648	0.807	0.532	0	(C2) ProfTroph	BEND3
TUBG1	0	0.277294805707923	0.979	0.911	0	(C2) ProfTroph	TUBG1
MRPL58	0	0.277286428501014	1	0.999	0	(C2) ProfTroph	MRPL58
ENSSSCG00000010517	0	0.277284001297302	1	1	0	(C2) ProfTroph	ENSSSCG00000010517
ENSSSCG00000026520	0	0.276904497022609	0.362	0.057	0	(C2) ProfTroph	ENSSSCG00000026520
PALS2	0	0.276469678534998	0.424	0.13	0	(C2) ProfTroph	PALS2
PSMG1	0	0.276461443516993	1	0.999	0	(C2) ProfTroph	PSMG1
BATF3	0	0.276105682405632	0.384	0.076	0	(C2) ProfTroph	BATF3
ENSSSCG00000011676	0	0.27592993283547	1	0.999	0	(C2) ProfTroph	ENSSSCG00000011676
TFAM	0	0.275861481146834	1	0.999	0	(C2) ProfTroph	TFAM
ENSSSCG00000063547	0	0.275801325674777	0.469	0.156	0	(C2) ProfTroph	ENSSSCG00000063547
SNAPC3	0	0.275792060901076	0.856	0.627	0	(C2) ProfTroph	SNAPC3
GLS2	0	0.275736871692169	0.827	0.505	0	(C2) ProfTroph	GLS2
UQCRB	0	0.275567207104964	1	1	0	(C2) ProfTroph	UQCRB
MRPS6	0	0.275475692381776	1	0.993	0	(C2) ProfTroph	MRPS6
TIMM50	0	0.275435709656242	0.999	0.993	0	(C2) ProfTroph	TIMM50
ENSSSCG00000016898	0	0.27543035349915	0.581	0.261	0	(C2) ProfTroph	ENSSSCG00000016898
SLC35B4	0	0.2753381251985	0.879	0.638	0	(C2) ProfTroph	SLC35B4
REXO5	0	0.275309306028666	0.997	0.991	0	(C2) ProfTroph	REXO5
TOMM40	0	0.27523825623883	1	0.998	0	(C2) ProfTroph	TOMM40
RPP40	0	0.275233141913588	0.956	0.811	0	(C2) ProfTroph	RPP40
SUPT16H	0	0.27508368711597	0.999	0.999	0	(C2) ProfTroph	SUPT16H
NPM1	0	0.274969482794592	1	1	0	(C2) ProfTroph	NPM1
GNAI1	0	0.274703032500708	1	0.999	0	(C2) ProfTroph	GNAI1
ENSSSCG00000053721	0	0.274580016095782	0.389	0.092	0	(C2) ProfTroph	ENSSSCG00000053721
ANKRD34B	0	0.274452877356905	0.375	0.06	0	(C2) ProfTroph	ANKRD34B
CCDC181	0	0.274376702946911	0.941	0.741	0	(C2) ProfTroph	CCDC181
PSMD1	0	0.274216467139635	1	0.999	0	(C2) ProfTroph	PSMD1
UBA7	0	0.274187988461884	0.546	0.232	0	(C2) ProfTroph	UBA7
ACOT7	0	0.274171859469392	0.952	0.786	0	(C2) ProfTroph	ACOT7
ZFP91	0	0.273730718054391	0.999	1	0	(C2) ProfTroph	ZFP91
BCS1L	0	0.273710922716166	0.94	0.717	0	(C2) ProfTroph	BCS1L
ENSSSCG00000014062	0	0.273641063677284	0.813	0.586	0	(C2) ProfTroph	ENSSSCG00000014062
SMG1	0	0.273587537261056	0.999	1	0	(C2) ProfTroph	SMG1
PSMA4	0	0.273488279841975	1	0.999	0	(C2) ProfTroph	PSMA4
ENSSSCG00000063154	0	0.27324784118408	0.765	0.452	0	(C2) ProfTroph	ENSSSCG00000063154
ENSSSCG00000032067	0	0.27324066475684	1	0.999	0	(C2) ProfTroph	ENSSSCG00000032067
CCDC134	0	0.27310848632463	0.925	0.668	0	(C2) ProfTroph	CCDC134
ENSSSCG00000048169	0	0.272783249494562	0.342	0.051	0	(C2) ProfTroph	ENSSSCG00000048169
ENSSSCG00000007749	0	0.272581842560469	1	0.999	0	(C2) ProfTroph	ENSSSCG00000007749
SURF2	0	0.272448143166301	0.918	0.79	0	(C2) ProfTroph	SURF2
ASZ1	0	0.272405487763678	0.908	0.864	0	(C2) ProfTroph	ASZ1
PSMB2	0	0.272333806155199	1	1	0	(C2) ProfTroph	PSMB2
DLG4	0	0.271969167583548	0.712	0.408	0	(C2) ProfTroph	DLG4
C1QTNF2	0	0.27186297549309	0.403	0.094	0	(C2) ProfTroph	C1QTNF2
MRPS26	0	0.271780599201861	1	0.999	0	(C2) ProfTroph	MRPS26
LSM7	0	0.271617169743661	1	0.999	0	(C2) ProfTroph	LSM7
ELOVL5	0	0.271478150986182	0.999	0.919	0	(C2) ProfTroph	ELOVL5
NDUFA10	0	0.271345658715991	1	0.999	0	(C2) ProfTroph	NDUFA10
HDGF	0	0.271233130200693	1	0.999	0	(C2) ProfTroph	HDGF
PDGFA	0	0.27118617287484	0.999	0.943	0	(C2) ProfTroph	PDGFA
COLEC11	0	0.271183370487816	0.419	0.123	0	(C2) ProfTroph	COLEC11
ENSSSCG00000000194	0	0.270992760849172	1	0.999	0	(C2) ProfTroph	ENSSSCG00000000194
NOP14	0	0.270868668900356	0.993	0.921	0	(C2) ProfTroph	NOP14
NUDT19	0	0.270522692155181	0.797	0.518	0	(C2) ProfTroph	NUDT19
NFYB	0	0.270421839318533	0.999	0.989	0	(C2) ProfTroph	NFYB
ENSSSCG00000049034	0	0.270415244177519	0.606	0.285	0	(C2) ProfTroph	ENSSSCG00000049034
MRPL50	0	0.270404009125597	0.998	0.977	0	(C2) ProfTroph	MRPL50
SLC31A1	0	0.270033883135049	0.996	0.91	0	(C2) ProfTroph	SLC31A1
PRPS1	0	0.269992075804319	0.992	0.945	0	(C2) ProfTroph	PRPS1
TFDP1	0	0.269950301182882	1	0.999	0	(C2) ProfTroph	TFDP1
DERA	0	0.269900359040731	1	0.994	0	(C2) ProfTroph	DERA
ENSSSCG00000054435	0	0.269776697712285	0.348	0.042	0	(C2) ProfTroph	ENSSSCG00000054435
ENSSSCG00000033490	0	0.269737499714804	0.499	0.179	0	(C2) ProfTroph	ENSSSCG00000033490
CFAP20DC	0	0.269717725253007	0.969	0.908	0	(C2) ProfTroph	CFAP20DC
ENSSSCG00000033240	0	0.269515460916682	0.506	0.197	0	(C2) ProfTroph	ENSSSCG00000033240
PSMA3	0	0.269391693351848	1	0.999	0	(C2) ProfTroph	PSMA3
POLE4	0	0.269389894829022	1	0.999	0	(C2) ProfTroph	POLE4
SLC66A2	0	0.269314287542881	0.805	0.569	0	(C2) ProfTroph	SLC66A2
GPD1L	0	0.26909663467468	0.956	0.744	0	(C2) ProfTroph	GPD1L
HNRNPDL	0	0.269076711142761	1	1	0	(C2) ProfTroph	HNRNPDL
COX5A	0	0.269074741992053	1	0.999	0	(C2) ProfTroph	COX5A
SLC25A11	0	0.269069765312456	0.993	0.964	0	(C2) ProfTroph	SLC25A11
SELENOT	0	0.269019629163454	1	0.999	0	(C2) ProfTroph	SELENOT
POLR1F	0	0.268861777916048	0.998	0.999	0	(C2) ProfTroph	POLR1F
CBX6	0	0.268843090239517	0.705	0.409	0	(C2) ProfTroph	CBX6
ZDHHC6	0	0.268776880683544	1	0.999	0	(C2) ProfTroph	ZDHHC6
MVK	0	0.26867961728635	0.921	0.726	0	(C2) ProfTroph	MVK
POP1	0	0.268671608505594	0.867	0.607	0	(C2) ProfTroph	POP1
MRPL11	0	0.268573996434705	1	0.999	0	(C2) ProfTroph	MRPL11
GCLM	0	0.268411330818172	0.885	0.638	0	(C2) ProfTroph	GCLM
UQCRQ	0	0.268072967081463	1	0.999	0	(C2) ProfTroph	UQCRQ
MRPS14	0	0.268040238086164	1	0.999	0	(C2) ProfTroph	MRPS14
PPA2	0	0.267892961972823	1	0.992	0	(C2) ProfTroph	PPA2
R3HDM1	0	0.267787368961248	1	0.999	0	(C2) ProfTroph	R3HDM1
MTRFR	0	0.267731554884056	0.933	0.713	0	(C2) ProfTroph	MTRFR
SRP14	0	0.267575671362406	1	0.999	0	(C2) ProfTroph	SRP14
KIF5B	0	0.267163244718152	1	1	0	(C2) ProfTroph	KIF5B
H2BC26	0	0.266935150614251	0.329	0.059	0	(C2) ProfTroph	H2BC26
THEMIS2	0	0.266914983886532	0.431	0.126	0	(C2) ProfTroph	THEMIS2
VPS29	0	0.266802592773599	1	0.999	0	(C2) ProfTroph	VPS29
ALDH1B1	0	0.26678682009039	0.634	0.297	0	(C2) ProfTroph	ALDH1B1
MKKS	0	0.266652309390724	1	0.999	0	(C2) ProfTroph	MKKS
FZD7	0	0.266650376076428	0.79	0.476	0	(C2) ProfTroph	FZD7
NDUFAB1	0	0.266620725005106	1	0.999	0	(C2) ProfTroph	NDUFAB1
INTU	0	0.266613483078497	0.862	0.63	0	(C2) ProfTroph	INTU
AARS2	0	0.266521449235399	0.929	0.731	0	(C2) ProfTroph	AARS2
NOP16	0	0.266507048614633	1	0.999	0	(C2) ProfTroph	NOP16
UTP3	0	0.266449275543733	0.987	0.926	0	(C2) ProfTroph	UTP3
CCDC63	0	0.266448380800202	0.46	0.17	0	(C2) ProfTroph	CCDC63
MDGA2	0	0.2662970364459	0.368	0.083	0	(C2) ProfTroph	MDGA2
LARP4	0	0.266220030390361	1	0.999	0	(C2) ProfTroph	LARP4
EEF1AKMT2	0	0.266198900802229	1	0.999	0	(C2) ProfTroph	EEF1AKMT2
NAA50	0	0.266064267098126	1	0.999	0	(C2) ProfTroph	NAA50
CHCHD1	0	0.265995790154614	1	0.999	0	(C2) ProfTroph	CHCHD1
ENSSSCG00000026233	0	0.265774213215942	0.96	0.763	0	(C2) ProfTroph	ENSSSCG00000026233
C5orf34	0	0.265329459067793	0.959	0.961	0	(C2) ProfTroph	C5orf34
COQ2	0	0.265275476545925	1	0.999	0	(C2) ProfTroph	COQ2
ZSWIM2	0	0.264984022927933	0.352	0.075	0	(C2) ProfTroph	ZSWIM2
OSTC	0	0.264983350491119	1	0.999	0	(C2) ProfTroph	OSTC
KPNA3	0	0.264934723298232	1	0.991	0	(C2) ProfTroph	KPNA3
AGPS	0	0.264508040363885	1	0.989	0	(C2) ProfTroph	AGPS
DDX31	0	0.26445357487251	0.972	0.834	0	(C2) ProfTroph	DDX31
RBM25	0	0.264352104306913	0.999	0.999	0	(C2) ProfTroph	RBM25
ENSSSCG00000061076	0	0.264300305940997	0.646	0.319	0	(C2) ProfTroph	ENSSSCG00000061076
FUT10	0	0.264259811634849	0.934	0.767	0	(C2) ProfTroph	FUT10
ENGASE	0	0.264053058858847	0.91	0.627	0	(C2) ProfTroph	ENGASE
ENSSSCG00000013052	0	0.264049015716648	1	1	0	(C2) ProfTroph	ENSSSCG00000013052
ENSSSCG00000005528	0	0.264026150176388	1	0.999	0	(C2) ProfTroph	ENSSSCG00000005528
UQCR11	0	0.26401283157255	1	0.999	0	(C2) ProfTroph	UQCR11
ENSSSCG00000025913	0	0.264007413665035	0.485	0.17	0	(C2) ProfTroph	ENSSSCG00000025913
IPO7	0	0.263983437178084	1	0.999	0	(C2) ProfTroph	IPO7
TSPAN6	0	0.263514983449741	0.912	0.776	0	(C2) ProfTroph	TSPAN6
SMPD1	0	0.263491083990191	0.637	0.319	0	(C2) ProfTroph	SMPD1
ENSSSCG00000005596	0	0.263440623584081	1	0.999	0	(C2) ProfTroph	ENSSSCG00000005596
NDUFB1	0	0.263307322320839	1	0.999	0	(C2) ProfTroph	NDUFB1
ENSSSCG00000021591	0	0.263305275635566	1	1	0	(C2) ProfTroph	ENSSSCG00000021591
ENSSSCG00000032297	0	0.263028352712948	0.948	0.779	0	(C2) ProfTroph	ENSSSCG00000032297
MARS1	0	0.262916276471535	0.995	0.954	0	(C2) ProfTroph	MARS1
MRPL40	0	0.262915997493794	1	0.999	0	(C2) ProfTroph	MRPL40
IPO4	0	0.262782274873878	0.959	0.771	0	(C2) ProfTroph	IPO4
CTNND2	0	0.262756765753392	0.893	0.654	0	(C2) ProfTroph	CTNND2
KHSRP	0	0.262722333258117	0.999	0.999	0	(C2) ProfTroph	KHSRP
SLBP	0	0.262674067392981	1	0.999	0	(C2) ProfTroph	SLBP
ENSSSCG00000027491	0	0.262469326690151	1	0.999	0	(C2) ProfTroph	ENSSSCG00000027491
RMDN3	0	0.262426766997885	0.96	0.777	0	(C2) ProfTroph	RMDN3
XPO5	0	0.262311259709337	1	0.995	0	(C2) ProfTroph	XPO5
ATP5F1C	0	0.262303070550633	1	0.999	0	(C2) ProfTroph	ATP5F1C
ATP5F1D	0	0.262165276605678	1	0.999	0	(C2) ProfTroph	ATP5F1D
NDUFV2	0	0.262120603993894	1	0.999	0	(C2) ProfTroph	NDUFV2
ENSSSCG00000050495	0	0.261946011072727	0.555	0.238	0	(C2) ProfTroph	ENSSSCG00000050495
PHB2	0	0.261776329594581	1	0.999	0	(C2) ProfTroph	PHB2
NKRF	0	0.261769535769214	0.924	0.685	0	(C2) ProfTroph	NKRF
ENSSSCG00000034709	0	0.261768766303592	1	1	0	(C2) ProfTroph	ENSSSCG00000034709
TIGD3	0	0.261706884060376	0.323	0.03	0	(C2) ProfTroph	TIGD3
ENSSSCG00000000091	0	0.261541823766255	0.362	0.076	0	(C2) ProfTroph	ENSSSCG00000000091
NEDD1	0	0.261399243397007	1	0.999	0	(C2) ProfTroph	NEDD1
TCERG1	0	0.261227009427976	0.998	0.999	0	(C2) ProfTroph	TCERG1
ACTL6A	0	0.261203115098333	1	0.998	0	(C2) ProfTroph	ACTL6A
THUMPD1	0	0.261117475533509	0.999	0.994	0	(C2) ProfTroph	THUMPD1
ENSSSCG00000003612	0	0.260952226724197	1	0.999	0	(C2) ProfTroph	ENSSSCG00000003612
YWHAQ	0	0.260881960303791	1	1	0	(C2) ProfTroph	YWHAQ
IFRD2	0	0.260766111100357	1	0.995	0	(C2) ProfTroph	IFRD2
ENSSSCG00000057014	0	0.260661399570614	0.751	0.405	0	(C2) ProfTroph	ENSSSCG00000057014
PSMD7	0	0.260657377260382	1	0.999	0	(C2) ProfTroph	PSMD7
CCDC115	0	0.260567492578945	0.863	0.726	0	(C2) ProfTroph	CCDC115
TTF2	0	0.260436653273732	1	0.991	0	(C2) ProfTroph	TTF2
WDR75	0	0.260412778795149	1	0.996	0	(C2) ProfTroph	WDR75
LRPPRC	0	0.260383446493961	1	0.998	0	(C2) ProfTroph	LRPPRC
[truncated: 2,265 more rows]
