# Supplementary material for: Defining cellular diversity at the swine maternal–fetal interface using spatial transcriptomics and organoids
Source: PLoS Biol. 2025 Aug 28;23(8):e3003302. doi: 10.1371/journal.pbio.3003302 (PMC12393714; doi:10.1371/journal.pbio.3003302)
Supplement: S2 Table — (S2_Table.CSV) [file pbio.3003302.s009.csv]

	p_val	avg_log2FC	pct.1	pct.2	p_val_adj	cluster	gene
ACTG2	0	1.87791930215058	1	0.562	0	(C0) Myo-1	ACTG2
MYL9	0	1.78713242977195	1	0.589	0	(C0) Myo-1	MYL9
TAGLN	0	1.7852300860252	1	0.691	0	(C0) Myo-1	TAGLN
TPM2	0	1.6233288891513	1	0.561	0	(C0) Myo-1	TPM2
ACTA2	0	1.62128332437477	1	0.618	0	(C0) Myo-1	ACTA2
DES	0	1.61630552958249	0.997	0.293	0	(C0) Myo-1	DES
CNN1	0	1.50180166875004	0.999	0.302	0	(C0) Myo-1	CNN1
MYL6	0	1.46574545741171	1	0.941	0	(C0) Myo-1	MYL6
LGALS1	0	1.44906852915738	1	0.736	0	(C0) Myo-1	LGALS1
MYLK	0	1.38524223576543	1	0.357	0	(C0) Myo-1	MYLK
MYH11	0	1.34100245794562	0.998	0.306	0	(C0) Myo-1	MYH11
FLNA	0	1.32882127931471	1	0.643	0	(C0) Myo-1	FLNA
SMTN	0	1.22650457519108	0.997	0.328	0	(C0) Myo-1	SMTN
TPM1	0	1.22403738906777	0.999	0.676	0	(C0) Myo-1	TPM1
CSRP1	0	1.21139439116675	0.996	0.347	0	(C0) Myo-1	CSRP1
FLNC	0	1.12772226647407	0.994	0.248	0	(C0) Myo-1	FLNC
COL6A3	0	1.12590682604931	0.984	0.332	0	(C0) Myo-1	COL6A3
COL6A1	0	1.09482073516087	0.989	0.538	0	(C0) Myo-1	COL6A1
NDRG4	0	1.06720879613147	0.992	0.341	0	(C0) Myo-1	NDRG4
NBL1	0	1.04943205433115	0.971	0.221	0	(C0) Myo-1	NBL1
FHL1	0	1.03669731760804	0.999	0.33	0	(C0) Myo-1	FHL1
HSPG2	0	1.02387513688377	0.998	0.506	0	(C0) Myo-1	HSPG2
CD151	0	1.01558784872171	1	0.473	0	(C0) Myo-1	CD151
DCN	0	1.00447451069885	1	0.77	0	(C0) Myo-1	DCN
MFAP4	0	1.00278489226521	0.983	0.338	0	(C0) Myo-1	MFAP4
S100A6	0	0.995629261082729	0.999	0.736	0	(C0) Myo-1	S100A6
CAVIN3	0	0.985430676804245	0.978	0.376	0	(C0) Myo-1	CAVIN3
PDLIM3	0	0.976866132973152	0.967	0.175	0	(C0) Myo-1	PDLIM3
COL1A1	0	0.97434781501363	1	0.827	0	(C0) Myo-1	COL1A1
DKK1	0	0.971186549250301	0.882	0.235	0	(C0) Myo-1	DKK1
HSPB1	0	0.943933176931854	1	0.702	0	(C0) Myo-1	HSPB1
TNXB	0	0.935518914767188	0.898	0.385	0	(C0) Myo-1	TNXB
RARRES2	0	0.927627364496686	0.997	0.591	0	(C0) Myo-1	RARRES2
LMOD1	0	0.91501815063444	0.987	0.249	0	(C0) Myo-1	LMOD1
PDLIM7	0	0.911991109779183	1	0.476	0	(C0) Myo-1	PDLIM7
RGS2	0	0.898874193828773	0.977	0.269	0	(C0) Myo-1	RGS2
PCP4	0	0.896508102139792	0.926	0.142	0	(C0) Myo-1	PCP4
KCNMB1	0	0.892695824868098	0.941	0.176	0	(C0) Myo-1	KCNMB1
TMSB4X	0	0.891834722767164	1	0.97	0	(C0) Myo-1	TMSB4X
ENSSSCG00000024263	0	0.881887572276553	1	0.999	0	(C0) Myo-1	ENSSSCG00000024263
RRAS	0	0.881254172537136	0.986	0.375	0	(C0) Myo-1	RRAS
PYGM	0	0.879309674157935	0.962	0.172	0	(C0) Myo-1	PYGM
TPPP3	0	0.875377718175346	0.931	0.316	0	(C0) Myo-1	TPPP3
DPT	0	0.874554481821333	0.895	0.215	0	(C0) Myo-1	DPT
FN1	0	0.871757165846759	0.999	0.683	0	(C0) Myo-1	FN1
SYNPO2	0	0.860995144158058	0.986	0.319	0	(C0) Myo-1	SYNPO2
ENSSSCG00000021374	0	0.859591814973036	0.994	0.425	0	(C0) Myo-1	ENSSSCG00000021374
DPYSL3	0	0.857595065796727	0.992	0.344	0	(C0) Myo-1	DPYSL3
CALD1	0	0.851952147332927	0.986	0.468	0	(C0) Myo-1	CALD1
DMPK	0	0.851831171289576	0.978	0.263	0	(C0) Myo-1	DMPK
HSPB6	0	0.841623518443034	0.994	0.402	0	(C0) Myo-1	HSPB6
TUBB6	0	0.837484320746566	0.982	0.331	0	(C0) Myo-1	TUBB6
PPP1R14A	0	0.836491002291614	0.97	0.331	0	(C0) Myo-1	PPP1R14A
GYG1	0	0.835365340461302	0.978	0.319	0	(C0) Myo-1	GYG1
PPP1R12B	0	0.823704275942577	0.957	0.246	0	(C0) Myo-1	PPP1R12B
DSTN	0	0.823222843738894	0.993	0.698	0	(C0) Myo-1	DSTN
RGS5	0	0.82250242645756	0.842	0.231	0	(C0) Myo-1	RGS5
MRGPRF	0	0.822063965123833	0.918	0.194	0	(C0) Myo-1	MRGPRF
LIMS2	0	0.821923321334856	0.975	0.302	0	(C0) Myo-1	LIMS2
COL4A2	0	0.81996113790145	0.996	0.638	0	(C0) Myo-1	COL4A2
CFL2	0	0.811345373120042	0.966	0.285	0	(C0) Myo-1	CFL2
COL1A2	0	0.793956853789324	1	0.82	0	(C0) Myo-1	COL1A2
IL17B	0	0.793212980110819	0.903	0.17	0	(C0) Myo-1	IL17B
DCAF17	0	0.791460785979774	0.701	0.072	0	(C0) Myo-1	DCAF17
COL12A1	0	0.791084753656311	0.958	0.532	0	(C0) Myo-1	COL12A1
SORBS1	0	0.790954295664765	0.969	0.276	0	(C0) Myo-1	SORBS1
CD81	0	0.777055543227115	1	0.746	0	(C0) Myo-1	CD81
TES	0	0.76173012163751	0.914	0.241	0	(C0) Myo-1	TES
TIMP1	0	0.757364795597544	0.976	0.625	0	(C0) Myo-1	TIMP1
ACTN1	0	0.747436661895055	0.988	0.422	0	(C0) Myo-1	ACTN1
LBH	0	0.741810762974479	0.928	0.364	0	(C0) Myo-1	LBH
CKM	0	0.74020273760949	0.794	0.121	0	(C0) Myo-1	CKM
GALNT9	0	0.737991738654118	0.688	0.116	0	(C0) Myo-1	GALNT9
TFPI2	0	0.737341912205939	0.948	0.41	0	(C0) Myo-1	TFPI2
CHST9	0	0.734990095432838	0.913	0.149	0	(C0) Myo-1	CHST9
TSPO	0	0.732635154034152	0.952	0.493	0	(C0) Myo-1	TSPO
RGMB	0	0.730417555325474	0.875	0.183	0	(C0) Myo-1	RGMB
COPZ2	0	0.720106153480046	0.999	0.531	0	(C0) Myo-1	COPZ2
ZYX	0	0.719208568502403	0.998	0.613	0	(C0) Myo-1	ZYX
FBLN5	0	0.718735516938903	0.884	0.27	0	(C0) Myo-1	FBLN5
UNC45A	0	0.717633789288186	0.961	0.365	0	(C0) Myo-1	UNC45A
FNDC1	0	0.71676399050913	0.976	0.515	0	(C0) Myo-1	FNDC1
TSPAN2	0	0.715192910809253	0.852	0.135	0	(C0) Myo-1	TSPAN2
ENSSSCG00000037487	0	0.71430418119713	0.923	0.22	0	(C0) Myo-1	ENSSSCG00000037487
SPARC	0	0.713707108982632	0.999	0.82	0	(C0) Myo-1	SPARC
KIF1C	0	0.713542913336605	0.997	0.502	0	(C0) Myo-1	KIF1C
NEXN	0	0.711515447075486	0.914	0.184	0	(C0) Myo-1	NEXN
NCS1	0	0.70786497332984	0.891	0.176	0	(C0) Myo-1	NCS1
DTNA	0	0.706603222566712	0.89	0.157	0	(C0) Myo-1	DTNA
GNG11	0	0.704067978299502	0.994	0.625	0	(C0) Myo-1	GNG11
SYNC	0	0.702604569341643	0.858	0.137	0	(C0) Myo-1	SYNC
SERPING1	0	0.702593534091586	0.973	0.642	0	(C0) Myo-1	SERPING1
FSTL3	0	0.701918556764067	0.907	0.356	0	(C0) Myo-1	FSTL3
ENSSSCG00000037376	0	0.70123274894199	1	0.579	0	(C0) Myo-1	ENSSSCG00000037376
SCUBE1	0	0.699161610914798	0.824	0.123	0	(C0) Myo-1	SCUBE1
RPS15	0	0.698058384974673	1	0.999	0	(C0) Myo-1	RPS15
HSPB7	0	0.696641272889173	0.837	0.157	0	(C0) Myo-1	HSPB7
PLN	0	0.69221466402385	0.822	0.142	0	(C0) Myo-1	PLN
MSRB1	0	0.691654473294596	0.924	0.41	0	(C0) Myo-1	MSRB1
ANTXR2	0	0.690885526816008	0.917	0.295	0	(C0) Myo-1	ANTXR2
TMEM47	0	0.688467432485024	0.898	0.235	0	(C0) Myo-1	TMEM47
RASSF3	0	0.68808445594888	0.975	0.379	0	(C0) Myo-1	RASSF3
KCNMA1	0	0.685615406797987	0.853	0.201	0	(C0) Myo-1	KCNMA1
BVES	0	0.68545989611197	0.822	0.133	0	(C0) Myo-1	BVES
PPP1R12C	0	0.684803297575558	0.956	0.379	0	(C0) Myo-1	PPP1R12C
TUBA1A	0	0.68370290343706	0.977	0.559	0	(C0) Myo-1	TUBA1A
GRK4	0	0.683086017345326	0.911	0.19	0	(C0) Myo-1	GRK4
EFEMP2	0	0.680811743088791	0.99	0.503	0	(C0) Myo-1	EFEMP2
STON1	0	0.680037110591549	0.923	0.277	0	(C0) Myo-1	STON1
LAMB2	0	0.6781410831899	0.958	0.435	0	(C0) Myo-1	LAMB2
ARHGEF25	0	0.675511165382922	0.895	0.229	0	(C0) Myo-1	ARHGEF25
GAPDH	0	0.675359097127387	1	0.89	0	(C0) Myo-1	GAPDH
COL14A1	0	0.675264941684546	0.681	0.223	0	(C0) Myo-1	COL14A1
NR2F2	0	0.674105355523203	0.992	0.48	0	(C0) Myo-1	NR2F2
RXFP2	0	0.673418988137075	0.74	0.091	0	(C0) Myo-1	RXFP2
TCF23	0	0.672460306249177	0.82	0.144	0	(C0) Myo-1	TCF23
CACNA1H	0	0.671683152462901	0.833	0.203	0	(C0) Myo-1	CACNA1H
RERG	0	0.66691210446386	0.9	0.249	0	(C0) Myo-1	RERG
SORCS1	0	0.663833003612285	0.793	0.12	0	(C0) Myo-1	SORCS1
VIM	0	0.663506065000963	0.99	0.63	0	(C0) Myo-1	VIM
ENSSSCG00000003253	0	0.661276735331563	0.989	0.449	0	(C0) Myo-1	ENSSSCG00000003253
ENSSSCG00000031838	0	0.659826619840147	1	0.97	0	(C0) Myo-1	ENSSSCG00000031838
BAG2	0	0.656847457279628	0.882	0.193	0	(C0) Myo-1	BAG2
XK	0	0.656509384945165	0.785	0.133	0	(C0) Myo-1	XK
PPFIA4	0	0.654496616445402	0.785	0.134	0	(C0) Myo-1	PPFIA4
RPL28	0	0.654403232331811	1	0.97	0	(C0) Myo-1	RPL28
MMP23B	0	0.652299859054696	0.932	0.41	0	(C0) Myo-1	MMP23B
ITPR1	0	0.650017210635601	0.932	0.296	0	(C0) Myo-1	ITPR1
PI15	0	0.64959957574243	0.866	0.18	0	(C0) Myo-1	PI15
DKK3	0	0.649220937127875	0.858	0.282	0	(C0) Myo-1	DKK3
ASB2	0	0.649101634327636	0.734	0.124	0	(C0) Myo-1	ASB2
MRAP2	0	0.647987337252867	0.888	0.205	0	(C0) Myo-1	MRAP2
GAS6	0	0.647601497289914	0.984	0.464	0	(C0) Myo-1	GAS6
PGM5	0	0.645860030177069	0.803	0.138	0	(C0) Myo-1	PGM5
RASL12	0	0.644937535404426	0.864	0.24	0	(C0) Myo-1	RASL12
PLCL1	0	0.643864574533971	0.839	0.177	0	(C0) Myo-1	PLCL1
ADAM33	0	0.642300740744141	0.764	0.153	0	(C0) Myo-1	ADAM33
DDAH2	0	0.641451923924527	0.889	0.331	0	(C0) Myo-1	DDAH2
RSPO1	0	0.640562438287959	0.733	0.167	0	(C0) Myo-1	RSPO1
MAOB	0	0.639868491160253	0.914	0.281	0	(C0) Myo-1	MAOB
BOK	0	0.639321439435144	0.961	0.399	0	(C0) Myo-1	BOK
CAP2	0	0.638497255256662	0.79	0.149	0	(C0) Myo-1	CAP2
TNC	0	0.637789587365783	0.841	0.188	0	(C0) Myo-1	TNC
VCL	0	0.637555012721981	0.961	0.423	0	(C0) Myo-1	VCL
ALDOA	0	0.637321368852987	0.999	0.829	0	(C0) Myo-1	ALDOA
S100A2	0	0.63672105481996	0.733	0.253	0	(C0) Myo-1	S100A2
ANGPTL2	0	0.636005211330488	0.976	0.521	0	(C0) Myo-1	ANGPTL2
SSC5D	0	0.63592961977332	0.884	0.262	0	(C0) Myo-1	SSC5D
UCHL1	0	0.635848423669314	0.777	0.219	0	(C0) Myo-1	UCHL1
DYNLL2	0	0.635042429761886	0.998	0.527	0	(C0) Myo-1	DYNLL2
HSPB8	0	0.633094380023032	0.802	0.196	0	(C0) Myo-1	HSPB8
SLC25A4	0	0.633054104140582	0.863	0.251	0	(C0) Myo-1	SLC25A4
DENND2B	0	0.632152356707592	0.923	0.339	0	(C0) Myo-1	DENND2B
CPED1	0	0.627958977031718	0.907	0.295	0	(C0) Myo-1	CPED1
MMP2	0	0.627316675080675	0.968	0.568	0	(C0) Myo-1	MMP2
MXRA8	0	0.62619726186651	0.934	0.409	0	(C0) Myo-1	MXRA8
ADAMTSL3	0	0.625513465376873	0.78	0.153	0	(C0) Myo-1	ADAMTSL3
ENSSSCG00000015814	0	0.624610100566566	0.818	0.16	0	(C0) Myo-1	ENSSSCG00000015814
PDLIM4	0	0.623915471964875	0.787	0.188	0	(C0) Myo-1	PDLIM4
DMD	0	0.621524041589946	0.924	0.251	0	(C0) Myo-1	DMD
CCDC136	0	0.621191826338934	0.732	0.121	0	(C0) Myo-1	CCDC136
S100A10	0	0.620312210070843	0.994	0.717	0	(C0) Myo-1	S100A10
PPP1R3C	0	0.619926699793368	0.883	0.24	0	(C0) Myo-1	PPP1R3C
CTXN3	0	0.619398823073842	0.757	0.144	0	(C0) Myo-1	CTXN3
LOX	0	0.61921183076404	0.914	0.378	0	(C0) Myo-1	LOX
KLHL23	0	0.618763384369115	0.864	0.226	0	(C0) Myo-1	KLHL23
PLIN4	0	0.618245424328236	0.719	0.115	0	(C0) Myo-1	PLIN4
POPDC2	0	0.617504249179849	0.713	0.11	0	(C0) Myo-1	POPDC2
JAZF1	0	0.616494234735136	0.949	0.362	0	(C0) Myo-1	JAZF1
TGFB1I1	0	0.616336530846629	0.787	0.181	0	(C0) Myo-1	TGFB1I1
DACT3	0	0.616198953187342	0.954	0.349	0	(C0) Myo-1	DACT3
ENSSSCG00000032522	0	0.615957282881422	0.729	0.154	0	(C0) Myo-1	ENSSSCG00000032522
ABCA3	0	0.615630891078999	0.847	0.25	0	(C0) Myo-1	ABCA3
IGSF10	0	0.613977152784447	0.77	0.167	0	(C0) Myo-1	IGSF10
WT1	0	0.613678661641023	0.818	0.203	0	(C0) Myo-1	WT1
FGGY	0	0.613605835485977	0.734	0.133	0	(C0) Myo-1	FGGY
NGFR	0	0.61151150311531	0.71	0.111	0	(C0) Myo-1	NGFR
CHRDL1	0	0.609957286744061	0.806	0.218	0	(C0) Myo-1	CHRDL1
MAP1A	0	0.609322144598818	0.869	0.227	0	(C0) Myo-1	MAP1A
MCAM	0	0.608070920596935	0.829	0.228	0	(C0) Myo-1	MCAM
SH3BGR	0	0.60784204880606	0.899	0.292	0	(C0) Myo-1	SH3BGR
TNFAIP8L3	0	0.606237371184298	0.723	0.183	0	(C0) Myo-1	TNFAIP8L3
ENSSSCG00000007369	0	0.604866205045485	0.755	0.149	0	(C0) Myo-1	ENSSSCG00000007369
ENSSSCG00000035675	0	0.604378588639873	0.845	0.235	0	(C0) Myo-1	ENSSSCG00000035675
FNBP1	0	0.604012080778547	0.921	0.33	0	(C0) Myo-1	FNBP1
YBX3	0	0.602626831903995	0.984	0.412	0	(C0) Myo-1	YBX3
ENSSSCG00000011729	0	0.602044735292901	0.873	0.247	0	(C0) Myo-1	ENSSSCG00000011729
EMILIN1	0	0.601582982776963	0.973	0.529	0	(C0) Myo-1	EMILIN1
RSU1	0	0.601242541389115	0.998	0.637	0	(C0) Myo-1	RSU1
KCNH2	0	0.598995861375525	0.717	0.133	0	(C0) Myo-1	KCNH2
PALLD	0	0.598757100149522	0.998	0.526	0	(C0) Myo-1	PALLD
KCTD15	0	0.598230979641183	0.819	0.246	0	(C0) Myo-1	KCTD15
DNAJB5	0	0.597416612081677	0.738	0.149	0	(C0) Myo-1	DNAJB5
TNFRSF12A	0	0.595996820211042	0.796	0.378	0	(C0) Myo-1	TNFRSF12A
RAB3B	0	0.592834516398944	0.666	0.151	0	(C0) Myo-1	RAB3B
KCNG1	0	0.592521694167723	0.677	0.102	0	(C0) Myo-1	KCNG1
DCLK1	0	0.592450352011142	0.937	0.298	0	(C0) Myo-1	DCLK1
ILK	0	0.58935944050887	0.999	0.774	0	(C0) Myo-1	ILK
SRRM3	0	0.587651698588413	0.687	0.129	0	(C0) Myo-1	SRRM3
COX7A1	0	0.587440691799629	0.926	0.621	0	(C0) Myo-1	COX7A1
POLDIP3	0	0.587103776304871	0.999	0.697	0	(C0) Myo-1	POLDIP3
HACD1	0	0.586877545393766	0.836	0.226	0	(C0) Myo-1	HACD1
KCNE4	0	0.586042166372677	0.777	0.184	0	(C0) Myo-1	KCNE4
MGLL	0	0.584958777912777	0.965	0.485	0	(C0) Myo-1	MGLL
MSRB3	0	0.584946157765311	0.973	0.439	0	(C0) Myo-1	MSRB3
PTGER1	0	0.584881073292318	0.715	0.146	0	(C0) Myo-1	PTGER1
MAP7D1	0	0.584436193112747	0.999	0.634	0	(C0) Myo-1	MAP7D1
FERMT2	0	0.58279159417883	0.969	0.388	0	(C0) Myo-1	FERMT2
COTL1	0	0.582695864192464	0.855	0.316	0	(C0) Myo-1	COTL1
LTBP3	0	0.581779412462655	0.957	0.508	0	(C0) Myo-1	LTBP3
IGF1	0	0.581447406885704	0.765	0.187	0	(C0) Myo-1	IGF1
ENSSSCG00000040118	0	0.580640964539846	0.998	0.98	0	(C0) Myo-1	ENSSSCG00000040118
COL16A1	0	0.579757098961972	0.875	0.444	0	(C0) Myo-1	COL16A1
CCBE1	0	0.577753778265382	0.663	0.114	0	(C0) Myo-1	CCBE1
PLEKHO1	0	0.577293592215672	0.87	0.323	0	(C0) Myo-1	PLEKHO1
NFIX	0	0.577114164258053	0.979	0.353	0	(C0) Myo-1	NFIX
RPS14	0	0.576364990376243	1	0.937	0	(C0) Myo-1	RPS14
PPM1J	0	0.575109968570405	0.7	0.154	0	(C0) Myo-1	PPM1J
ENSSSCG00000003930	0	0.572987579321298	1	0.989	0	(C0) Myo-1	ENSSSCG00000003930
PNCK	0	0.570556477490434	0.666	0.117	0	(C0) Myo-1	PNCK
METTL24	0	0.570261870836039	0.759	0.185	0	(C0) Myo-1	METTL24
ENSSSCG00000015802	0	0.569600680369934	0.898	0.288	0	(C0) Myo-1	ENSSSCG00000015802
TBC1D1	0	0.568685439350169	0.947	0.456	0	(C0) Myo-1	TBC1D1
ENSSSCG00000035904	0	0.568578608315198	1	0.922	0	(C0) Myo-1	ENSSSCG00000035904
TRIP6	0	0.568045149200549	0.91	0.4	0	(C0) Myo-1	TRIP6
HTRA3	0	0.567776977907512	0.923	0.482	0	(C0) Myo-1	HTRA3
ENSSSCG00000004830	0	0.567110454136025	0.776	0.199	0	(C0) Myo-1	ENSSSCG00000004830
ZDHHC14	0	0.566924853170903	0.754	0.193	0	(C0) Myo-1	ZDHHC14
SERTAD4	0	0.566669292806459	0.766	0.192	0	(C0) Myo-1	SERTAD4
FHOD3	0	0.565573519849829	0.757	0.19	0	(C0) Myo-1	FHOD3
TLN1	0	0.565205580566498	0.999	0.761	0	(C0) Myo-1	TLN1
SPOCK2	0	0.565032939058739	0.833	0.239	0	(C0) Myo-1	SPOCK2
SRL	0	0.564438071360523	0.737	0.17	0	(C0) Myo-1	SRL
LYNX1	0	0.564052470821403	0.736	0.192	0	(C0) Myo-1	LYNX1
TMEM61	0	0.563912737974691	0.662	0.127	0	(C0) Myo-1	TMEM61
PYGB	0	0.561663277291403	0.805	0.246	0	(C0) Myo-1	PYGB
SGCA	0	0.561560643180377	0.745	0.181	0	(C0) Myo-1	SGCA
ECM2	0	0.560332975785502	0.831	0.276	0	(C0) Myo-1	ECM2
FAM178B	0	0.559669775990273	0.701	0.157	0	(C0) Myo-1	FAM178B
ENSSSCG00000031170	0	0.55870825498613	0.883	0.349	0	(C0) Myo-1	ENSSSCG00000031170
EMP3	0	0.558288117718489	0.971	0.511	0	(C0) Myo-1	EMP3
RHOU	0	0.55767119668074	0.852	0.266	0	(C0) Myo-1	RHOU
YBX1	0	0.557560131748734	0.974	0.644	0	(C0) Myo-1	YBX1
RBPMS2	0	0.55699735146919	0.73	0.163	0	(C0) Myo-1	RBPMS2
SLMAP	0	0.554578803901026	0.856	0.351	0	(C0) Myo-1	SLMAP
ANXA2	0	0.55354358434644	0.996	0.767	0	(C0) Myo-1	ANXA2
ENSSSCG00000031155	0	0.552571224596576	0.668	0.14	0	(C0) Myo-1	ENSSSCG00000031155
ENSSSCG00000007314	0	0.552160935039661	0.898	0.358	0	(C0) Myo-1	ENSSSCG00000007314
CA3	0	0.546448335874057	0.659	0.108	0	(C0) Myo-1	CA3
OGN	0	0.546264646066025	0.703	0.166	0	(C0) Myo-1	OGN
IFT43	0	0.541926408990586	0.795	0.285	0	(C0) Myo-1	IFT43
ARHGAP10	0	0.541457970331078	0.967	0.436	0	(C0) Myo-1	ARHGAP10
RASSF2	0	0.541411276570085	0.817	0.247	0	(C0) Myo-1	RASSF2
PEA15	0	0.540405833032645	0.997	0.59	0	(C0) Myo-1	PEA15
CLTB	0	0.539147043626954	0.942	0.59	0	(C0) Myo-1	CLTB
MME	0	0.538544107889501	0.645	0.178	0	(C0) Myo-1	MME
KANK1	0	0.538158545933834	0.876	0.453	0	(C0) Myo-1	KANK1
RASGRP2	0	0.537161793427408	0.794	0.232	0	(C0) Myo-1	RASGRP2
TUBA1B	0	0.536583266825319	0.994	0.863	0	(C0) Myo-1	TUBA1B
PLPP3	0	0.535395148420294	0.98	0.567	0	(C0) Myo-1	PLPP3
SOCS2	0	0.535342803787117	0.707	0.216	0	(C0) Myo-1	SOCS2
LAPTM4B	0	0.535113601526006	0.997	0.608	0	(C0) Myo-1	LAPTM4B
PCSK1N	0	0.533502736701624	0.71	0.347	0	(C0) Myo-1	PCSK1N
MYO1C	0	0.533106224187769	0.986	0.569	0	(C0) Myo-1	MYO1C
ROR2	0	0.532153466684654	0.729	0.196	0	(C0) Myo-1	ROR2
INPP5A	0	0.530017930229871	0.979	0.577	0	(C0) Myo-1	INPP5A
UNC13D	0	0.529770136816748	0.743	0.241	0	(C0) Myo-1	UNC13D
AKT3	0	0.528912493517805	0.954	0.417	0	(C0) Myo-1	AKT3
RPL36	0	0.528162863579344	1	0.927	0	(C0) Myo-1	RPL36
SYT11	0	0.527586817026349	0.737	0.205	0	(C0) Myo-1	SYT11
COL4A5	0	0.526983646217034	0.819	0.29	0	(C0) Myo-1	COL4A5
PALM2AKAP2	0	0.526661010235077	0.924	0.377	0	(C0) Myo-1	PALM2AKAP2
P4HA2	0	0.526544653781502	0.917	0.409	0	(C0) Myo-1	P4HA2
PXDC1	0	0.52439828944165	0.825	0.367	0	(C0) Myo-1	PXDC1
CAMK2N1	0	0.523232886709715	0.985	0.53	0	(C0) Myo-1	CAMK2N1
SSPN	0	0.522415396403747	0.903	0.387	0	(C0) Myo-1	SSPN
SLC16A3	0	0.520477671930187	0.615	0.134	0	(C0) Myo-1	SLC16A3
ITGA8	0	0.520280400659576	0.817	0.275	0	(C0) Myo-1	ITGA8
PPP1R12A	0	0.518814719761892	0.962	0.463	0	(C0) Myo-1	PPP1R12A
C1S	0	0.51873796548492	0.892	0.519	0	(C0) Myo-1	C1S
KLHDC8B	0	0.518177679931127	0.685	0.227	0	(C0) Myo-1	KLHDC8B
SNTA1	0	0.517906737985865	0.617	0.125	0	(C0) Myo-1	SNTA1
CXCL12	0	0.516830292502211	0.705	0.196	0	(C0) Myo-1	CXCL12
CYP27A1	0	0.514287373664623	0.851	0.418	0	(C0) Myo-1	CYP27A1
CKB	0	0.513852485489308	0.963	0.58	0	(C0) Myo-1	CKB
PYGL	0	0.51297017254607	0.911	0.393	0	(C0) Myo-1	PYGL
ITGA5	0	0.511938848205976	0.95	0.495	0	(C0) Myo-1	ITGA5
ENSSSCG00000008981	0	0.51045872886516	0.79	0.271	0	(C0) Myo-1	ENSSSCG00000008981
SERPINH1	0	0.510415318345769	0.974	0.605	0	(C0) Myo-1	SERPINH1
TPI1	0	0.509791517695085	1	0.88	0	(C0) Myo-1	TPI1
TNS1	0	0.509770849164868	0.784	0.291	0	(C0) Myo-1	TNS1
CDC37L1	0	0.507288286463546	0.877	0.408	0	(C0) Myo-1	CDC37L1
TMEM200B	0	0.505139658310843	0.722	0.213	0	(C0) Myo-1	TMEM200B
RNASEH2C	0	0.50439501394124	0.984	0.732	0	(C0) Myo-1	RNASEH2C
ANKRD39	0	0.504011520740023	0.978	0.65	0	(C0) Myo-1	ANKRD39
FHL3	0	0.503690424752219	0.86	0.358	0	(C0) Myo-1	FHL3
NGEF	0	0.503055259641473	0.661	0.167	0	(C0) Myo-1	NGEF
ANGPTL7	0	0.502607683241468	0.542	0.101	0	(C0) Myo-1	ANGPTL7
TMEM38A	0	0.50247027871753	0.844	0.302	0	(C0) Myo-1	TMEM38A
TUBB2A	0	0.502323204346475	0.97	0.577	0	(C0) Myo-1	TUBB2A
GEM	0	0.501342647364968	0.829	0.305	0	(C0) Myo-1	GEM
PPM1K	0	0.50112081173096	0.895	0.355	0	(C0) Myo-1	PPM1K
LTBP4	0	0.500690201845339	0.835	0.392	0	(C0) Myo-1	LTBP4
PARK7	0	0.499085833832561	1	0.826	0	(C0) Myo-1	PARK7
THBS2	0	0.497298905048869	0.819	0.312	0	(C0) Myo-1	THBS2
SAMD11	0	0.496266992923149	0.615	0.145	0	(C0) Myo-1	SAMD11
IDUA	0	0.495520143914941	0.97	0.623	0	(C0) Myo-1	IDUA
TPPP	0	0.493241737212069	0.738	0.235	0	(C0) Myo-1	TPPP
ENSSSCG00000017907	0	0.492994331325468	0.744	0.244	0	(C0) Myo-1	ENSSSCG00000017907
PKD1	0	0.491731862027853	0.951	0.523	0	(C0) Myo-1	PKD1
CHST10	0	0.491190673162297	0.694	0.205	0	(C0) Myo-1	CHST10
TGFBI	0	0.490187745350407	0.891	0.412	0	(C0) Myo-1	TGFBI
SAL1	0	0.490013685173919	0.714	0.239	0	(C0) Myo-1	SAL1
DBNDD2	0	0.489926735303496	0.699	0.295	0	(C0) Myo-1	DBNDD2
CCDC6	0	0.489334055613897	0.88	0.446	0	(C0) Myo-1	CCDC6
TMEM59L	0	0.486209830987445	0.632	0.166	0	(C0) Myo-1	TMEM59L
SFRP2	0	0.485990707859025	0.51	0.091	0	(C0) Myo-1	SFRP2
PRRT1	0	0.483443997884205	0.873	0.34	0	(C0) Myo-1	PRRT1
VOPP1	0	0.48326750762349	0.723	0.232	0	(C0) Myo-1	VOPP1
CAMKK2	0	0.482293397569438	0.941	0.389	0	(C0) Myo-1	CAMKK2
CORO6	0	0.48154941305367	0.743	0.249	0	(C0) Myo-1	CORO6
REEP2	0	0.481340404228225	0.765	0.276	0	(C0) Myo-1	REEP2
SLC8A1	0	0.481283500963972	0.883	0.374	0	(C0) Myo-1	SLC8A1
FKBP5	0	0.478987700805995	0.963	0.428	0	(C0) Myo-1	FKBP5
COPS9	0	0.478972553308036	1	0.984	0	(C0) Myo-1	COPS9
MAPK8IP3	0	0.478190660370885	0.626	0.168	0	(C0) Myo-1	MAPK8IP3
MAP4	0	0.477452736842719	1	0.771	0	(C0) Myo-1	MAP4
NTN1	0	0.476690417941977	0.702	0.288	0	(C0) Myo-1	NTN1
ADD1	0	0.476370898251731	1	0.751	0	(C0) Myo-1	ADD1
KANK2	0	0.47604904833165	0.975	0.487	0	(C0) Myo-1	KANK2
CDC42EP3	0	0.475265210824377	0.655	0.206	0	(C0) Myo-1	CDC42EP3
ANPEP	0	0.474426169135456	0.777	0.369	0	(C0) Myo-1	ANPEP
PBXIP1	0	0.472782540551007	0.999	0.749	0	(C0) Myo-1	PBXIP1
EHBP1L1	0	0.471597459539542	0.895	0.416	0	(C0) Myo-1	EHBP1L1
ENSSSCG00000012257	0	0.471023591288256	0.876	0.382	0	(C0) Myo-1	ENSSSCG00000012257
EML1	0	0.470012286116964	0.942	0.465	0	(C0) Myo-1	EML1
DHRS3	0	0.468751197645523	0.939	0.424	0	(C0) Myo-1	DHRS3
TGFBR3L	0	0.4680718181667	0.342	0.023	0	(C0) Myo-1	TGFBR3L
PTGFRN	0	0.467943697007407	0.904	0.429	0	(C0) Myo-1	PTGFRN
ENTREP3	0	0.467397399692887	0.753	0.268	0	(C0) Myo-1	ENTREP3
EVA1C	0	0.466890420889123	0.714	0.255	0	(C0) Myo-1	EVA1C
SAMD4A	0	0.46596544737483	0.956	0.502	0	(C0) Myo-1	SAMD4A
IRAG1	0	0.465846117342466	0.898	0.394	0	(C0) Myo-1	IRAG1
LAMA4	0	0.465530918351097	0.913	0.478	0	(C0) Myo-1	LAMA4
MAP3K20	0	0.465419484266648	0.939	0.421	0	(C0) Myo-1	MAP3K20
TSPAN18	0	0.465089773062226	0.778	0.289	0	(C0) Myo-1	TSPAN18
CUX1	0	0.464843751942876	0.999	0.734	0	(C0) Myo-1	CUX1
AK1	0	0.464830483205468	0.755	0.331	0	(C0) Myo-1	AK1
CAMK2G	0	0.46425819161984	0.853	0.358	0	(C0) Myo-1	CAMK2G
PENK	0	0.464085145971069	0.659	0.174	0	(C0) Myo-1	PENK
RBPMS	0	0.463728903076212	0.982	0.747	0	(C0) Myo-1	RBPMS
ZBTB47	0	0.462781678840853	0.85	0.349	0	(C0) Myo-1	ZBTB47
DBN1	0	0.462769069940876	0.873	0.424	0	(C0) Myo-1	DBN1
RUSC2	0	0.461788784871453	0.704	0.263	0	(C0) Myo-1	RUSC2
SMARCD3	0	0.461408094314534	0.737	0.29	0	(C0) Myo-1	SMARCD3
NRP2	0	0.461309918711682	0.793	0.308	0	(C0) Myo-1	NRP2
SEMA3C	0	0.460651920374987	0.837	0.384	0	(C0) Myo-1	SEMA3C
B3GLCT	0	0.460514506673591	0.846	0.421	0	(C0) Myo-1	B3GLCT
GRIA1	0	0.45952008225304	0.606	0.165	0	(C0) Myo-1	GRIA1
PRXL2B	0	0.458227945780069	0.65	0.201	0	(C0) Myo-1	PRXL2B
GPR20	0	0.458055255724388	0.567	0.141	0	(C0) Myo-1	GPR20
ENSSSCG00000027573	0	0.457593318999639	1	0.999	0	(C0) Myo-1	ENSSSCG00000027573
C3orf70	0	0.457253293527109	0.875	0.382	0	(C0) Myo-1	C3orf70
SIAH2	0	0.455350341702236	0.84	0.401	0	(C0) Myo-1	SIAH2
RAI2	0	0.452086280140631	0.672	0.222	0	(C0) Myo-1	RAI2
ALDH4A1	0	0.451163310758513	0.671	0.219	0	(C0) Myo-1	ALDH4A1
SQOR	0	0.449943843728232	0.856	0.406	0	(C0) Myo-1	SQOR
DLGAP4	0	0.44731651216261	0.893	0.467	0	(C0) Myo-1	DLGAP4
B4GALNT1	0	0.446394982083878	0.795	0.324	0	(C0) Myo-1	B4GALNT1
DNAJA4	0	0.446018075622546	0.796	0.335	0	(C0) Myo-1	DNAJA4
CORO1C	0	0.445791268600244	0.983	0.548	0	(C0) Myo-1	CORO1C
SEPTIN11	0	0.445512706690045	0.812	0.331	0	(C0) Myo-1	SEPTIN11
CPT1B	0	0.443834879433283	0.686	0.248	0	(C0) Myo-1	CPT1B
CAMKK1	0	0.443073726177095	0.789	0.321	0	(C0) Myo-1	CAMKK1
KLF15	0	0.441001580137166	0.742	0.301	0	(C0) Myo-1	KLF15
ENSSSCG00000016186	0	0.437866883690759	0.923	0.563	0	(C0) Myo-1	ENSSSCG00000016186
ENSSSCG00000017446	0	0.43785847483935	0.693	0.259	0	(C0) Myo-1	ENSSSCG00000017446
SVEP1	0	0.437593519833617	0.662	0.256	0	(C0) Myo-1	SVEP1
ENSSSCG00000046588	0	0.437420233497815	0.721	0.27	0	(C0) Myo-1	ENSSSCG00000046588
ENSSSCG00000022176	0	0.436202359643048	0.986	0.775	0	(C0) Myo-1	ENSSSCG00000022176
IVD	0	0.435668302725755	0.784	0.362	0	(C0) Myo-1	IVD
AIMP2	0	0.435578392610016	0.775	0.371	0	(C0) Myo-1	AIMP2
FMOD	0	0.434946128046564	0.941	0.563	0	(C0) Myo-1	FMOD
RASL11A	0	0.434534728871041	0.737	0.297	0	(C0) Myo-1	RASL11A
GRIK5	0	0.433740223793345	0.657	0.234	0	(C0) Myo-1	GRIK5
CYBRD1	0	0.431568590438676	0.838	0.412	0	(C0) Myo-1	CYBRD1
AFAP1	0	0.431161661731701	0.778	0.326	0	(C0) Myo-1	AFAP1
CCDC107	0	0.431004267381627	0.672	0.292	0	(C0) Myo-1	CCDC107
MEIS1	0	0.430060458415619	0.921	0.448	0	(C0) Myo-1	MEIS1
ANTXR1	0	0.429057664458177	0.989	0.565	0	(C0) Myo-1	ANTXR1
ACTB	0	0.428912246898316	0.64	0.218	0	(C0) Myo-1	ACTB
PTGES3L	0	0.428781772553296	0.769	0.314	0	(C0) Myo-1	PTGES3L
GLIPR1	0	0.427462148064582	0.714	0.271	0	(C0) Myo-1	GLIPR1
ADGRE5	0	0.427274629881853	0.876	0.433	0	(C0) Myo-1	ADGRE5
MARCHF2	0	0.427038844237064	0.668	0.283	0	(C0) Myo-1	MARCHF2
TGM2	0	0.425679927375529	0.962	0.728	0	(C0) Myo-1	TGM2
MIF4GD	0	0.42521276592426	0.892	0.525	0	(C0) Myo-1	MIF4GD
PDK3	0	0.42433068100019	0.648	0.228	0	(C0) Myo-1	PDK3
PRRX1	0	0.423945081126144	0.683	0.254	0	(C0) Myo-1	PRRX1
MBNL1	0	0.422980428129755	0.95	0.571	0	(C0) Myo-1	MBNL1
SPON2	0	0.422908492280342	0.835	0.369	0	(C0) Myo-1	SPON2
PIN1	0	0.422711995995981	0.977	0.688	0	(C0) Myo-1	PIN1
FAM13B	0	0.422636009593432	0.991	0.565	0	(C0) Myo-1	FAM13B
ANO10	0	0.421641927506625	0.873	0.458	0	(C0) Myo-1	ANO10
CPE	0	0.420958555254304	0.888	0.399	0	(C0) Myo-1	CPE
CRISPLD2	0	0.420337609776423	0.739	0.339	0	(C0) Myo-1	CRISPLD2
ITGB1	0	0.41917455558588	0.995	0.794	0	(C0) Myo-1	ITGB1
EHD1	0	0.418542011591593	0.868	0.468	0	(C0) Myo-1	EHD1
FKBP8	0	0.417768210307489	0.991	0.689	0	(C0) Myo-1	FKBP8
GAMT	0	0.417076318578089	0.877	0.486	0	(C0) Myo-1	GAMT
SUSD2	0	0.416716430178013	0.693	0.268	0	(C0) Myo-1	SUSD2
SEMA3B	0	0.416488286541736	0.693	0.269	0	(C0) Myo-1	SEMA3B
UBE2D4	0	0.416146022092158	0.722	0.305	0	(C0) Myo-1	UBE2D4
SOCS5	0	0.415104871635822	0.823	0.394	0	(C0) Myo-1	SOCS5
CD99L2	0	0.414466992705084	0.838	0.396	0	(C0) Myo-1	CD99L2
EPDR1	0	0.413195962079671	0.652	0.24	0	(C0) Myo-1	EPDR1
RCN1	0	0.412837427676914	0.971	0.6	0	(C0) Myo-1	RCN1
SULF2	0	0.412693031033657	0.894	0.48	0	(C0) Myo-1	SULF2
LMNA	0	0.412547974636623	0.998	0.821	0	(C0) Myo-1	LMNA
CSDC2	0	0.41231178602465	0.569	0.174	0	(C0) Myo-1	CSDC2
SELENON	0	0.411512946949612	0.959	0.533	0	(C0) Myo-1	SELENON
ENO1	0	0.410840130330796	0.999	0.848	0	(C0) Myo-1	ENO1
PACSIN3	0	0.410525121092609	0.746	0.368	0	(C0) Myo-1	PACSIN3
APEX2	0	0.410310006019931	0.487	0.119	0	(C0) Myo-1	APEX2
ADCY5	0	0.410197982139175	0.625	0.223	0	(C0) Myo-1	ADCY5
NPTN	0	0.409554597008408	0.988	0.715	0	(C0) Myo-1	NPTN
ABL1	0	0.40774020568004	0.962	0.547	0	(C0) Myo-1	ABL1
PRKAG2	0	0.406017771657944	0.747	0.369	0	(C0) Myo-1	PRKAG2
S1PR2	0	0.40375648244767	0.746	0.355	0	(C0) Myo-1	S1PR2
DUSP3	0	0.402190137429233	0.942	0.559	0	(C0) Myo-1	DUSP3
BCL9	0	0.401130019806474	0.579	0.202	0	(C0) Myo-1	BCL9
MEIS3	0	0.400899798733775	0.747	0.336	0	(C0) Myo-1	MEIS3
PPP1R18	0	0.40071711550302	0.852	0.453	0	(C0) Myo-1	PPP1R18
RABAC1	0	0.400581525396766	0.999	0.998	0	(C0) Myo-1	RABAC1
BACE1	0	0.400510929221892	0.7	0.299	0	(C0) Myo-1	BACE1
MAMDC2	0	0.399258336721203	0.836	0.397	0	(C0) Myo-1	MAMDC2
TMTC4	0	0.399210523623725	0.666	0.283	0	(C0) Myo-1	TMTC4
ENSSSCG00000027348	0	0.398891559545942	0.907	0.487	0	(C0) Myo-1	ENSSSCG00000027348
RILPL1	0	0.398310055889277	0.856	0.45	0	(C0) Myo-1	RILPL1
DZIP1	0	0.398255009055928	0.936	0.5	0	(C0) Myo-1	DZIP1
MEIS2	0	0.398163899797449	0.864	0.414	0	(C0) Myo-1	MEIS2
ENSSSCG00000027890	0	0.397730356770947	0.719	0.312	0	(C0) Myo-1	ENSSSCG00000027890
OXCT1	0	0.397057475947573	0.765	0.342	0	(C0) Myo-1	OXCT1
LRCH1	0	0.396625168913367	0.695	0.288	0	(C0) Myo-1	LRCH1
CHST15	0	0.396215056630283	0.66	0.266	0	(C0) Myo-1	CHST15
JAM3	0	0.395807363175777	0.857	0.467	0	(C0) Myo-1	JAM3
PMP22	0	0.395415213696137	0.905	0.515	0	(C0) Myo-1	PMP22
PLEKHO2	0	0.395062653039134	0.684	0.281	0	(C0) Myo-1	PLEKHO2
SNTB1	0	0.39499428889499	0.86	0.504	0	(C0) Myo-1	SNTB1
MTSS2	0	0.391546805911281	0.702	0.297	0	(C0) Myo-1	MTSS2
MOB2	0	0.391546323806801	0.862	0.481	0	(C0) Myo-1	MOB2
FIS1	0	0.390966867056452	1	0.948	0	(C0) Myo-1	FIS1
ATP2B4	0	0.387949390611156	0.934	0.511	0	(C0) Myo-1	ATP2B4
SLC48A1	0	0.386061996193558	0.779	0.382	0	(C0) Myo-1	SLC48A1
PTPA	0	0.385173744096077	0.965	0.671	0	(C0) Myo-1	PTPA
HOXA10	0	0.383975681099307	0.916	0.533	0	(C0) Myo-1	HOXA10
CD44	0	0.383865814821428	0.959	0.663	0	(C0) Myo-1	CD44
PLSCR4	0	0.38324853708183	0.764	0.352	0	(C0) Myo-1	PLSCR4
PLAC9	0	0.3828650245976	0.817	0.436	0	(C0) Myo-1	PLAC9
CAMK1	0	0.382650189793507	0.752	0.387	0	(C0) Myo-1	CAMK1
RHOC	0	0.379120286933587	0.989	0.847	0	(C0) Myo-1	RHOC
CTSK	0	0.375725731466367	0.886	0.522	0	(C0) Myo-1	CTSK
SYDE1	0	0.375330451696281	0.914	0.533	0	(C0) Myo-1	SYDE1
PDGFC	0	0.373319348778404	0.797	0.399	0	(C0) Myo-1	PDGFC
EIF4E3	0	0.369214449251256	0.783	0.392	0	(C0) Myo-1	EIF4E3
NDUFAF8	0	0.365782461066045	0.856	0.486	0	(C0) Myo-1	NDUFAF8
ENSSSCG00000038960	0	0.365491334319982	0.9	0.551	0	(C0) Myo-1	ENSSSCG00000038960
SMIM4	0	0.363138912348567	0.839	0.486	0	(C0) Myo-1	SMIM4
TLE5	0	0.361471472562791	1	0.793	0	(C0) Myo-1	TLE5
ISCU	0	0.360867512768807	1	0.849	0	(C0) Myo-1	ISCU
IQSEC2	0	0.360676845071591	0.891	0.472	0	(C0) Myo-1	IQSEC2
MYL12A	0	0.359237255448458	0.996	0.874	0	(C0) Myo-1	MYL12A
ESYT1	0	0.358347413449919	0.952	0.628	0	(C0) Myo-1	ESYT1
B4GALT2	0	0.358069024109982	0.826	0.506	0	(C0) Myo-1	B4GALT2
LYRM1	0	0.355243455148501	0.846	0.524	0	(C0) Myo-1	LYRM1
GFRA1	0	0.355052695408546	0.306	0.021	0	(C0) Myo-1	GFRA1
LTA4H	0	0.352141355935798	0.849	0.494	0	(C0) Myo-1	LTA4H
POLR2F	0	0.351049779871223	0.997	0.87	0	(C0) Myo-1	POLR2F
NDUFA11	0	0.350622263306871	0.994	0.852	0	(C0) Myo-1	NDUFA11
ENSSSCG00000003261	0	0.350286963515229	0.999	0.936	0	(C0) Myo-1	ENSSSCG00000003261
ENSSSCG00000004814	0	0.347887031247293	0.983	0.623	0	(C0) Myo-1	ENSSSCG00000004814
KMT5A	0	0.337478672136984	0.914	0.591	0	(C0) Myo-1	KMT5A
H1-10	0	0.33362844404353	0.993	0.808	0	(C0) Myo-1	H1-10
GNAI1	0	0.332554382129763	0.942	0.617	0	(C0) Myo-1	GNAI1
REX1BD	0	0.328400363479998	0.99	0.877	0	(C0) Myo-1	REX1BD
C7orf50	0	0.324208837337479	0.958	0.719	0	(C0) Myo-1	C7orf50
RND3	0	0.322521676761693	0.894	0.546	0	(C0) Myo-1	RND3
ENSSSCG00000007188	0	0.315774263066643	0.995	0.785	0	(C0) Myo-1	ENSSSCG00000007188
ENSSSCG00000033298	0	0.314280893446251	0.869	0.56	0	(C0) Myo-1	ENSSSCG00000033298
CUEDC2	0	0.313924010905345	0.946	0.679	0	(C0) Myo-1	CUEDC2
ARL3	0	0.313905215170655	0.932	0.598	0	(C0) Myo-1	ARL3
ENSSSCG00000039545	0	0.312949246149411	0.99	0.683	0	(C0) Myo-1	ENSSSCG00000039545
SPTAN1	0	0.306667118791987	0.998	0.821	0	(C0) Myo-1	SPTAN1
CAPNS1	0	0.305541833648817	1	0.931	0	(C0) Myo-1	CAPNS1
ENSSSCG00000024791	0	0.301811618824341	0.993	0.687	0	(C0) Myo-1	ENSSSCG00000024791
CALU	0	0.289205884401338	0.995	0.815	0	(C0) Myo-1	CALU
RTN4	0	0.277575678519201	0.999	0.827	0	(C0) Myo-1	RTN4
CISD3	0	0.259552770507669	1	0.955	0	(C0) Myo-1	CISD3
CRIP2	2.13107128931619e-307	0.386214056376169	0.975	0.623	3.08898783386382e-303	(C0) Myo-1	CRIP2
SFXN3	3.2293338281925e-307	0.381928469265068	0.698	0.32	4.68091938396502e-303	(C0) Myo-1	SFXN3
NAT14	1.36146597746138e-306	0.394983022603473	0.606	0.223	1.97344493433027e-302	(C0) Myo-1	NAT14
RPL35	2.9846845242374e-305	0.435130571537888	1	0.998	4.32630021788212e-301	(C0) Myo-1	RPL35
DPYSL2	3.5617702634262e-305	0.395690679000114	0.947	0.577	5.16278599683627e-301	(C0) Myo-1	DPYSL2
HTRA1	3.93799416811979e-305	0.379615919336257	0.926	0.546	5.70812254668964e-301	(C0) Myo-1	HTRA1
ENSSSCG00000033697	1.05425059900618e-304	0.389617379253266	1	0.999	1.52813624325946e-300	(C0) Myo-1	ENSSSCG00000033697
PRELP	1.4354324732545e-302	0.417928682775666	0.799	0.366	2.0806593699824e-298	(C0) Myo-1	PRELP
CERCAM	1.41093281353023e-301	0.402448851382861	0.746	0.367	2.04514711321206e-297	(C0) Myo-1	CERCAM
ENSSSCG00000039249	8.18997366042995e-301	0.272440556208211	0.984	0.728	1.18713668207932e-296	(C0) Myo-1	ENSSSCG00000039249
ITPK1	1.91234092185289e-298	0.344872621015038	0.857	0.523	2.77193816622577e-294	(C0) Myo-1	ITPK1
ITGA11	3.4671484836413e-298	0.368075835240378	0.763	0.372	5.02563172703807e-294	(C0) Myo-1	ITGA11
DAAM2	5.12031785235931e-298	0.383877827580829	0.662	0.273	7.42190072699482e-294	(C0) Myo-1	DAAM2
ADARB1	8.87787337580334e-298	0.39187369607077	0.633	0.23	1.28684774582269e-293	(C0) Myo-1	ADARB1
RCN3	1.29728143472496e-297	0.423467224717722	0.921	0.519	1.88040943963384e-293	(C0) Myo-1	RCN3
ADAMTS1	3.49573644843023e-297	0.428219486885095	0.935	0.637	5.06706998199962e-293	(C0) Myo-1	ADAMTS1
EDNRA	2.98011557903755e-296	0.322539319363812	0.893	0.524	4.31967753181492e-292	(C0) Myo-1	EDNRA
NECTIN3	6.24229159278216e-296	0.360212318161836	0.821	0.419	9.04820166373775e-292	(C0) Myo-1	NECTIN3
TSPAN7	3.86183177305787e-294	0.39835287748491	0.804	0.439	5.59772515504739e-290	(C0) Myo-1	TSPAN7
MICAL3	2.90514286436116e-293	0.374323360262216	0.753	0.375	4.21100458189151e-289	(C0) Myo-1	MICAL3
ANXA6	7.69452671047543e-291	0.366862185407454	0.978	0.622	1.11532164668341e-286	(C0) Myo-1	ANXA6
CD302	5.77041680440435e-289	0.347313209177569	0.879	0.534	8.3642191579841e-285	(C0) Myo-1	CD302
ENSSSCG00000052263	6.18563574644667e-289	0.382380187904755	0.907	0.691	8.96607901447445e-285	(C0) Myo-1	ENSSSCG00000052263
RNF145	6.75934949095413e-289	0.363242295841073	0.807	0.47	9.79767708713801e-285	(C0) Myo-1	RNF145
TRIM65	2.08231473284595e-288	0.373931838553081	0.595	0.239	3.0183152052602e-284	(C0) Myo-1	TRIM65
GLIPR2	2.1613919250633e-288	0.350857519380764	0.936	0.586	3.13293759537925e-284	(C0) Myo-1	GLIPR2
PKIA	2.17430731335068e-288	0.363410095014048	0.78	0.384	3.15165845070181e-284	(C0) Myo-1	PKIA
ANXA1	7.45874628062945e-288	0.311194856298898	0.976	0.61	1.08114527337724e-283	(C0) Myo-1	ANXA1
SLAIN2	4.33449125783492e-287	0.322613143211586	0.876	0.536	6.28284507823172e-283	(C0) Myo-1	SLAIN2
GSTA4	3.085466920304e-285	0.363135277665097	0.743	0.364	4.47238430098065e-281	(C0) Myo-1	GSTA4
DRAP1	4.6226295034334e-285	0.290110315963996	0.984	0.879	6.70050146522671e-281	(C0) Myo-1	DRAP1
EZH1	7.2072582398956e-285	0.327499105675011	0.832	0.471	1.04469208187287e-280	(C0) Myo-1	EZH1
RAB23	9.13606343284054e-284	0.346829935336897	0.808	0.437	1.32427239459024e-279	(C0) Myo-1	RAB23
CCDC28B	4.13788779385642e-283	0.365457970509313	0.747	0.356	5.99786835719489e-279	(C0) Myo-1	CCDC28B
TEF	8.74286996218492e-283	0.373952152948607	0.62	0.25	1.2672790010187e-278	(C0) Myo-1	TEF
JAK2	1.4199816205023e-282	0.367388543532757	0.727	0.339	2.05826335891808e-278	(C0) Myo-1	JAK2
BLOC1S1	4.65345116240955e-282	0.312782741372377	0.995	0.767	6.74517745991265e-278	(C0) Myo-1	BLOC1S1
ZCCHC24	5.36527528587084e-282	0.333553329635815	0.983	0.611	7.77696652686979e-278	(C0) Myo-1	ZCCHC24
TESK1	2.43015128084166e-281	0.356147197560904	0.816	0.461	3.52250428157999e-277	(C0) Myo-1	TESK1
LIX1L	3.23361485472363e-281	0.376804984187891	0.61	0.261	4.68712473192191e-277	(C0) Myo-1	LIX1L
SMYD5	9.38342981366695e-281	0.371590980117269	0.674	0.294	1.36012815149102e-276	(C0) Myo-1	SMYD5
FN3K	9.70639932793408e-281	0.367274986140489	0.561	0.218	1.40694258258405e-276	(C0) Myo-1	FN3K
ENSSSCG00000059584	1.05973803359615e-279	0.392125649381636	1	0.996	1.53609027969761e-275	(C0) Myo-1	ENSSSCG00000059584
ENSSSCG00000010104	1.09940478365787e-279	0.352913844741792	0.962	0.826	1.59358723391209e-275	(C0) Myo-1	ENSSSCG00000010104
RHOB	1.77887419002056e-279	0.339955629068403	0.951	0.704	2.5784781384348e-275	(C0) Myo-1	RHOB
AMOTL2	1.154127002023e-278	0.352843367430574	0.891	0.553	1.67290708943234e-274	(C0) Myo-1	AMOTL2
FBXW5	1.78520181850323e-278	0.373349651163377	0.769	0.418	2.58765003592044e-274	(C0) Myo-1	FBXW5
RNF11	9.94296864021138e-278	0.258534886648627	0.996	0.809	1.44123330439864e-273	(C0) Myo-1	RNF11
NOTCH2	1.50878224416547e-277	0.356454255068061	0.882	0.498	2.18697986291784e-273	(C0) Myo-1	NOTCH2
TOLLIP	1.71265117594313e-277	0.303780259392049	0.982	0.809	2.48248787952957e-273	(C0) Myo-1	TOLLIP
FRMD6	1.86173616176622e-277	0.348713071563137	0.808	0.42	2.69858656648013e-273	(C0) Myo-1	FRMD6
ENSSSCG00000025928	4.03585048793255e-277	0.441897258070881	1	0.928	5.84996528225823e-273	(C0) Myo-1	ENSSSCG00000025928
ELOB	7.02769923327375e-277	0.446837870731312	1	0.994	1.01866500386303e-272	(C0) Myo-1	ELOB
ENSSSCG00000040080	4.64102063931093e-276	0.477436161946871	0.914	0.587	6.7271594166812e-272	(C0) Myo-1	ENSSSCG00000040080
CAPN2	1.2909111030611e-275	0.298127251317949	0.994	0.714	1.87117564388706e-271	(C0) Myo-1	CAPN2
CHD3	2.11719896985102e-275	0.291207716876518	0.998	0.82	3.06887990679906e-271	(C0) Myo-1	CHD3
PACS1	3.29967366962824e-275	0.348811241012694	0.759	0.421	4.78287698412614e-271	(C0) Myo-1	PACS1
C4orf48	1.00186827803999e-273	0.40510344988468	0.544	0.221	1.45220806901897e-269	(C0) Myo-1	C4orf48
PDZRN3	1.12021669631223e-272	0.356101094827601	0.607	0.276	1.62375410130458e-268	(C0) Myo-1	PDZRN3
RDX	1.43283085530317e-272	0.328667994725933	0.953	0.587	2.07688832476194e-268	(C0) Myo-1	RDX
NXPE3	1.61088974271253e-271	0.365473691703992	0.68	0.304	2.33498468206181e-267	(C0) Myo-1	NXPE3
VWA1	2.46361885536551e-271	0.37691693836405	0.671	0.291	3.5710155308523e-267	(C0) Myo-1	VWA1
PLEKHG3	3.31189172681151e-270	0.309470079026771	0.97	0.708	4.80058705801328e-266	(C0) Myo-1	PLEKHG3
SH3PXD2B	8.72315254479606e-270	0.357725638563591	0.738	0.356	1.26442096136819e-265	(C0) Myo-1	SH3PXD2B
GNB5	2.44127656986549e-269	0.3602834937363	0.595	0.25	3.53863038802003e-265	(C0) Myo-1	GNB5
GLT8D2	5.60344124868856e-269	0.343139536373937	0.811	0.428	8.12218808997406e-265	(C0) Myo-1	GLT8D2
DNAAF9	9.51649319786172e-269	0.34891972382015	0.784	0.401	1.37941568903006e-264	(C0) Myo-1	DNAAF9
SUPT3H	3.46264769772766e-268	0.33700740119564	0.895	0.503	5.01910783785625e-264	(C0) Myo-1	SUPT3H
CSPG4	2.59746587276299e-267	0.350087820185608	0.585	0.199	3.76502678256995e-263	(C0) Myo-1	CSPG4
RPS19	8.87576368147821e-267	0.421043469338771	1	0.947	1.28654194563027e-262	(C0) Myo-1	RPS19
SERPINE1	1.30491074975399e-266	0.411854614992861	0.618	0.251	1.89146813176841e-262	(C0) Myo-1	SERPINE1
TRAPPC5	1.83985130117576e-266	0.406864849046876	0.966	0.861	2.66686446105426e-262	(C0) Myo-1	TRAPPC5
SETD3	2.28573602619468e-266	0.260425645292752	0.991	0.752	3.31317436996919e-262	(C0) Myo-1	SETD3
FNDC4	1.25202974685959e-264	0.337105143148185	0.631	0.326	1.81481711807297e-260	(C0) Myo-1	FNDC4
ENSSSCG00000036669	6.23967222857246e-262	0.350635099310585	0.573	0.243	9.04440489531579e-258	(C0) Myo-1	ENSSSCG00000036669
ENSSSCG00000024974	1.20717327551804e-261	0.43632294226831	0.999	0.936	1.74979766286341e-257	(C0) Myo-1	ENSSSCG00000024974
COL5A2	1.76703071840194e-261	0.411048185404443	0.972	0.584	2.56131102632362e-257	(C0) Myo-1	COL5A2
PRADC1	3.39045055365072e-261	0.366115472843241	0.722	0.414	4.91445807751672e-257	(C0) Myo-1	PRADC1
P4HA3	2.01343393279065e-260	0.376694535285472	0.695	0.324	2.91847248558004e-256	(C0) Myo-1	P4HA3
RHBDL1	2.18472291302423e-260	0.31358244627059	0.863	0.569	3.16675586242863e-256	(C0) Myo-1	RHBDL1
VLDLR	1.98816531763847e-259	0.355095999214582	0.845	0.47	2.88184562791697e-255	(C0) Myo-1	VLDLR
HOXD9	3.0866310403608e-258	0.372879405486818	0.604	0.277	4.47407169300298e-254	(C0) Myo-1	HOXD9
JUP	3.84958718199089e-258	0.280378193799291	0.975	0.79	5.57997662029579e-254	(C0) Myo-1	JUP
INKA2	5.7440350496509e-258	0.363461745001148	0.651	0.285	8.32597880446898e-254	(C0) Myo-1	INKA2
PTGIS	7.06184933292183e-258	0.396774262417035	0.795	0.382	1.02361506080702e-253	(C0) Myo-1	PTGIS
FUNDC2	5.0105463985246e-257	0.263904037343147	0.983	0.851	7.2627870046614e-253	(C0) Myo-1	FUNDC2
SH3D19	1.02469616356267e-256	0.27973206728393	0.949	0.661	1.48529708908409e-252	(C0) Myo-1	SH3D19
AIG1	3.08203980387383e-256	0.357087713165245	0.579	0.233	4.46741669571512e-252	(C0) Myo-1	AIG1
THBS3	1.1821663579352e-255	0.374169775524954	0.547	0.213	1.71355013582707e-251	(C0) Myo-1	THBS3
MRPL40	2.06414342195227e-255	0.281318511400275	0.995	0.857	2.99197589011982e-251	(C0) Myo-1	MRPL40
MRC2	4.2297587775878e-255	0.417932021030585	0.874	0.594	6.13103534811351e-251	(C0) Myo-1	MRC2
ADAMTS2	1.91731538158509e-254	0.350239343758369	0.858	0.495	2.77914864560758e-250	(C0) Myo-1	ADAMTS2
ENSSSCG00000015027	4.08531340275044e-254	0.350826240508847	0.736	0.392	5.92166177728676e-250	(C0) Myo-1	ENSSSCG00000015027
TTLL3	2.1030383370193e-253	0.299304737580978	0.996	0.873	3.04835406950947e-249	(C0) Myo-1	TTLL3
COL3A1	7.26152215449743e-253	0.607940225771781	1	0.882	1.0525576362944e-248	(C0) Myo-1	COL3A1
RPS10	4.4156692139472e-252	0.405710970509911	1	0.953	6.40051252561646e-248	(C0) Myo-1	RPS10
P3H3	5.2845368510312e-252	0.398067314571722	0.75	0.381	7.65993616556973e-248	(C0) Myo-1	P3H3
PRKRA	1.4167173696711e-251	0.340435343763843	0.769	0.397	2.05353182733827e-247	(C0) Myo-1	PRKRA
ACTR1B	1.6852502264955e-250	0.327209363480521	0.863	0.552	2.44277020330522e-246	(C0) Myo-1	ACTR1B
TGFBR3	2.00978789366713e-249	0.341232388626041	0.744	0.376	2.9131875518705e-245	(C0) Myo-1	TGFBR3
KLF9	1.23170122364379e-248	0.349166466442067	0.682	0.321	1.78535092367168e-244	(C0) Myo-1	KLF9
PGAP4	1.56226517846361e-248	0.351742785249453	0.652	0.294	2.264503376183e-244	(C0) Myo-1	PGAP4
SLC25A28	4.04003113343903e-248	0.331846583693659	0.835	0.51	5.85602512791988e-244	(C0) Myo-1	SLC25A28
NUMBL	9.96826314054728e-248	0.347593895889062	0.7	0.336	1.44489974222233e-243	(C0) Myo-1	NUMBL
CFL1	2.96352547816945e-247	0.347390862995452	0.996	0.869	4.29563018060661e-243	(C0) Myo-1	CFL1
PLEKHA2	3.48918293632747e-247	0.327988271430274	0.804	0.437	5.05757066620667e-243	(C0) Myo-1	PLEKHA2
MMP14	2.1899393355108e-244	0.36888841503701	0.925	0.527	3.1743170668229e-240	(C0) Myo-1	MMP14
ENSSSCG00000036812	8.88501561567985e-244	0.2891301040527	0.897	0.612	1.28788301349279e-239	(C0) Myo-1	ENSSSCG00000036812
ENSSSCG00000020777	1.63818310378792e-243	0.313657959942886	0.963	0.75	2.3745464089406e-239	(C0) Myo-1	ENSSSCG00000020777
CPXM2	1.4641605247067e-242	0.368342824058192	0.598	0.249	2.12230068056236e-238	(C0) Myo-1	CPXM2
AEBP1	1.9991445742907e-242	0.415708396896021	0.932	0.571	2.89776006043437e-238	(C0) Myo-1	AEBP1
EEF1D	6.40590373880603e-241	0.2951399333431	0.999	0.885	9.28535746939934e-237	(C0) Myo-1	EEF1D
CDS2	9.32925869241603e-241	0.329955428209016	0.843	0.515	1.3522760474657e-236	(C0) Myo-1	CDS2
RPS3	2.77197623864342e-238	0.351772082690227	1	0.925	4.01797955791364e-234	(C0) Myo-1	RPS3
PEF1	5.67086047961332e-238	0.284467939725864	0.962	0.737	8.21991226519951e-234	(C0) Myo-1	PEF1
EIF4EBP2	1.17424218522243e-237	0.294655526042059	0.958	0.747	1.70206404747991e-233	(C0) Myo-1	EIF4EBP2
MAF1	1.25761126870529e-236	0.26217693967099	0.936	0.695	1.82290753398831e-232	(C0) Myo-1	MAF1
ITGA9	1.74871070628587e-236	0.349396084958029	0.636	0.287	2.53475616876136e-232	(C0) Myo-1	ITGA9
DYNC1H1	2.28851981621052e-235	0.255056438176421	0.998	0.858	3.31720947359715e-231	(C0) Myo-1	DYNC1H1
PKM	2.59277164927475e-233	0.272266747388026	0.993	0.786	3.75822250562375e-229	(C0) Myo-1	PKM
PKDCC	1.38005100805727e-232	0.376593068819959	0.847	0.445	2.00038393617901e-228	(C0) Myo-1	PKDCC
ENSSSCG00000060885	1.58098743365716e-232	0.301440830708173	0.949	0.773	2.29164128508605e-228	(C0) Myo-1	ENSSSCG00000060885
ENSSSCG00000030241	2.37075589918867e-232	0.274300697798052	0.982	0.76	3.43641067587397e-228	(C0) Myo-1	ENSSSCG00000030241
LHFPL6	4.19031784640912e-232	0.344635528146384	0.836	0.448	6.07386571837002e-228	(C0) Myo-1	LHFPL6
ENSSSCG00000035997	4.87843625574961e-232	0.378227124697887	1	0.995	7.07129335270905e-228	(C0) Myo-1	ENSSSCG00000035997
TMEM64	7.22792635287803e-231	0.322986466272034	0.773	0.417	1.04768792484967e-226	(C0) Myo-1	TMEM64
KCTD10	1.08468989795444e-230	0.302643536179759	0.931	0.593	1.57225800708496e-226	(C0) Myo-1	KCTD10
ENSSSCG00000018034	1.94702230688217e-230	0.330429122906038	0.668	0.348	2.82220883382571e-226	(C0) Myo-1	ENSSSCG00000018034
ESR1	2.05855870327397e-230	0.303921617939913	0.719	0.406	2.98388084039561e-226	(C0) Myo-1	ESR1
PAM	2.64450844724561e-229	0.308012810382422	0.982	0.688	3.8332149942825e-225	(C0) Myo-1	PAM
CLIP3	5.77191503574366e-229	0.283946044483871	0.827	0.514	8.36639084431043e-225	(C0) Myo-1	CLIP3
ITGA1	1.14399419931224e-228	0.337800002984243	0.635	0.294	1.6582195919031e-224	(C0) Myo-1	ITGA1
ENSSSCG00000032591	1.6856933523153e-228	0.364661551839192	0.638	0.28	2.44341251418103e-224	(C0) Myo-1	ENSSSCG00000032591
LANCL1	2.53506930576454e-226	0.279402381955022	0.91	0.611	3.6745829587057e-222	(C0) Myo-1	LANCL1
CAMK1G	6.38464301894374e-226	0.268218912417568	0.272	0.056	9.25454005595895e-222	(C0) Myo-1	CAMK1G
EMC10	7.63681108294757e-226	0.268182386693774	0.999	0.844	1.10695576647325e-221	(C0) Myo-1	EMC10
SPINDOC	1.90453836413106e-225	0.333419731431226	0.672	0.327	2.76062835880798e-221	(C0) Myo-1	SPINDOC
PCBP4	3.09243991887297e-225	0.333317423856097	0.665	0.321	4.48249166240638e-221	(C0) Myo-1	PCBP4
CCN4	4.24935158169679e-223	0.327393556786404	0.582	0.266	6.1594351176695e-219	(C0) Myo-1	CCN4
DOCK9	5.96041082452188e-223	0.305450136816465	0.869	0.58	8.63961549014446e-219	(C0) Myo-1	DOCK9
ENSSSCG00000052671	8.03109593136594e-223	0.33126442550097	1	0.964	1.16410735525149e-218	(C0) Myo-1	ENSSSCG00000052671
FBLN1	5.2172655637742e-222	0.535848444197011	0.908	0.652	7.56242643469071e-218	(C0) Myo-1	FBLN1
DEPTOR	7.21693118526838e-222	0.325312436476649	0.715	0.369	1.04609417530465e-217	(C0) Myo-1	DEPTOR
AGPAT1	7.67093737575713e-221	0.326005503138273	0.816	0.484	1.111902372616e-216	(C0) Myo-1	AGPAT1
MLF2	1.0374951423357e-219	0.273405510888177	0.991	0.881	1.5038492088156e-215	(C0) Myo-1	MLF2
FAM168A	2.82532254155558e-219	0.309908812726075	0.787	0.442	4.09530502398481e-215	(C0) Myo-1	FAM168A
TNFSF12	3.29358010784533e-219	0.35391538635489	0.784	0.502	4.77404436632181e-215	(C0) Myo-1	TNFSF12
GYS1	6.73390527630933e-219	0.250571703825459	0.956	0.644	9.76079569801038e-215	(C0) Myo-1	GYS1
PDK1	2.75394635816767e-218	0.296381853053481	0.835	0.499	3.99184524616404e-214	(C0) Myo-1	PDK1
TUBG2	5.38363360981016e-218	0.282588171990441	0.79	0.525	7.80357691741982e-214	(C0) Myo-1	TUBG2
NME1	3.25647873875272e-217	0.271670063398309	0.959	0.665	4.72026593182207e-213	(C0) Myo-1	NME1
SLC38A5	3.38249231885745e-217	0.333654733761862	0.597	0.271	4.90292261618388e-213	(C0) Myo-1	SLC38A5
STOM	4.48945201517656e-217	0.333303268716541	0.954	0.727	6.50746069599842e-213	(C0) Myo-1	STOM
PLEKHA3	5.08959038103228e-217	0.291284600094611	0.849	0.511	7.37736125730628e-213	(C0) Myo-1	PLEKHA3
HOXD10	8.9472842668547e-217	0.338023948643156	0.631	0.29	1.29690885448059e-212	(C0) Myo-1	HOXD10
ENSSSCG00000029830	1.18440565621064e-216	0.37244259552003	0.997	0.904	1.71679599867733e-212	(C0) Myo-1	ENSSSCG00000029830
CCDC85B	1.35355012515297e-216	0.326968545911675	0.806	0.501	1.96197090640922e-212	(C0) Myo-1	CCDC85B
NPAS2	1.41274235228402e-216	0.319123586546269	0.719	0.378	2.04777003963568e-212	(C0) Myo-1	NPAS2
HSD17B10	3.44695561889309e-216	0.336870663626363	0.768	0.458	4.99636216958553e-212	(C0) Myo-1	HSD17B10
PTPN13	3.84499156991101e-216	0.299932453587142	0.772	0.463	5.57331528058601e-212	(C0) Myo-1	PTPN13
PALM	2.75444469509539e-215	0.33339102375218	0.716	0.399	3.99256758554076e-211	(C0) Myo-1	PALM
ENSSSCG00000008898	1.31103070206937e-213	0.335697667267924	0.604	0.272	1.90033900264955e-209	(C0) Myo-1	ENSSSCG00000008898
ENSSSCG00000017971	1.97903211617746e-213	0.264554284208028	0.923	0.71	2.86860705239923e-209	(C0) Myo-1	ENSSSCG00000017971
TMEM186	4.78812459003968e-213	0.335379218132152	0.65	0.343	6.94038659326252e-209	(C0) Myo-1	TMEM186
ENSSSCG00000061023	1.13938614707131e-212	0.341146254069036	0.727	0.355	1.65154022017986e-208	(C0) Myo-1	ENSSSCG00000061023
COL4A6	4.54181438324923e-212	0.330134792603271	0.56	0.238	6.58335994851976e-208	(C0) Myo-1	COL4A6
SELENOW	9.85352885937302e-210	0.252081452638215	0.996	0.944	1.42826900816612e-205	(C0) Myo-1	SELENOW
ENSSSCG00000013064	3.41726651282466e-209	0.298667648097547	1	0.91	4.95332781033935e-205	(C0) Myo-1	ENSSSCG00000013064
ADAMTSL5	8.95986479124682e-209	0.330595940686887	0.545	0.226	1.29873240149123e-204	(C0) Myo-1	ADAMTSL5
LAMC1	2.89747932724863e-207	0.268568029743947	0.969	0.688	4.19989628484689e-203	(C0) Myo-1	LAMC1
BARX1	1.55708275217489e-206	0.25554701540982	0.262	0.057	2.2569914492775e-202	(C0) Myo-1	BARX1
ENSSSCG00000054848	3.05904905539178e-206	0.310074639611936	0.684	0.366	4.43409160579039e-202	(C0) Myo-1	ENSSSCG00000054848
ENSSSCG00000039222	1.26689314356571e-205	0.252021708507071	0.841	0.474	1.8363616115985e-201	(C0) Myo-1	ENSSSCG00000039222
TRIM3	1.93091199797446e-205	0.301085388055343	0.791	0.501	2.79885694106399e-201	(C0) Myo-1	TRIM3
ASPH	7.27143522065064e-205	0.29329625260552	0.836	0.508	1.05399453523331e-200	(C0) Myo-1	ASPH
COL4A1	9.0559735185574e-204	0.415977143047192	0.927	0.641	1.3126633615149e-199	(C0) Myo-1	COL4A1
SAPCD1	1.0743550027426e-203	0.319440123732429	0.524	0.222	1.5572775764754e-199	(C0) Myo-1	SAPCD1
DIAPH1	3.51969691311711e-203	0.272789600547533	0.965	0.702	5.10180067556326e-199	(C0) Myo-1	DIAPH1
COLGALT1	3.68721661781478e-203	0.324446599490322	0.908	0.659	5.34462048752252e-199	(C0) Myo-1	COLGALT1
FBLIM1	4.76439612793804e-203	0.319747388832467	0.745	0.404	6.90599218744618e-199	(C0) Myo-1	FBLIM1
DIPK1B	2.48870476940729e-202	0.277042766717311	0.814	0.578	3.60737756325587e-198	(C0) Myo-1	DIPK1B
RPLP1	2.72838486064358e-202	0.348732374523163	1	0.999	3.95479385550287e-198	(C0) Myo-1	RPLP1
DIPK2A	3.60137538175183e-202	0.302011584014539	0.838	0.515	5.22019361584928e-198	(C0) Myo-1	DIPK2A
SNX17	6.95740119079885e-202	0.281457102789946	0.975	0.745	1.00847530260629e-197	(C0) Myo-1	SNX17
RPLP0	9.79547300927502e-202	0.333751142766896	1	0.979	1.41985381269441e-197	(C0) Myo-1	RPLP0
CACNB3	4.70497590678642e-201	0.279257761943708	0.789	0.485	6.81986257688692e-197	(C0) Myo-1	CACNB3
SAC3D1	6.86633221862987e-201	0.31340492142916	0.646	0.358	9.952748550904e-197	(C0) Myo-1	SAC3D1
PXN	5.0453729187129e-200	0.251777401884336	0.96	0.694	7.31326804567435e-196	(C0) Myo-1	PXN
HIGD2A	1.74129670874988e-199	0.269417167841495	0.963	0.844	2.52400957933295e-195	(C0) Myo-1	HIGD2A
NDN	2.01363231792776e-198	0.314238181153028	0.756	0.447	2.91876004483629e-194	(C0) Myo-1	NDN
MTARC2	5.00204833835529e-198	0.325414866893654	0.658	0.336	7.25046906644599e-194	(C0) Myo-1	MTARC2
FBXO32	9.7181040876206e-197	0.304971455419412	0.825	0.496	1.40863918750061e-192	(C0) Myo-1	FBXO32
CLIC4	5.41047040450064e-196	0.276542012334959	0.978	0.815	7.84247685132368e-192	(C0) Myo-1	CLIC4
ATOH8	7.18639573478548e-195	0.311384390798753	0.503	0.211	1.04166806175716e-190	(C0) Myo-1	ATOH8
BCL7C	7.98069002706012e-195	0.262165914124622	0.81	0.619	1.15680101942236e-190	(C0) Myo-1	BCL7C
ABHD14A	2.2915310709234e-193	0.297002767753455	0.865	0.56	3.32157428730347e-189	(C0) Myo-1	ABHD14A
FKBP9	3.63059562863658e-192	0.2756783312668	0.979	0.72	5.26254836370872e-188	(C0) Myo-1	FKBP9
CDK2AP1	5.38765907004149e-192	0.312794220767282	0.82	0.463	7.80941182202515e-188	(C0) Myo-1	CDK2AP1
ELMOD3	1.54685479900452e-191	0.300463330963269	0.636	0.336	2.24216603115705e-187	(C0) Myo-1	ELMOD3
RPS9	3.21703205039513e-191	0.318832981698796	1	0.922	4.66308795704774e-187	(C0) Myo-1	RPS9
PID1	4.32940185527592e-191	0.302967247126602	0.835	0.503	6.27546798922245e-187	(C0) Myo-1	PID1
GJA1	5.94734284549533e-191	0.512002254930471	0.819	0.558	8.62067345454549e-187	(C0) Myo-1	GJA1
JOSD2	6.38311153859917e-191	0.272395463064133	0.778	0.531	9.2523201751995e-187	(C0) Myo-1	JOSD2
CABIN1	2.99385783156948e-189	0.272826387842526	0.853	0.569	4.33959692685996e-185	(C0) Myo-1	CABIN1
MICAL1	6.89175805571482e-189	0.298402594394717	0.761	0.475	9.98960330175863e-185	(C0) Myo-1	MICAL1
GALNT16	1.19908005135111e-188	0.326622341289562	0.582	0.252	1.73806653443343e-184	(C0) Myo-1	GALNT16
CCN2	5.07125300868818e-188	0.288714389186427	0.609	0.281	7.35078123609351e-184	(C0) Myo-1	CCN2
ALDH6A1	1.35259132428695e-187	0.285988093246567	0.774	0.455	1.96058112455394e-183	(C0) Myo-1	ALDH6A1
CTTNBP2	1.78986172597397e-186	0.306898869442675	0.578	0.275	2.59440457179926e-182	(C0) Myo-1	CTTNBP2
CNN2	4.67153149174925e-186	0.284941665874463	0.877	0.586	6.77138489729054e-182	(C0) Myo-1	CNN2
RPL3	2.1068693949151e-185	0.330339021264278	1	0.923	3.05390718792944e-181	(C0) Myo-1	RPL3
SMO	5.04073245401634e-185	0.29837302441114	0.691	0.375	7.30654169209668e-181	(C0) Myo-1	SMO
ENSSSCG00000010280	1.44844475955436e-184	0.323462611518146	0.61	0.314	2.09952067897404e-180	(C0) Myo-1	ENSSSCG00000010280
SMOC2	2.94002590291187e-184	0.326523199469685	0.774	0.426	4.26156754627076e-180	(C0) Myo-1	SMOC2
TUBB4B	3.13841084150421e-184	0.253551070935639	0.979	0.904	4.54912651476036e-180	(C0) Myo-1	TUBB4B
PHETA2	4.47071448500657e-183	0.305207422354936	0.563	0.265	6.48030064601702e-179	(C0) Myo-1	PHETA2
RAB12	5.37694588899806e-183	0.319104927089474	0.761	0.425	7.79388306610268e-179	(C0) Myo-1	RAB12
MEDAG	6.43173278750963e-183	0.303707608054394	0.616	0.309	9.3227966754952e-179	(C0) Myo-1	MEDAG
PTPN21	1.51158440452714e-182	0.254165912012111	0.894	0.643	2.19104159436209e-178	(C0) Myo-1	PTPN21
FLOT2	2.43128560667096e-182	0.289068939324706	0.813	0.532	3.52414848686956e-178	(C0) Myo-1	FLOT2
LZTS2	1.07689587225237e-181	0.29597906224424	0.717	0.413	1.56096056682981e-177	(C0) Myo-1	LZTS2
DNAJB4	1.18865667356498e-181	0.313875499593016	0.664	0.329	1.72295784833244e-177	(C0) Myo-1	DNAJB4
KLHL42	2.10019441038661e-181	0.303803132584751	0.573	0.274	3.0442317978554e-177	(C0) Myo-1	KLHL42
LNPK	8.20480272047956e-181	0.297799905983132	0.661	0.351	1.18928615433351e-176	(C0) Myo-1	LNPK
NCDN	1.93657669821544e-180	0.297461668350605	0.641	0.335	2.80706792406327e-176	(C0) Myo-1	NCDN
TOGARAM1	1.57394992970791e-178	0.265406942190985	0.83	0.522	2.28144042311161e-174	(C0) Myo-1	TOGARAM1
DYNLT3	1.53906453122679e-177	0.303588792083698	0.798	0.451	2.23087403801323e-173	(C0) Myo-1	DYNLT3
CD63	3.57874366995943e-177	0.27609881486495	1	0.99	5.18738894960619e-173	(C0) Myo-1	CD63
TRIM32	3.93103412728731e-177	0.299994161739819	0.538	0.249	5.69803396750296e-173	(C0) Myo-1	TRIM32
COMTD1	2.65414474608538e-176	0.272858566605021	0.818	0.567	3.84718280945075e-172	(C0) Myo-1	COMTD1
AGAP1	3.08364610565298e-175	0.287921080493552	0.703	0.395	4.46974503014399e-171	(C0) Myo-1	AGAP1
KIF1B	4.91207431428293e-174	0.259756357986946	0.83	0.528	7.12005171855311e-170	(C0) Myo-1	KIF1B
DHX29	7.87193772263458e-174	0.269514972356578	0.789	0.484	1.14103737289588e-169	(C0) Myo-1	DHX29
BLTP3B	1.02307633783921e-173	0.301048598744017	0.701	0.385	1.48294915169794e-169	(C0) Myo-1	BLTP3B
UBA52	1.13471174218216e-173	0.254261595773725	1	0.954	1.64476467029304e-169	(C0) Myo-1	UBA52
ENSSSCG00000008555	2.34374684792089e-173	0.311134105778514	0.751	0.509	3.39726105606132e-169	(C0) Myo-1	ENSSSCG00000008555
VDAC3	3.71469644553168e-173	0.28578642627379	0.793	0.488	5.38445249779817e-169	(C0) Myo-1	VDAC3
RPS7	6.89448269734447e-173	0.311457616257035	1	0.97	9.9935526698008e-169	(C0) Myo-1	RPS7
ROMO1	9.16711972978234e-173	0.338021640106876	0.942	0.866	1.32877400483195e-168	(C0) Myo-1	ROMO1
TADA3	6.65311423686173e-172	0.294512040348796	0.65	0.408	9.64368908633108e-168	(C0) Myo-1	TADA3
PDLIM2	1.09747026410219e-171	0.301993869875873	0.717	0.445	1.59078314781613e-167	(C0) Myo-1	PDLIM2
LCLAT1	2.76612458296055e-171	0.292067545623584	0.473	0.203	4.00949758300132e-167	(C0) Myo-1	LCLAT1
RNF166	2.81133023577972e-171	0.271888521110546	0.67	0.435	4.07502317676271e-167	(C0) Myo-1	RNF166
ARMC1	3.8066926226421e-170	0.275638302415702	0.752	0.447	5.51780095651973e-166	(C0) Myo-1	ARMC1
ITGAV	7.6350732331341e-170	0.253404456915111	0.931	0.652	1.10670386514279e-165	(C0) Myo-1	ITGAV
S100A11	1.1673996594044e-169	0.32189870904416	0.966	0.835	1.69214580630667e-165	(C0) Myo-1	S100A11
MICALL1	1.22152817061862e-169	0.25355763069576	0.854	0.583	1.77060508331169e-165	(C0) Myo-1	MICALL1
RGMA	2.87167047370149e-169	0.266893260263131	0.544	0.302	4.1624863516303e-165	(C0) Myo-1	RGMA
LOXL2	3.56527178643149e-169	0.310468032506857	0.672	0.36	5.16786145443245e-165	(C0) Myo-1	LOXL2
CITED2	5.92182853609917e-169	0.291276187708892	0.82	0.553	8.58369046307575e-165	(C0) Myo-1	CITED2
ENSSSCG00000038540	1.74492671874272e-166	0.299384027384466	0.525	0.244	2.52927127881757e-162	(C0) Myo-1	ENSSSCG00000038540
MRPL57	1.81737500650267e-166	0.340262775633699	0.709	0.47	2.63428507192561e-162	(C0) Myo-1	MRPL57
VSTM4	2.63609533446379e-166	0.27452350786322	0.741	0.439	3.82102018730526e-162	(C0) Myo-1	VSTM4
COL5A1	2.68113555524723e-166	0.320347122231907	0.891	0.574	3.88630598733086e-162	(C0) Myo-1	COL5A1
PLEC	7.06649432460551e-166	0.279463575346991	0.783	0.476	1.02428835235157e-161	(C0) Myo-1	PLEC
ENSSSCG00000033497	9.83975264728464e-165	0.288267403353652	0.826	0.489	1.42627214622391e-160	(C0) Myo-1	ENSSSCG00000033497
DIP2C	2.00538106852206e-164	0.277649177352789	0.709	0.41	2.90679985882273e-160	(C0) Myo-1	DIP2C
OXLD1	3.03751647907504e-164	0.29101287190991	0.693	0.476	4.40288013641926e-160	(C0) Myo-1	OXLD1
GPX1	1.59243135104479e-162	0.317197750935601	0.908	0.727	2.30822924333943e-158	(C0) Myo-1	GPX1
PPP1R21	2.36501035985444e-162	0.25794570575081	0.88	0.574	3.42808251660901e-158	(C0) Myo-1	PPP1R21
SNAPC2	1.64985565711883e-161	0.294699436083205	0.604	0.333	2.39146577499374e-157	(C0) Myo-1	SNAPC2
PCOLCE	2.48527448341771e-161	0.325459152428308	0.908	0.656	3.60240536371397e-157	(C0) Myo-1	PCOLCE
VAC14	2.95863623211576e-160	0.263642574724479	0.743	0.486	4.2885432184518e-156	(C0) Myo-1	VAC14
SPON1	4.04859364387395e-159	0.278040497336685	0.771	0.425	5.86843648679529e-155	(C0) Myo-1	SPON1
PLA2G7	8.69686196433863e-159	0.292154729012004	0.725	0.449	1.26061014173088e-154	(C0) Myo-1	PLA2G7
MAMDC4	1.05235518707063e-158	0.265544547704161	0.983	0.873	1.52538884365888e-154	(C0) Myo-1	MAMDC4
KLC1	4.20006609101358e-158	0.256792445918501	0.79	0.557	6.08799579892418e-154	(C0) Myo-1	KLC1
UQCC3	5.46994632853868e-158	0.279050518062031	0.92	0.762	7.92868720321681e-154	(C0) Myo-1	UQCC3
ELP5	3.07354174191745e-157	0.264461441785133	0.748	0.455	4.45509875490935e-153	(C0) Myo-1	ELP5
SLIT3	8.26812269423755e-157	0.263885567013706	0.59	0.282	1.19846438452973e-152	(C0) Myo-1	SLIT3
ZMAT5	1.96771614324309e-156	0.290047618334801	0.656	0.4	2.85220454963086e-152	(C0) Myo-1	ZMAT5
ENSSSCG00000005232	5.52469940757102e-156	0.281346184677565	0.871	0.529	8.00805179127419e-152	(C0) Myo-1	ENSSSCG00000005232
JMJD8	1.52857875143106e-155	0.264856734897591	0.707	0.467	2.21567490019932e-151	(C0) Myo-1	JMJD8
ENSSSCG00000045485	1.79818659739251e-155	0.327217896249799	0.988	0.892	2.60647147292044e-151	(C0) Myo-1	ENSSSCG00000045485
KAT2B	2.10998872843097e-155	0.27653836120312	0.637	0.352	3.0584286618607e-151	(C0) Myo-1	KAT2B
SPATA20	1.17825776848809e-154	0.276542560840702	0.64	0.354	1.70788463542349e-150	(C0) Myo-1	SPATA20
TPGS1	1.28497875045265e-154	0.280779144887701	0.586	0.37	1.86257669878111e-150	(C0) Myo-1	TPGS1
LGI4	4.09004006055347e-154	0.278704346471249	0.638	0.35	5.92851306777226e-150	(C0) Myo-1	LGI4
RFTN1	7.74383625538916e-154	0.253536692936925	0.664	0.405	1.12246906521866e-149	(C0) Myo-1	RFTN1
PRPF3	2.75299934602566e-152	0.253374886983334	0.775	0.49	3.99047255206419e-148	(C0) Myo-1	PRPF3
DAPK3	5.86579530250365e-152	0.278450159088933	0.755	0.45	8.50247029097904e-148	(C0) Myo-1	DAPK3
ENSSSCG00000012842	7.00364933428181e-151	0.254584234926685	1	0.989	1.01517897100415e-146	(C0) Myo-1	ENSSSCG00000012842
HNRNPL	1.1528192484738e-150	0.252580353451748	0.969	0.768	1.67101150066277e-146	(C0) Myo-1	HNRNPL
CNPY4	1.61305305799676e-150	0.276347216348382	0.59	0.313	2.33812040756631e-146	(C0) Myo-1	CNPY4
PLSCR3	5.04439089647951e-150	0.267556924234044	0.815	0.533	7.31184460444706e-146	(C0) Myo-1	PLSCR3
SSR4	9.86828288645318e-150	0.387008064954174	0.991	0.968	1.43040760439139e-145	(C0) Myo-1	SSR4
EIF4G3	2.0401357444991e-149	0.268329100966708	0.853	0.537	2.95717676165144e-145	(C0) Myo-1	EIF4G3
ID3	3.17990915000923e-149	0.252424593765163	0.897	0.655	4.60927831293838e-145	(C0) Myo-1	ID3
CMBL	1.53386820032674e-148	0.280833496935467	0.684	0.392	2.22334195637361e-144	(C0) Myo-1	CMBL
ENSSSCG00000014565	8.02444273704684e-148	0.265140737829043	0.706	0.37	1.16314297473494e-143	(C0) Myo-1	ENSSSCG00000014565
THRA	9.38158283656794e-148	0.284561496960688	0.713	0.425	1.35986043216052e-143	(C0) Myo-1	THRA
ENSSSCG00000033744	1.0801866222716e-146	0.282241503909592	0.997	0.994	1.56573050898269e-142	(C0) Myo-1	ENSSSCG00000033744
FKBP10	3.14406260156621e-146	0.280580241412734	0.82	0.498	4.55731874097022e-142	(C0) Myo-1	FKBP10
PDK2	1.80052306214142e-145	0.271823123417622	0.55	0.284	2.60985817857399e-141	(C0) Myo-1	PDK2
C1R	1.96121948998781e-145	0.345903794999424	0.707	0.423	2.84278765073734e-141	(C0) Myo-1	C1R
UBE2G2	6.85968256009274e-144	0.260019847992907	0.648	0.421	9.94310987085443e-140	(C0) Myo-1	UBE2G2
KPNA3	9.27956866326879e-144	0.276222632876728	0.57	0.297	1.34507347774081e-139	(C0) Myo-1	KPNA3
EMP1	1.39419422397991e-143	0.25273007922609	0.886	0.595	2.02088452765887e-139	(C0) Myo-1	EMP1
OLFM1	4.67513533923284e-143	0.264255364156374	0.655	0.378	6.776608674218e-139	(C0) Myo-1	OLFM1
NENF	4.78369945838516e-143	0.29719014231066	0.764	0.532	6.93397236492928e-139	(C0) Myo-1	NENF
GADD45G	8.07644504722869e-143	0.314108250644037	0.514	0.285	1.1706807095958e-138	(C0) Myo-1	GADD45G
NEURL1B	6.59553558558025e-142	0.268507475958968	0.589	0.32	9.56022883129857e-138	(C0) Myo-1	NEURL1B
UBB	1.09708016319817e-139	0.271821805726557	0.999	0.995	1.59021769655575e-135	(C0) Myo-1	UBB
SVIL	4.69885396178858e-139	0.251352724667683	0.905	0.592	6.81098881761255e-135	(C0) Myo-1	SVIL
MMP11	4.8605659582245e-139	0.26135656934299	0.639	0.368	7.04539035644642e-135	(C0) Myo-1	MMP11
ENSSSCG00000001427	7.74909562670675e-139	0.43545697478558	0.599	0.351	1.12323141109114e-134	(C0) Myo-1	ENSSSCG00000001427
ID1	1.95812226754347e-137	0.254168879912747	0.843	0.609	2.83829822680426e-133	(C0) Myo-1	ID1
ENSSSCG00000005778	8.29030854761393e-137	0.263929440475509	0.543	0.299	1.20168022397664e-132	(C0) Myo-1	ENSSSCG00000005778
STK38	5.73594424711281e-136	0.273046281048438	0.671	0.378	8.31425118619001e-132	(C0) Myo-1	STK38
TK2	1.65329530257599e-135	0.259706934647542	0.661	0.421	2.3964515410839e-131	(C0) Myo-1	TK2
RAP1GDS1	3.57068725469557e-134	0.250312007581299	0.69	0.421	5.17571117568122e-130	(C0) Myo-1	RAP1GDS1
FLYWCH2	6.16660273711066e-134	0.254955461727441	0.569	0.321	8.9384906674419e-130	(C0) Myo-1	FLYWCH2
C1orf122	3.46484902520043e-133	0.285012949603346	0.86	0.685	5.02229866202802e-129	(C0) Myo-1	C1orf122
IFT140	3.28795284790173e-131	0.254080757762211	0.527	0.3	4.76588765303356e-127	(C0) Myo-1	IFT140
TTLL1	3.0047632338894e-130	0.250504294755741	0.646	0.384	4.35540430752269e-126	(C0) Myo-1	TTLL1
PRICKLE2	4.87168472624663e-130	0.260343972418996	0.687	0.408	7.06150701069448e-126	(C0) Myo-1	PRICKLE2
TUFT1	2.4574255061428e-129	0.255903261200536	0.582	0.325	3.56203827115398e-125	(C0) Myo-1	TUFT1
TCEA2	2.52155885306435e-129	0.259354787909371	0.689	0.436	3.65499955751678e-125	(C0) Myo-1	TCEA2
FIBIN	4.55923413319843e-123	0.260591740223118	0.507	0.254	6.60860987607112e-119	(C0) Myo-1	FIBIN
SDC3	2.92826899905331e-122	0.264416036859187	0.817	0.501	4.24452591412777e-118	(C0) Myo-1	SDC3
ENSSSCG00000022246	1.76247914223799e-120	0.27397541089407	0.636	0.412	2.55471351667396e-116	(C0) Myo-1	ENSSSCG00000022246
CP	4.37649666049497e-120	0.25824811404781	0.905	0.585	6.34373190938746e-116	(C0) Myo-1	CP
IER3	1.97438832100632e-119	0.268005760775596	0.914	0.747	2.86187587129866e-115	(C0) Myo-1	IER3
MVP	3.85928062334445e-111	0.27910676732385	0.83	0.627	5.59402726353778e-107	(C0) Myo-1	MVP
PHACTR2	3.03160714598401e-98	0.264613694830926	0.635	0.354	4.39431455810383e-94	(C0) Myo-1	PHACTR2
ENSSSCG00000021557	1.27754280534369e-91	0.294993146797633	0.587	0.394	1.85179829634568e-87	(C0) Myo-1	ENSSSCG00000021557
C3	3.15001579133277e-79	0.325086816583058	0.539	0.356	4.56594788953685e-75	(C0) Myo-1	C3
ACTG21	0	2.71406572349395	1	0.637	0	(C6) Myo-2	ACTG2
DES1	0	2.42247071043192	1	0.414	0	(C6) Myo-2	DES
TAGLN1	0	2.19603931474148	1	0.744	0	(C6) Myo-2	TAGLN
MYL91	0	2.14485685371356	1	0.66	0	(C6) Myo-2	MYL9
TPM21	0	2.08829943126614	1	0.637	0	(C6) Myo-2	TPM2
MYLK1	0	2.04177851924198	1	0.468	0	(C6) Myo-2	MYLK
ACTA21	0	1.96003402088913	1	0.683	0	(C6) Myo-2	ACTA2
CNN11	0	1.88694732833597	1	0.422	0	(C6) Myo-2	CNN1
S100A21	0	1.76357044630712	0.991	0.318	0	(C6) Myo-2	S100A2
FLNA1	0	1.73087422332269	1	0.704	0	(C6) Myo-2	FLNA
FLNC1	0	1.696857872562	1	0.376	0	(C6) Myo-2	FLNC
MYL61	0	1.69004175416231	1	0.951	0	(C6) Myo-2	MYL6
LGALS11	0	1.6837205860467	1	0.781	0	(C6) Myo-2	LGALS1
MYH111	0	1.67981666609683	1	0.425	0	(C6) Myo-2	MYH11
CSRP11	0	1.67705223145145	1	0.459	0	(C6) Myo-2	CSRP1
FN11	0	1.64878912893945	1	0.738	0	(C6) Myo-2	FN1
TPM11	0	1.63538026779316	1	0.732	0	(C6) Myo-2	TPM1
HSPB11	0	1.61719211633719	1	0.753	0	(C6) Myo-2	HSPB1
HSPG21	0	1.5843105980812	1	0.591	0	(C6) Myo-2	HSPG2
ISG12(A)	0	1.56682433194578	0.996	0.718	0	(C6) Myo-2	ISG12(A)
CALD11	0	1.56619034529813	1	0.556	0	(C6) Myo-2	CALD1
SMTN1	0	1.55904627817364	1	0.443	0	(C6) Myo-2	SMTN
IFI6	0	1.5516735452101	0.992	0.435	0	(C6) Myo-2	IFI6
TUBA1A1	0	1.51501816446444	1	0.63	0	(C6) Myo-2	TUBA1A
CD1511	0	1.50637066641887	1	0.564	0	(C6) Myo-2	CD151
FHL11	0	1.4235131048039	1	0.445	0	(C6) Myo-2	FHL1
PCP41	0	1.39419712983703	1	0.272	0	(C6) Myo-2	PCP4
PDLIM31	0	1.34122328334043	1	0.309	0	(C6) Myo-2	PDLIM3
IL17B1	0	1.3264991160798	1	0.29	0	(C6) Myo-2	IL17B
COL4A21	0	1.32595371996088	1	0.699	0	(C6) Myo-2	COL4A2
MRGPRF1	0	1.30784823602417	1	0.313	0	(C6) Myo-2	MRGPRF
PYGM1	0	1.2882150236932	1	0.305	0	(C6) Myo-2	PYGM
NBL11	0	1.2878053328185	1	0.348	0	(C6) Myo-2	NBL1
HSPB61	0	1.28464387859163	1	0.504	0	(C6) Myo-2	HSPB6
DMPK1	0	1.27570015995528	1	0.385	0	(C6) Myo-2	DMPK
ACTN11	0	1.24059254491187	1	0.519	0	(C6) Myo-2	ACTN1
ISG15	0	1.2404951605989	0.986	0.222	0	(C6) Myo-2	ISG15
DSTN1	0	1.23179346013833	1	0.749	0	(C6) Myo-2	DSTN
LMOD11	0	1.22579062872071	1	0.375	0	(C6) Myo-2	LMOD1
PDLIM71	0	1.21177983019509	1	0.566	0	(C6) Myo-2	PDLIM7
LIMS21	0	1.20697197389668	1	0.416	0	(C6) Myo-2	LIMS2
CD811	0	1.20423473184343	1	0.79	0	(C6) Myo-2	CD81
NDRG41	0	1.20388580850169	1	0.453	0	(C6) Myo-2	NDRG4
RRAS1	0	1.20327658910625	1	0.479	0	(C6) Myo-2	RRAS
TNC1	0	1.18708589524044	1	0.29	0	(C6) Myo-2	TNC
CKM1	0	1.17938492029839	0.997	0.223	0	(C6) Myo-2	CKM
LBH1	0	1.17909464356548	1	0.456	0	(C6) Myo-2	LBH
ENSSSCG000000213741	0	1.16705231961972	1	0.523	0	(C6) Myo-2	ENSSSCG00000021374
ACTA1	0	1.16369819361673	0.929	0.05	0	(C6) Myo-2	ACTA1
PPP1R14A1	0	1.14480911400137	1	0.439	0	(C6) Myo-2	PPP1R14A
KCNMB11	0	1.13960563460476	1	0.304	0	(C6) Myo-2	KCNMB1
ENSSSCG000000145651	0	1.13904010251171	1	0.408	0	(C6) Myo-2	ENSSSCG00000014565
MFAP41	0	1.13729653291257	1	0.448	0	(C6) Myo-2	MFAP4
CA31	0	1.13532181308273	0.995	0.18	0	(C6) Myo-2	CA3
TIMP11	0	1.12849682614659	0.999	0.684	0	(C6) Myo-2	TIMP1
COL6A31	0	1.12229515135733	1	0.443	0	(C6) Myo-2	COL6A3
DPT1	0	1.12055453662014	0.993	0.325	0	(C6) Myo-2	DPT
RGS21	0	1.10990901883054	1	0.389	0	(C6) Myo-2	RGS2
ENSSSCG000000356751	0	1.08996936540214	1	0.33	0	(C6) Myo-2	ENSSSCG00000035675
ALDOA1	0	1.08705048159221	1	0.858	0	(C6) Myo-2	ALDOA
KCNG11	0	1.07861807270596	0.987	0.18	0	(C6) Myo-2	KCNG1
DYNLL21	0	1.0739005332992	1	0.608	0	(C6) Myo-2	DYNLL2
ZYX1	0	1.07156635062441	1	0.679	0	(C6) Myo-2	ZYX
PPP1R12B1	0	1.06243624063668	1	0.366	0	(C6) Myo-2	PPP1R12B
GPX11	0	1.06188276767297	1	0.752	0	(C6) Myo-2	GPX1
GAPDH1	0	1.0614346815272	1	0.909	0	(C6) Myo-2	GAPDH
LGALS3BP	0	1.05927050799062	0.99	0.266	0	(C6) Myo-2	LGALS3BP
CKB1	0	1.05817593803673	1	0.643	0	(C6) Myo-2	CKB
ENSSSCG00000038912	0	1.05366888437516	0.996	0.398	0	(C6) Myo-2	ENSSSCG00000038912
HSPB71	0	1.04773281073066	1	0.262	0	(C6) Myo-2	HSPB7
CFL21	0	1.04548289363505	1	0.4	0	(C6) Myo-2	CFL2
TUBB61	0	1.04322736902192	1	0.441	0	(C6) Myo-2	TUBB6
ENSSSCG000000373761	0	1.03327859866795	1	0.652	0	(C6) Myo-2	ENSSSCG00000037376
VCL1	0	1.01653361520266	1	0.513	0	(C6) Myo-2	VCL
TMEM471	0	1.0126974512535	1	0.342	0	(C6) Myo-2	TMEM47
ITGA51	0	1.01228290953912	1	0.57	0	(C6) Myo-2	ITGA5
DENND2B1	0	1.01127061645849	1	0.434	0	(C6) Myo-2	DENND2B
GYG11	0	1.01068523541418	1	0.431	0	(C6) Myo-2	GYG1
SYNPO21	0	1.01008543360623	1	0.433	0	(C6) Myo-2	SYNPO2
TES1	0	1.00427005776001	1	0.351	0	(C6) Myo-2	TES
ENO11	0	0.995473868003705	1	0.874	0	(C6) Myo-2	ENO1
MSRB11	0	0.974096781382283	1	0.494	0	(C6) Myo-2	MSRB1
RGMB1	0	0.96972880853909	0.997	0.293	0	(C6) Myo-2	RGMB
ENSSSCG000000179071	0	0.960969021749981	0.997	0.312	0	(C6) Myo-2	ENSSSCG00000017907
UNC45A1	0	0.959753481216348	1	0.465	0	(C6) Myo-2	UNC45A
MGLL1	0	0.955058259752384	1	0.565	0	(C6) Myo-2	MGLL
ILK1	0	0.952183396763896	1	0.813	0	(C6) Myo-2	ILK
NR2F21	0	0.951584167195122	1	0.568	0	(C6) Myo-2	NR2F2
NEXN1	0	0.946831501110028	1	0.304	0	(C6) Myo-2	NEXN
PPP1R12C1	0	0.943797974151082	1	0.475	0	(C6) Myo-2	PPP1R12C
ACTB1	0	0.943635566697738	0.996	0.266	0	(C6) Myo-2	ACTB
PALLD1	0	0.941942811586655	1	0.607	0	(C6) Myo-2	PALLD
LAMB21	0	0.94067084865249	1	0.522	0	(C6) Myo-2	LAMB2
TPPP31	0	0.940221656740852	0.999	0.417	0	(C6) Myo-2	TPPP3
TUBB2A1	0	0.939837179823443	1	0.643	0	(C6) Myo-2	TUBB2A
RGS51	0	0.939241725392184	0.987	0.327	0	(C6) Myo-2	RGS5
NCS11	0	0.935091411145071	1	0.291	0	(C6) Myo-2	NCS1
SORBS11	0	0.930792418996347	1	0.394	0	(C6) Myo-2	SORBS1
RSU11	0	0.928957217512713	1	0.699	0	(C6) Myo-2	RSU1
TLN11	0	0.923025688893597	1	0.802	0	(C6) Myo-2	TLN1
ITGB11	0	0.920625056158275	1	0.828	0	(C6) Myo-2	ITGB1
ENSSSCG000000073691	0	0.916122618845554	0.996	0.237	0	(C6) Myo-2	ENSSSCG00000007369
TGFB1I11	0	0.910988985058389	0.996	0.271	0	(C6) Myo-2	TGFB1I1
CSPG41	0	0.905987554026731	0.969	0.239	0	(C6) Myo-2	CSPG4
ENSSSCG000000032531	0	0.903223063198586	1	0.541	0	(C6) Myo-2	ENSSSCG00000003253
LYNX11	0	0.900951672637934	0.992	0.268	0	(C6) Myo-2	LYNX1
RASSF31	0	0.897783292585669	1	0.48	0	(C6) Myo-2	RASSF3
MCAM1	0	0.896422234559982	0.993	0.321	0	(C6) Myo-2	MCAM
PALM2AKAP21	0	0.892264155024828	1	0.466	0	(C6) Myo-2	PALM2AKAP2
DPYSL31	0	0.891402486766436	1	0.455	0	(C6) Myo-2	DPYSL3
MAP7D11	0	0.887826052080033	1	0.697	0	(C6) Myo-2	MAP7D1
DKK31	0	0.886410592391522	0.995	0.372	0	(C6) Myo-2	DKK3
EFEMP21	0	0.884706300514144	1	0.586	0	(C6) Myo-2	EFEMP2
CFL11	0	0.876499842215084	1	0.89	0	(C6) Myo-2	CFL1
KIF1C1	0	0.876441503862688	1	0.587	0	(C6) Myo-2	KIF1C
TPI11	0	0.87432895728895	1	0.9	0	(C6) Myo-2	TPI1
RASL121	0	0.873322842725256	1	0.338	0	(C6) Myo-2	RASL12
TSPAN21	0	0.87319942460494	0.999	0.249	0	(C6) Myo-2	TSPAN2
UNC13D1	0	0.871479894670549	0.992	0.311	0	(C6) Myo-2	UNC13D
ASB21	0	0.869544961458351	0.982	0.212	0	(C6) Myo-2	ASB2
ENSSSCG000000401181	0	0.8691352290749	1	0.983	0	(C6) Myo-2	ENSSSCG00000040118
PDLIM41	0	0.868904702418414	0.991	0.277	0	(C6) Myo-2	PDLIM4
LMNA1	0	0.863158421795886	1	0.851	0	(C6) Myo-2	LMNA
ANTXR21	0	0.860350294816031	0.999	0.397	0	(C6) Myo-2	ANTXR2
COL14A11	0	0.85561670390027	0.907	0.286	0	(C6) Myo-2	COL14A1
SLC25A41	0	0.8549887749438	1	0.347	0	(C6) Myo-2	SLC25A4
MX1	0	0.852670336687879	0.982	0.253	0	(C6) Myo-2	MX1
BOK1	0	0.851143959161412	1	0.493	0	(C6) Myo-2	BOK
KCNMA11	0	0.846398669262593	0.997	0.303	0	(C6) Myo-2	KCNMA1
RCN31	0	0.845545691384251	1	0.582	0	(C6) Myo-2	RCN3
MMP23B1	0	0.843161653995558	1	0.495	0	(C6) Myo-2	MMP23B
UBE2L6	0	0.840946371585309	0.992	0.309	0	(C6) Myo-2	UBE2L6
YBX31	0	0.838579324067748	0.999	0.51	0	(C6) Myo-2	YBX3
FSTL31	0	0.834596360405305	0.996	0.445	0	(C6) Myo-2	FSTL3
EMILIN11	0	0.830717636585468	1	0.604	0	(C6) Myo-2	EMILIN1
PLIN41	0	0.829572993537351	0.98	0.201	0	(C6) Myo-2	PLIN4
ENSSSCG000000158141	0	0.829073067304534	1	0.261	0	(C6) Myo-2	ENSSSCG00000015814
PPM1J1	0	0.828888779150516	0.976	0.229	0	(C6) Myo-2	PPM1J
LAMA41	0	0.825714335531525	0.999	0.547	0	(C6) Myo-2	LAMA4
MXRA81	0	0.824365740860871	0.997	0.495	0	(C6) Myo-2	MXRA8
SSC5D1	0	0.823328956927644	0.997	0.361	0	(C6) Myo-2	SSC5D
SELENON1	0	0.821971004941426	1	0.604	0	(C6) Myo-2	SELENON
DDAH21	0	0.821807598780531	0.997	0.42	0	(C6) Myo-2	DDAH2
ANGPTL71	0	0.821657921496131	0.864	0.155	0	(C6) Myo-2	ANGPTL7
PARK71	0	0.821263848035058	1	0.856	0	(C6) Myo-2	PARK7
BEND6	0	0.820828355898776	0.802	0.02	0	(C6) Myo-2	BEND6
RIGI	0	0.819376078967524	0.988	0.2	0	(C6) Myo-2	RIGI
SGCA1	0	0.81744880946729	0.99	0.261	0	(C6) Myo-2	SGCA
ENSSSCG000000325221	0	0.817148912922558	0.974	0.237	0	(C6) Myo-2	ENSSSCG00000032522
DHRS31	0	0.816328669720373	0.997	0.509	0	(C6) Myo-2	DHRS3
CDC42EP31	0	0.815754942573081	0.974	0.261	0	(C6) Myo-2	CDC42EP3
POLDIP31	0	0.81571187474889	1	0.749	0	(C6) Myo-2	POLDIP3
CHRDL11	0	0.814056802812942	0.992	0.307	0	(C6) Myo-2	CHRDL1
PLN1	0	0.812778957044248	0.996	0.247	0	(C6) Myo-2	PLN
PGM51	0	0.81208301821163	1	0.239	0	(C6) Myo-2	PGM5
PBXIP11	0	0.807163568193351	1	0.792	0	(C6) Myo-2	PBXIP1
EMP31	0	0.803617352911931	1	0.588	0	(C6) Myo-2	EMP3
OAS2	0	0.802928936239726	0.975	0.249	0	(C6) Myo-2	OAS2
CACNA1H1	0	0.802380510205385	0.993	0.3	0	(C6) Myo-2	CACNA1H
NGFR1	0	0.800023741846266	0.993	0.194	0	(C6) Myo-2	NGFR
ADAM331	0	0.797206164829246	0.976	0.244	0	(C6) Myo-2	ADAM33
PLEKHO11	0	0.796201420768376	1	0.408	0	(C6) Myo-2	PLEKHO1
PYGB1	0	0.793806411524684	0.997	0.329	0	(C6) Myo-2	PYGB
VXN	0	0.793148656628389	0.781	0.028	0	(C6) Myo-2	VXN
FHL31	0	0.791156228453716	1	0.434	0	(C6) Myo-2	FHL3
PNCK1	0	0.790239183468207	0.987	0.189	0	(C6) Myo-2	PNCK
SORCS11	0	0.78859844991852	0.999	0.222	0	(C6) Myo-2	SORCS1
FNBP11	0	0.787690626742426	1	0.426	0	(C6) Myo-2	FNBP1
ALDH4A11	0	0.784626273596263	0.995	0.275	0	(C6) Myo-2	ALDH4A1
ENSSSCG000000311551	0	0.783914595137145	0.975	0.21	0	(C6) Myo-2	ENSSSCG00000031155
POPDC21	0	0.783818277354859	0.987	0.195	0	(C6) Myo-2	POPDC2
ANXA61	0	0.783372719976474	1	0.682	0	(C6) Myo-2	ANXA6
USP16	0	0.783073497679363	0.988	0.321	0	(C6) Myo-2	USP16
TTLL7	0	0.782276724890401	0.777	0.033	0	(C6) Myo-2	TTLL7
NPTN1	0	0.781784074351171	1	0.761	0	(C6) Myo-2	NPTN
UBC	0	0.779190540902065	1	0.998	0	(C6) Myo-2	UBC
MSRB31	0	0.77817105150629	1	0.529	0	(C6) Myo-2	MSRB3
HSPB81	0	0.77738237753489	0.988	0.287	0	(C6) Myo-2	HSPB8
TGFBI1	0	0.775423650391308	0.997	0.487	0	(C6) Myo-2	TGFBI
CA14	0	0.773966679368713	0.65	0.039	0	(C6) Myo-2	CA14
CCDC1361	0	0.772988645862665	0.986	0.209	0	(C6) Myo-2	CCDC136
ABCA31	0	0.771341756483222	0.997	0.343	0	(C6) Myo-2	ABCA3
ENSSSCG000000071881	0	0.768159096387841	1	0.82	0	(C6) Myo-2	ENSSSCG00000007188
RBPMS1	0	0.767695435462743	1	0.786	0	(C6) Myo-2	RBPMS
CALU1	0	0.767258604089146	1	0.846	0	(C6) Myo-2	CALU
ENSSSCG000000374871	0	0.767092567677622	1	0.336	0	(C6) Myo-2	ENSSSCG00000037487
SLMAP1	0	0.763706836244536	0.999	0.428	0	(C6) Myo-2	SLMAP
CAMK2N11	0	0.762697831549033	1	0.608	0	(C6) Myo-2	CAMK2N1
SNTA11	0	0.76201990269513	0.972	0.185	0	(C6) Myo-2	SNTA1
ENSSSCG000000311701	0	0.761552465545593	1	0.433	0	(C6) Myo-2	ENSSSCG00000031170
FKBP81	0	0.760157601179233	1	0.741	0	(C6) Myo-2	FKBP8
PI151	0	0.757391795832821	0.999	0.289	0	(C6) Myo-2	PI15
CSDC21	0	0.756399225332273	0.974	0.214	0	(C6) Myo-2	CSDC2
SEMA3C1	0	0.755025122147444	1	0.451	0	(C6) Myo-2	SEMA3C
PEA151	0	0.753347574598967	1	0.66	0	(C6) Myo-2	PEA15
ARHGEF251	0	0.751207309283419	0.999	0.337	0	(C6) Myo-2	ARHGEF25
CCBE11	0	0.750461966780055	0.941	0.189	0	(C6) Myo-2	CCBE1
INPP5A1	0	0.748635467131214	1	0.644	0	(C6) Myo-2	INPP5A
SRL1	0	0.74755954168889	0.997	0.25	0	(C6) Myo-2	SRL
SH3BGR1	0	0.745431707953278	1	0.39	0	(C6) Myo-2	SH3BGR
KCTD151	0	0.745334666701046	0.988	0.333	0	(C6) Myo-2	KCTD15
RAB3B1	0	0.736939082201273	0.929	0.222	0	(C6) Myo-2	RAB3B
RSPO11	0	0.73631017917322	0.951	0.25	0	(C6) Myo-2	RSPO1
DTNA1	0	0.735045295012672	1	0.275	0	(C6) Myo-2	DTNA
NGEF1	0	0.733762858607747	0.987	0.23	0	(C6) Myo-2	NGEF
ADAMTSL31	0	0.732602771366511	0.997	0.246	0	(C6) Myo-2	ADAMTSL3
TMEM611	0	0.731245005026367	0.945	0.2	0	(C6) Myo-2	TMEM61
FERMT21	0	0.730618257953418	1	0.486	0	(C6) Myo-2	FERMT2
OST4	0	0.730434391083955	0.996	0.353	0	(C6) Myo-2	OST4
TRIP61	0	0.730133572293295	1	0.482	0	(C6) Myo-2	TRIP6
TGM21	0	0.729437278414308	1	0.766	0	(C6) Myo-2	TGM2
RXFP21	0	0.727506661715671	0.966	0.187	0	(C6) Myo-2	RXFP2
COTL11	0	0.727137808607897	0.999	0.399	0	(C6) Myo-2	COTL1
THBS21	0	0.726470023875007	0.991	0.387	0	(C6) Myo-2	THBS2
SLC16A31	0	0.725335204400935	0.925	0.196	0	(C6) Myo-2	SLC16A3
XK1	0	0.725274891626905	0.993	0.231	0	(C6) Myo-2	XK
FAM178B1	0	0.723596079745069	0.98	0.232	0	(C6) Myo-2	FAM178B
P4HA21	0	0.723028728759525	1	0.491	0	(C6) Myo-2	P4HA2
RBPMS21	0	0.722578836922312	0.984	0.244	0	(C6) Myo-2	RBPMS2
DACT31	0	0.719802694651274	1	0.45	0	(C6) Myo-2	DACT3
KLHDC8B1	0	0.71976103575374	0.959	0.287	0	(C6) Myo-2	KLHDC8B
CEND1	0	0.719276190758088	0.678	0.02	0	(C6) Myo-2	CEND1
RUSC21	0	0.715095734397013	0.962	0.321	0	(C6) Myo-2	RUSC2
SYNC1	0	0.714086858134902	1	0.251	0	(C6) Myo-2	SYNC
SCUBE11	0	0.713806758646852	0.982	0.233	0	(C6) Myo-2	SCUBE1
UCHL11	0	0.713073840016073	0.94	0.304	0	(C6) Myo-2	UCHL1
SRRM31	0	0.71150014861299	0.945	0.208	0	(C6) Myo-2	SRRM3
NAT141	0	0.71107731286812	0.978	0.263	0	(C6) Myo-2	NAT14
IFT431	0	0.709483182064038	0.983	0.36	0	(C6) Myo-2	IFT43
COL4A51	0	0.708074689719875	0.982	0.37	0	(C6) Myo-2	COL4A5
CAP21	0	0.707725207598848	0.992	0.246	0	(C6) Myo-2	CAP2
CAPNS11	0	0.707528508724102	1	0.943	0	(C6) Myo-2	CAPNS1
JAZF11	0	0.705988552851221	1	0.46	0	(C6) Myo-2	JAZF1
SMARCD31	0	0.705387629630663	0.986	0.35	0	(C6) Myo-2	SMARCD3
PKD11	0	0.703568125382738	0.999	0.594	0	(C6) Myo-2	PKD1
RASGRP21	0	0.703164543876033	1	0.315	0	(C6) Myo-2	RASGRP2
BLTP3B1	0	0.702847786519638	0.988	0.42	0	(C6) Myo-2	BLTP3B
GPR201	0	0.702131234114131	0.934	0.189	0	(C6) Myo-2	GPR20
CCDC1071	0	0.701261266658258	0.962	0.338	0	(C6) Myo-2	CCDC107
STON11	0	0.70025491300665	1	0.383	0	(C6) Myo-2	STON1
AK11	0	0.699564526811724	0.982	0.389	0	(C6) Myo-2	AK1
PPFIA41	0	0.697451115130513	0.997	0.232	0	(C6) Myo-2	PPFIA4
RHOU1	0	0.696462287534963	0.997	0.357	0	(C6) Myo-2	RHOU
RASL11A1	0	0.695452107864907	0.969	0.357	0	(C6) Myo-2	RASL11A
TCF231	0	0.691936088271121	0.983	0.249	0	(C6) Myo-2	TCF23
KCNH21	0	0.690932673267466	0.965	0.217	0	(C6) Myo-2	KCNH2
BVES1	0	0.690212321826623	1	0.24	0	(C6) Myo-2	BVES
CAMK2G1	0	0.688870093705448	1	0.433	0	(C6) Myo-2	CAMK2G
S1PR21	0	0.688861380148799	0.99	0.405	0	(C6) Myo-2	S1PR2
CPT1B1	0	0.686896640642308	0.982	0.303	0	(C6) Myo-2	CPT1B
GRIA11	0	0.686647877225081	0.925	0.219	0	(C6) Myo-2	GRIA1
IRAG11	0	0.686218872021288	1	0.474	0	(C6) Myo-2	IRAG1
CP1	0	0.686188537438922	1	0.633	0	(C6) Myo-2	CP
PYGL1	0	0.685950846225113	1	0.476	0	(C6) Myo-2	PYGL
BAG21	0	0.68370804925247	0.999	0.304	0	(C6) Myo-2	BAG2
TSHZ3	0	0.681737791844677	0.693	0.055	0	(C6) Myo-2	TSHZ3
DNAJB51	0	0.680636851233537	0.978	0.234	0	(C6) Myo-2	DNAJB5
ITGAV1	0	0.680556415918365	1	0.695	0	(C6) Myo-2	ITGAV
SOCS21	0	0.679640356530909	0.927	0.285	0	(C6) Myo-2	SOCS2
SAMD111	0	0.677279974748619	0.927	0.205	0	(C6) Myo-2	SAMD11
EIF2AK2	0	0.676505826675163	0.976	0.405	0	(C6) Myo-2	EIF2AK2
USP18	0	0.675508027171732	0.932	0.221	0	(C6) Myo-2	USP18
RERG1	0	0.67529264246022	0.993	0.355	0	(C6) Myo-2	RERG
HOXD101	0	0.673992887530374	0.992	0.324	0	(C6) Myo-2	HOXD10
PTGER11	0	0.673836297889504	0.934	0.229	0	(C6) Myo-2	PTGER1
ENSSSCG000000122571	0	0.673572674249475	0.996	0.459	0	(C6) Myo-2	ENSSSCG00000012257
ITPR11	0	0.673480111644462	0.996	0.401	0	(C6) Myo-2	ITPR1
RHOC1	0	0.673463204284985	1	0.871	0	(C6) Myo-2	RHOC
FHOD31	0	0.669907674546877	0.982	0.272	0	(C6) Myo-2	FHOD3
PRKAG21	0	0.668057914193187	0.99	0.418	0	(C6) Myo-2	PRKAG2
MYO1C1	0	0.66803402977867	1	0.64	0	(C6) Myo-2	MYO1C
ZDHHC141	0	0.664706307259592	0.97	0.275	0	(C6) Myo-2	ZDHHC14
MAP1A1	0	0.663219100671199	1	0.328	0	(C6) Myo-2	MAP1A
ADGRE51	0	0.663007739618088	0.999	0.501	0	(C6) Myo-2	ADGRE5
GNE	0	0.659119071635968	0.949	0.289	0	(C6) Myo-2	GNE
PRXL2B1	0	0.659034825271608	0.983	0.256	0	(C6) Myo-2	PRXL2B
GLDN	0	0.659021831450073	0.648	0.044	0	(C6) Myo-2	GLDN
CMPK2	0	0.658510251665772	0.85	0.175	0	(C6) Myo-2	CMPK2
APC	0	0.65705360390989	0.68	0.065	0	(C6) Myo-2	APC
MAOB1	0	0.656499904235557	0.995	0.385	0	(C6) Myo-2	MAOB
PENK1	0	0.656465608024283	0.913	0.24	0	(C6) Myo-2	PENK
HACD11	0	0.656027313074129	0.999	0.32	0	(C6) Myo-2	HACD1
ENSSSCG000000117291	0	0.65440651766139	0.99	0.347	0	(C6) Myo-2	ENSSSCG00000011729
ENSSSCG00000037808	0	0.65406678905581	0.987	0.422	0	(C6) Myo-2	ENSSSCG00000037808
PTPA1	0	0.653965600121139	1	0.719	0	(C6) Myo-2	PTPA
REEP21	0	0.651475241668168	0.996	0.344	0	(C6) Myo-2	REEP2
ANKRD391	0	0.650685254393351	1	0.705	0	(C6) Myo-2	ANKRD39
KLHL231	0	0.650026669724159	0.996	0.327	0	(C6) Myo-2	KLHL23
CHST91	0	0.649965733249679	1	0.275	0	(C6) Myo-2	CHST9
PLEKHG31	0	0.649943598039879	1	0.751	0	(C6) Myo-2	PLEKHG3
CPED11	0	0.648939814819096	0.999	0.394	0	(C6) Myo-2	CPED1
MAP41	0	0.648690959864562	1	0.811	0	(C6) Myo-2	MAP4
FAM131B	0	0.648120660633919	0.652	0.054	0	(C6) Myo-2	FAM131B
SERTAD41	0	0.647155547653199	0.997	0.275	0	(C6) Myo-2	SERTAD4
EHBP1L11	0	0.645905947091001	0.999	0.492	0	(C6) Myo-2	EHBP1L1
CHST101	0	0.645736198191057	0.986	0.269	0	(C6) Myo-2	CHST10
ROR21	0	0.64502090510092	0.986	0.27	0	(C6) Myo-2	ROR2
GPSM2	0	0.64501924509809	0.938	0.24	0	(C6) Myo-2	GPSM2
TNS11	0	0.643658622423032	0.983	0.363	0	(C6) Myo-2	TNS1
PPP1R12A1	0	0.643465512863443	1	0.547	0	(C6) Myo-2	PPP1R12A
WDR1	0	0.642836313306906	1	0.83	0	(C6) Myo-2	WDR1
LAMC11	0	0.641532468670359	1	0.734	0	(C6) Myo-2	LAMC1
PLCL11	0	0.641130999406244	0.996	0.28	0	(C6) Myo-2	PLCL1
PDK31	0	0.640985097098889	0.991	0.277	0	(C6) Myo-2	PDK3
GALNT161	0	0.640892307684672	0.944	0.284	0	(C6) Myo-2	GALNT16
SNAPC21	0	0.640219287030632	0.959	0.355	0	(C6) Myo-2	SNAPC2
ENSSSCG000000048301	0	0.639787277909671	0.999	0.283	0	(C6) Myo-2	ENSSSCG00000004830
ISCU1	0	0.639235892451562	1	0.875	0	(C6) Myo-2	ISCU
GRK5	0	0.636645086622984	0.613	0.037	0	(C6) Myo-2	GRK5
ENSSSCG000000073141	0	0.636134669344025	1	0.444	0	(C6) Myo-2	ENSSSCG00000007314
WT11	0	0.636053879357621	0.971	0.298	0	(C6) Myo-2	WT1
METTL241	0	0.635964814245558	0.972	0.269	0	(C6) Myo-2	METTL24
DLGAP41	0	0.635934349490789	1	0.533	0	(C6) Myo-2	DLGAP4
SPOCK21	0	0.635888724052712	0.997	0.33	0	(C6) Myo-2	SPOCK2
ENSSSCG000000366691	0	0.635717510269034	0.941	0.275	0	(C6) Myo-2	ENSSSCG00000036669
ADCY51	0	0.633593374137098	0.969	0.269	0	(C6) Myo-2	ADCY5
ITGA7	0	0.633530153277671	0.799	0.207	0	(C6) Myo-2	ITGA7
SYT111	0	0.633177204731765	0.984	0.279	0	(C6) Myo-2	SYT11
RASSF21	0	0.632961079050413	0.999	0.333	0	(C6) Myo-2	RASSF2
MSN	0	0.632014082839452	1	0.812	0	(C6) Myo-2	MSN
VWA11	0	0.631670252170631	0.967	0.336	0	(C6) Myo-2	VWA1
COX14	0	0.631004863688366	0.978	0.369	0	(C6) Myo-2	COX14
GRIK51	0	0.630542844676458	0.946	0.287	0	(C6) Myo-2	GRIK5
KCNE41	0	0.630165567138954	0.97	0.273	0	(C6) Myo-2	KCNE4
MARCHF3	0	0.629436054002416	0.982	0.334	0	(C6) Myo-2	MARCHF3
CPQ	0	0.629169842263579	0.965	0.393	0	(C6) Myo-2	CPQ
TMEM59L1	0	0.628499703106805	0.877	0.23	0	(C6) Myo-2	TMEM59L
ENSSSCG000000089811	0	0.628252511921983	0.982	0.347	0	(C6) Myo-2	ENSSSCG00000008981
IFIT1	0	0.627794984510086	0.921	0.251	0	(C6) Myo-2	IFIT1
NXN	0	0.626665287163903	0.98	0.449	0	(C6) Myo-2	NXN
AIMP21	0	0.626059649560427	0.984	0.427	0	(C6) Myo-2	AIMP2
BARX11	0	0.625200721654501	0.644	0.066	0	(C6) Myo-2	BARX1
GLIPR11	0	0.624658254979276	0.967	0.33	0	(C6) Myo-2	GLIPR1
FBXW51	0	0.624017846568542	0.984	0.464	0	(C6) Myo-2	FBXW5
SLC8A11	0	0.623276603647381	0.999	0.453	0	(C6) Myo-2	SLC8A1
ATOH81	0	0.622388396300503	0.9	0.234	0	(C6) Myo-2	ATOH8
CERCAM1	0	0.621360781012336	0.979	0.416	0	(C6) Myo-2	CERCAM
TMEM200B1	0	0.619907603090172	0.972	0.283	0	(C6) Myo-2	TMEM200B
ADARB11	0	0.619300389105338	0.916	0.28	0	(C6) Myo-2	ADARB1
IRF9	0	0.618127702094117	0.972	0.391	0	(C6) Myo-2	IRF9
ITGA81	0	0.61743556927278	0.996	0.356	0	(C6) Myo-2	ITGA8
OGN1	0	0.616840910444157	0.908	0.244	0	(C6) Myo-2	OGN
OXTR	0	0.616818834169214	0.845	0.225	0	(C6) Myo-2	OXTR
ENSSSCG000000247911	0	0.616165929385051	1	0.739	0	(C6) Myo-2	ENSSSCG00000024791
PPP1R3C1	0	0.616062808951309	0.997	0.343	0	(C6) Myo-2	PPP1R3C
TBC1D11	0	0.615919293812683	0.999	0.537	0	(C6) Myo-2	TBC1D1
HERC6	0	0.615040661817349	0.962	0.281	0	(C6) Myo-2	HERC6
DAPK31	0	0.614199438123342	0.995	0.486	0	(C6) Myo-2	DAPK3
PTGFRN1	0	0.613821063085977	1	0.504	0	(C6) Myo-2	PTGFRN
SDR39U1	0	0.613762678781022	0.614	0.055	0	(C6) Myo-2	SDR39U1
MAPK8IP31	0	0.613473172629125	0.881	0.229	0	(C6) Myo-2	MAPK8IP3
IRF7	0	0.612936489090172	0.949	0.364	0	(C6) Myo-2	IRF7
SAMHD1	0	0.611980701162989	0.969	0.288	0	(C6) Myo-2	SAMHD1
FBXO321	0	0.610732283854737	1	0.541	0	(C6) Myo-2	FBXO32
ARHGAP101	0	0.610083781383781	1	0.525	0	(C6) Myo-2	ARHGAP10
CTNND2	0	0.609860044863462	0.854	0.215	0	(C6) Myo-2	CTNND2
PKM1	0	0.609348160457228	1	0.822	0	(C6) Myo-2	PKM
IDH2	0	0.609150911682337	1	0.858	0	(C6) Myo-2	IDH2
FBLIM11	0	0.60863792656234	0.979	0.447	0	(C6) Myo-2	FBLIM1
BCL91	0	0.608091940698388	0.866	0.247	0	(C6) Myo-2	BCL9
CAMKK11	0	0.606224535339807	0.993	0.387	0	(C6) Myo-2	CAMKK1
RETREG1	0	0.605079716806828	0.936	0.283	0	(C6) Myo-2	RETREG1
MRAP21	0	0.604880975116797	1	0.315	0	(C6) Myo-2	MRAP2
NPNT	0	0.604675114425849	0.966	0.44	0	(C6) Myo-2	NPNT
ENSSSCG000000610231	0	0.603129362098215	0.988	0.401	0	(C6) Myo-2	ENSSSCG00000061023
FN3K1	0	0.602404106846846	0.881	0.255	0	(C6) Myo-2	FN3K
ENSSSCG000000465881	0	0.602402010847478	0.966	0.331	0	(C6) Myo-2	ENSSSCG00000046588
PACSIN31	0	0.600026851677758	0.974	0.418	0	(C6) Myo-2	PACSIN3
C1QL3	0	0.59971575668645	0.556	0.027	0	(C6) Myo-2	C1QL3
IFI44	0	0.599637278961286	0.895	0.252	0	(C6) Myo-2	IFI44
VOPP11	0	0.599609320777059	0.97	0.3	0	(C6) Myo-2	VOPP1
SOCS51	0	0.599281152329962	0.999	0.456	0	(C6) Myo-2	SOCS5
RAI21	0	0.599213472583614	0.941	0.281	0	(C6) Myo-2	RAI2
MBNL11	0	0.598882650341428	1	0.632	0	(C6) Myo-2	MBNL1
GLIPR21	0	0.595497589966723	1	0.642	0	(C6) Myo-2	GLIPR2
IVD1	0	0.595439512258757	0.99	0.421	0	(C6) Myo-2	IVD
PIN11	0	0.594993930396762	1	0.737	0	(C6) Myo-2	PIN1
FGGY1	0	0.594357321467862	0.854	0.228	0	(C6) Myo-2	FGGY
ADAM23	0	0.594207843972743	0.535	0.017	0	(C6) Myo-2	ADAM23
ENSSSCG000000032611	0	0.590280758627814	1	0.947	0	(C6) Myo-2	ENSSSCG00000003261
PACS11	0	0.590203587323927	0.988	0.464	0	(C6) Myo-2	PACS1
DNAJA41	0	0.589399164039391	1	0.401	0	(C6) Myo-2	DNAJA4
ENSSSCG000000278901	0	0.589035883245487	0.971	0.365	0	(C6) Myo-2	ENSSSCG00000027890
DCLK11	0	0.588513009651978	1	0.403	0	(C6) Myo-2	DCLK1
ZMAT51	0	0.586597970431315	0.961	0.423	0	(C6) Myo-2	ZMAT5
ENSSSCG000000150271	0	0.586194455079206	0.987	0.434	0	(C6) Myo-2	ENSSSCG00000015027
B4GALNT11	0	0.584179040433815	1	0.391	0	(C6) Myo-2	B4GALNT1
OXCT11	0	0.582155169586782	0.999	0.399	0	(C6) Myo-2	OXCT1
ETV5	0	0.581860343410341	0.552	0.037	0	(C6) Myo-2	ETV5
MSI2	0	0.580982133439018	0.504	0.005	0	(C6) Myo-2	MSI2
SEC31B	0	0.578362899174114	0.552	0.04	0	(C6) Myo-2	SEC31B
TSPAN181	0	0.577105642024779	0.983	0.359	0	(C6) Myo-2	TSPAN18
NDUFAF81	0	0.576224538504214	1	0.54	0	(C6) Myo-2	NDUFAF8
CDC37L11	0	0.574822590547823	0.982	0.482	0	(C6) Myo-2	CDC37L1
CUX11	0	0.57473343367512	1	0.78	0	(C6) Myo-2	CUX1
RNF111	0	0.574437389559929	1	0.841	0	(C6) Myo-2	RNF11
C7orf501	0	0.572861599153937	1	0.757	0	(C6) Myo-2	C7orf50
INKA21	0	0.570851870086154	0.934	0.329	0	(C6) Myo-2	INKA2
ENSSSCG000000174461	0	0.570219330586518	0.93	0.317	0	(C6) Myo-2	ENSSSCG00000017446
ENSSSCG000000158021	0	0.568826692038004	0.991	0.387	0	(C6) Myo-2	ENSSSCG00000015802
RPS6KA2	0	0.568437404696901	0.576	0.063	0	(C6) Myo-2	RPS6KA2
ELMOD31	0	0.5655026531468	0.97	0.364	0	(C6) Myo-2	ELMOD3
ATP2B41	0	0.563532716258968	1	0.579	0	(C6) Myo-2	ATP2B4
NFIX1	0	0.563318276672607	1	0.459	0	(C6) Myo-2	NFIX
SQOR1	0	0.562534175687426	0.992	0.474	0	(C6) Myo-2	SQOR
GAMT1	0	0.561889092995178	0.997	0.545	0	(C6) Myo-2	GAMT
VDAC31	0	0.561219516200144	0.993	0.527	0	(C6) Myo-2	VDAC3
PRIMA1	0	0.561117094131088	0.492	0.011	0	(C6) Myo-2	PRIMA1
TMTC41	0	0.559754454232173	0.917	0.332	0	(C6) Myo-2	TMTC4
CARNS1	0	0.559267152042805	0.484	0.007	0	(C6) Myo-2	CARNS1
HS3ST5	0	0.5591305627068	0.513	0.027	0	(C6) Myo-2	HS3ST5
MAPK8IP1	0	0.559051076590374	0.954	0.344	0	(C6) Myo-2	MAPK8IP1
ENSSSCG00000011121	0	0.558717168624764	0.503	0.02	0	(C6) Myo-2	ENSSSCG00000011121
ANO101	0	0.557797766756319	0.99	0.522	0	(C6) Myo-2	ANO10
PARP12	0	0.556905052452144	0.967	0.417	0	(C6) Myo-2	PARP12
BACE11	0	0.556768565152535	0.953	0.35	0	(C6) Myo-2	BACE1
SLC4A7	0	0.555738897461064	0.946	0.349	0	(C6) Myo-2	SLC4A7
CHRDL2	0	0.555674859401773	0.483	0.009	0	(C6) Myo-2	CHRDL2
SETX	0	0.552401817958725	0.979	0.403	0	(C6) Myo-2	SETX
SLC25A281	0	0.55144269812487	0.996	0.554	0	(C6) Myo-2	SLC25A28
AFAP11	0	0.550882680080233	0.99	0.389	0	(C6) Myo-2	AFAP1
LZTS21	0	0.550035158328918	0.978	0.448	0	(C6) Myo-2	LZTS2
SYNGR2	0	0.549270814065189	1	0.941	0	(C6) Myo-2	SYNGR2
ESYT11	0	0.549068484230742	0.999	0.681	0	(C6) Myo-2	ESYT1
GPR83	0	0.548051513279209	0.517	0.038	0	(C6) Myo-2	GPR83
NDUFA111	0	0.54750034168764	1	0.876	0	(C6) Myo-2	NDUFA11
MCRIP1	0	0.545191071591842	1	0.854	0	(C6) Myo-2	MCRIP1
MAP3K201	0	0.544898503098794	1	0.506	0	(C6) Myo-2	MAP3K20
MAP1B	0	0.543531696016108	0.497	0.027	0	(C6) Myo-2	MAP1B
STK381	0	0.54235923102285	0.951	0.41	0	(C6) Myo-2	STK38
FARP1	0	0.540997839118469	1	0.616	0	(C6) Myo-2	FARP1
RDX1	0	0.54080091343293	1	0.647	0	(C6) Myo-2	RDX
LTA4H1	0	0.539468901408745	1	0.545	0	(C6) Myo-2	LTA4H
SNTB11	0	0.537949256062465	0.993	0.556	0	(C6) Myo-2	SNTB1
MDFIC2	0	0.537707772107807	0.492	0.028	0	(C6) Myo-2	MDFIC2
SLC48A11	0	0.536309340506024	0.99	0.436	0	(C6) Myo-2	SLC48A1
TLE51	0	0.53629065522454	1	0.829	0	(C6) Myo-2	TLE5
EML11	0	0.535905668061556	1	0.543	0	(C6) Myo-2	EML1
RBM38	0	0.52934166654862	0.463	0.014	0	(C6) Myo-2	RBM38
CORO1C1	0	0.528226236111804	1	0.622	0	(C6) Myo-2	CORO1C
SAMD4A1	0	0.526729205475561	1	0.577	0	(C6) Myo-2	SAMD4A
MOB21	0	0.52661229798035	0.995	0.538	0	(C6) Myo-2	MOB2
ENSSSCG000000389601	0	0.523771456970632	0.997	0.604	0	(C6) Myo-2	ENSSSCG00000038960
ZBTB471	0	0.520767083656998	0.995	0.426	0	(C6) Myo-2	ZBTB47
DZIP11	0	0.520441152521453	0.999	0.571	0	(C6) Myo-2	DZIP1
EIF4E31	0	0.520224247268617	0.984	0.445	0	(C6) Myo-2	EIF4E3
TRMT61A	0	0.518714329412769	0.942	0.386	0	(C6) Myo-2	TRMT61A
PTPN131	0	0.518679365589616	0.995	0.501	0	(C6) Myo-2	PTPN13
LYRM11	0	0.51864404823743	0.997	0.569	0	(C6) Myo-2	LYRM1
DUSP31	0	0.51854018810028	1	0.621	0	(C6) Myo-2	DUSP3
PDGFC1	0	0.516903403966562	0.995	0.454	0	(C6) Myo-2	PDGFC
ITPK11	0	0.516671433334125	0.999	0.571	0	(C6) Myo-2	ITPK1
ENSSSCG00000008097	0	0.510027449788419	0.971	0.424	0	(C6) Myo-2	ENSSSCG00000008097
KCTD101	0	0.509504197152836	1	0.646	0	(C6) Myo-2	KCTD10
TSPAN10	0	0.507264234665802	0.454	0.023	0	(C6) Myo-2	TSPAN10
PLEC1	0	0.507095266025348	0.993	0.515	0	(C6) Myo-2	PLEC
MTLN	0	0.5055752301548	0.992	0.46	0	(C6) Myo-2	MTLN
TPP1	0	0.499839914509473	1	0.913	0	(C6) Myo-2	TPP1
C3orf701	0	0.499027200233203	0.997	0.458	0	(C6) Myo-2	C3orf70
ZNFX1	0	0.493697051319664	0.995	0.478	0	(C6) Myo-2	ZNFX1
PRKG1	0	0.48907006435263	0.453	0.035	0	(C6) Myo-2	PRKG1
POFUT1	0	0.488586302560179	0.424	0.015	0	(C6) Myo-2	POFUT1
CAPZB	0	0.483475165998498	1	0.916	0	(C6) Myo-2	CAPZB
DIMT1	0	0.480841785720194	0.416	0.015	0	(C6) Myo-2	DIMT1
ABL11	0	0.48078728757593	1	0.616	0	(C6) Myo-2	ABL1
ERCC6L2	0	0.477696611219053	0.425	0.023	0	(C6) Myo-2	ERCC6L2
NME11	0	0.476793564251242	1	0.713	0	(C6) Myo-2	NME1
ENSSSCG000000392491	0	0.47476116164446	1	0.771	0	(C6) Myo-2	ENSSSCG00000039249
SLAIN21	0	0.474651014734666	0.995	0.586	0	(C6) Myo-2	SLAIN2
ENSSSCG00000008899	0	0.474056376130116	0.465	0.054	0	(C6) Myo-2	ENSSSCG00000008899
ENSSSCG00000032383	0	0.472115296349403	0.448	0.044	0	(C6) Myo-2	ENSSSCG00000032383
FKBP51	0	0.468779328102214	0.999	0.518	0	(C6) Myo-2	FKBP5
PDK11	0	0.466841056656387	0.992	0.546	0	(C6) Myo-2	PDK1
FAM13B1	0	0.466684258616631	1	0.638	0	(C6) Myo-2	FAM13B
CCDC92	0	0.464780715718482	0.402	0.016	0	(C6) Myo-2	CCDC92
ENSSSCG000000334971	0	0.460730327802248	0.995	0.535	0	(C6) Myo-2	ENSSSCG00000033497
CISD31	0	0.459034253544905	1	0.963	0	(C6) Myo-2	CISD3
TNNT1	0	0.459023375697862	0.433	0.043	0	(C6) Myo-2	TNNT1
GET3	0	0.458427260100548	0.996	0.528	0	(C6) Myo-2	GET3
ZNF800	0	0.457528591626789	0.387	0.01	0	(C6) Myo-2	ZNF800
CRAT	0	0.455866138931404	1	0.664	0	(C6) Myo-2	CRAT
RAB3C	0	0.455343661352423	0.45	0.058	0	(C6) Myo-2	RAB3C
CAMK2D	0	0.4548073035375	1	0.628	0	(C6) Myo-2	CAMK2D
SERPINB1	0	0.453099406726424	1	0.717	0	(C6) Myo-2	SERPINB1
KCNQ4	0	0.447794654971223	0.436	0.053	0	(C6) Myo-2	KCNQ4
PTDSS1	0	0.44319225976523	0.996	0.57	0	(C6) Myo-2	PTDSS1
ENSSSCG00000032668	0	0.441631737993107	0.379	0.016	0	(C6) Myo-2	ENSSSCG00000032668
AMFR	0	0.441383502721031	1	0.798	0	(C6) Myo-2	AMFR
ENSSSCG000000395451	0	0.439738208502778	1	0.735	0	(C6) Myo-2	ENSSSCG00000039545
ENSSSCG000000048141	0	0.439157849338949	0.999	0.684	0	(C6) Myo-2	ENSSSCG00000004814
METTL13	0	0.437836531031467	0.366	0.009	0	(C6) Myo-2	METTL13
RALYL	0	0.434972798806125	0.4	0.036	0	(C6) Myo-2	RALYL
ENSSSCG00000035828	0	0.429948568399742	0.37	0.017	0	(C6) Myo-2	ENSSSCG00000035828
ARL31	0	0.425212771422031	1	0.651	0	(C6) Myo-2	ARL3
STUM	0	0.423570158144667	0.394	0.039	0	(C6) Myo-2	STUM
PTAFR	0	0.42077332329472	0.345	0.005	0	(C6) Myo-2	PTAFR
ADGRL1	0	0.411575034388092	0.369	0.029	0	(C6) Myo-2	ADGRL1
ENSSSCG00000009578	0	0.405790308491953	0.37	0.034	0	(C6) Myo-2	ENSSSCG00000009578
CAMK2A	0	0.401063385357971	0.352	0.024	0	(C6) Myo-2	CAMK2A
HCN2	0	0.398711951094742	0.323	0.003	0	(C6) Myo-2	HCN2
CPA6	0	0.398414062909995	0.353	0.027	0	(C6) Myo-2	CPA6
PITPNM1	0	0.394806017782884	1	0.744	0	(C6) Myo-2	PITPNM1
WASF2	0	0.392134008709391	0.323	0.008	0	(C6) Myo-2	WASF2
LEPR	0	0.391860689370801	0.322	0.007	0	(C6) Myo-2	LEPR
ATP8B1	0	0.369603474157964	0.303	0.009	0	(C6) Myo-2	ATP8B1
ENSSSCG00000024950	0	0.36211805157546	0.302	0.013	0	(C6) Myo-2	ENSSSCG00000024950
FOLH1	0	0.356313124584133	0.287	0.006	0	(C6) Myo-2	FOLH1
NTNG1	0	0.317320816132878	0.266	0.016	0	(C6) Myo-2	NTNG1
DIPK1A	0	0.30438221958402	0.251	0.013	0	(C6) Myo-2	DIPK1A
CORO61	4.96465489320825e-308	0.59521789097026	0.99	0.317	7.19626726770536e-304	(C6) Myo-2	CORO6
CCDC85B1	1.68277718209376e-307	0.565457608967634	0.993	0.541	2.4391855254449e-303	(C6) Myo-2	CCDC85B
AIG11	2.41927591223705e-307	0.593679449668345	0.916	0.27	3.5067404347876e-303	(C6) Myo-2	AIG1
NAA10	8.01605119773884e-307	0.51149888687638	1	0.892	1.16192662111224e-302	(C6) Myo-2	NAA10
FLOT1	1.18072037427015e-306	0.430096495785283	1	0.672	1.71145418250458e-302	(C6) Myo-2	FLOT1
DKK11	1.608453986434e-306	0.860234260545214	0.957	0.342	2.33145405333608e-302	(C6) Myo-2	DKK1
RCN2	2.96492701775921e-306	0.576732201171168	1	0.818	4.29766171224197e-302	(C6) Myo-2	RCN2
P3H31	4.22725974963378e-306	0.688352019761372	0.957	0.43	6.12741300709416e-302	(C6) Myo-2	P3H3
KLHL421	4.57788154245388e-306	0.594063412059457	0.961	0.299	6.6356392957869e-302	(C6) Myo-2	KLHL42
CABIN11	4.90183869616138e-306	0.474123104026087	0.997	0.608	7.10521519008592e-302	(C6) Myo-2	CABIN1
CRIP21	7.79648736290195e-306	0.774264156080531	1	0.682	1.13010084325264e-301	(C6) Myo-2	CRIP2
SERPINH11	2.76728666483095e-305	0.859982436626795	1	0.667	4.01118202067246e-301	(C6) Myo-2	SERPINH1
RNF1451	4.27644534561072e-305	0.557615120381632	0.99	0.515	6.19870752846274e-301	(C6) Myo-2	RNF145
SIAH21	4.42432153783856e-305	0.527116962616476	0.972	0.468	6.41305406909699e-301	(C6) Myo-2	SIAH2
ENSSSCG00000032436	4.91084102790129e-305	0.716206448657458	0.946	0.336	7.11826406994292e-301	(C6) Myo-2	ENSSSCG00000032436
RTN41	2.96968111132235e-304	0.559333190290822	1	0.857	4.30455277086175e-300	(C6) Myo-2	RTN4
HTRA31	8.64322597726456e-304	0.782739065899308	0.993	0.553	1.2528356054045e-299	(C6) Myo-2	HTRA3
RARRES21	1.71896059747432e-303	1.07218638092779	1	0.661	2.49163338603902e-299	(C6) Myo-2	RARRES2
DIPK2A1	6.5666713386222e-303	0.505101329538148	0.996	0.56	9.51839010533288e-299	(C6) Myo-2	DIPK2A
AKT31	7.60975727041197e-303	0.526256714910362	0.996	0.506	1.10303431634622e-298	(C6) Myo-2	AKT3
MEIS11	2.67365814853042e-302	0.459628645421455	0.999	0.524	3.87546748629484e-298	(C6) Myo-2	MEIS1
PKP4	2.93331765363993e-302	0.526666665317393	0.988	0.501	4.25184393895108e-298	(C6) Myo-2	PKP4
PPP1R211	3.11165022344481e-302	0.350816592750827	0.999	0.618	4.51033699888325e-298	(C6) Myo-2	PPP1R21
CMBL1	6.51683780641171e-302	0.583390469594672	0.944	0.424	9.44615640039377e-298	(C6) Myo-2	CMBL
TPPP1	7.04438934069435e-302	0.590152127969919	0.966	0.306	1.02108423493365e-297	(C6) Myo-2	TPPP
GRK41	2.70602239356042e-301	0.590199448484958	0.972	0.31	3.92237945946582e-297	(C6) Myo-2	GRK4
ADD11	1.92341316678155e-300	0.619762073241904	1	0.794	2.78798738524986e-296	(C6) Myo-2	ADD1
ZCCHC241	1.93670679076659e-300	0.515043241696104	1	0.674	2.80725649321618e-296	(C6) Myo-2	ZCCHC24
MICAL31	1.47479089694807e-299	0.538231017977026	0.98	0.425	2.13770940512622e-295	(C6) Myo-2	MICAL3
RCN11	1.19449100106453e-298	0.692628005259815	1	0.662	1.73141470604304e-294	(C6) Myo-2	RCN1
S100A101	3.43281828841974e-298	0.828083774788089	1	0.764	4.97587010906442e-294	(C6) Myo-2	S100A10
EHD11	6.49097755936364e-298	0.565975160402687	0.995	0.529	9.4086719722976e-294	(C6) Myo-2	EHD1
MEIS31	1.67376283455764e-297	0.50214301073663	0.945	0.393	2.4261192286913e-293	(C6) Myo-2	MEIS3
ENSSSCG00000039658	3.10176070663543e-297	0.609439580986287	0.936	0.412	4.49600214426805e-293	(C6) Myo-2	ENSSSCG00000039658
CCDC61	7.82829312925187e-297	0.58587447220663	0.992	0.513	1.13471108908506e-292	(C6) Myo-2	CCDC6
SEMA3B1	3.00005429288229e-296	0.583893217234782	0.982	0.322	4.34857869753288e-292	(C6) Myo-2	SEMA3B
MAD2L2	1.07832122543138e-295	0.460771737893844	0.995	0.527	1.56302661626279e-291	(C6) Myo-2	MAD2L2
MRPS12	4.49342360377206e-294	0.405995192746851	0.999	0.674	6.51321751366761e-290	(C6) Myo-2	MRPS12
ATP5F1D	7.90714283321892e-294	0.473168430874414	1	0.947	1.14614035367508e-289	(C6) Myo-2	ATP5F1D
CCN41	9.75613215964235e-294	0.542699094796069	0.866	0.301	1.41415135654016e-289	(C6) Myo-2	CCN4
SAL11	4.17234152847944e-293	0.598910079281796	0.904	0.308	6.04780904553095e-289	(C6) Myo-2	SAL1
COPZ21	9.08034215922508e-293	0.696355201190206	1	0.612	1.31619559597968e-288	(C6) Myo-2	COPZ2
JOSD21	1.24809121182101e-292	0.481843229196502	0.987	0.559	1.80910821153455e-288	(C6) Myo-2	JOSD2
ENSSSCG00000055162	1.87328292129565e-292	0.536052949532113	0.966	0.436	2.71532359441804e-288	(C6) Myo-2	ENSSSCG00000055162
ENSSSCG00000046487	5.34524470794289e-292	0.471164364624535	0.995	0.633	7.74793220416322e-288	(C6) Myo-2	ENSSSCG00000046487
COMTD11	1.00622964737658e-291	0.489779783194374	0.999	0.598	1.45852987387236e-287	(C6) Myo-2	COMTD1
NDUFV1	1.59782976209365e-291	0.496370605736783	1	0.853	2.31605424015474e-287	(C6) Myo-2	NDUFV1
RFNG	1.7749319429195e-291	0.475762390082519	0.997	0.614	2.57276385126181e-287	(C6) Myo-2	RFNG
SEPTIN6	2.46025017086403e-290	0.336994884522482	0.293	0.023	3.56613262266741e-286	(C6) Myo-2	SEPTIN6
TOLLIP1	4.20464732599513e-290	0.54850406148446	1	0.838	6.09463629902995e-286	(C6) Myo-2	TOLLIP
KCNAB3	4.94305426576145e-290	0.453145185191403	1	0.903	7.16495715822122e-286	(C6) Myo-2	KCNAB3
GAS61	7.37166687112224e-290	0.689379438656554	1	0.553	1.06852311296917e-285	(C6) Myo-2	GAS6
MMP141	1.68289452992063e-289	0.670804575788952	0.995	0.591	2.43935562111995e-285	(C6) Myo-2	MMP14
TRIM651	2.2158502264457e-289	0.5532601258125	0.848	0.283	3.21187490323304e-285	(C6) Myo-2	TRIM65
ENSSSCG000000052321	2.43243888201497e-289	0.48562642159864	0.995	0.579	3.52582015948071e-285	(C6) Myo-2	ENSSSCG00000005232
RNASEH2C1	9.82085883093972e-289	0.612768506728022	1	0.774	1.42353348754471e-284	(C6) Myo-2	RNASEH2C
REX1BD1	1.39579406646753e-288	0.50521386847144	1	0.895	2.02320349934468e-284	(C6) Myo-2	REX1BD
ECM21	2.3476516690661e-288	0.652729407146204	0.954	0.364	3.40292109431131e-284	(C6) Myo-2	ECM2
CUEDC21	1.231877293571e-287	0.435441185152796	0.999	0.721	1.78560613703116e-283	(C6) Myo-2	CUEDC2
MAF11	1.77752983451633e-287	0.412131093484591	0.999	0.733	2.57652949513142e-283	(C6) Myo-2	MAF1
PPM1K1	1.85070464756657e-287	0.498499345169941	0.988	0.441	2.68259638664775e-283	(C6) Myo-2	PPM1K
C9orf64	2.24073429214577e-287	0.51322298399446	0.933	0.385	3.2479443564653e-283	(C6) Myo-2	C9orf64
FIS11	2.70156900154901e-287	0.498597953887361	1	0.957	3.91592426774529e-283	(C6) Myo-2	FIS1
COPS91	3.42470930641994e-287	0.635466143998502	1	0.986	4.96411613965571e-283	(C6) Myo-2	COPS9
ENSSSCG00000003421	8.24572311045825e-287	0.54517594366684	0.97	0.472	1.19521756486092e-282	(C6) Myo-2	ENSSSCG00000003421
EPSTI1	2.62435277768744e-286	0.546224516473052	0.693	0.159	3.80399935125794e-282	(C6) Myo-2	EPSTI1
FAM234A	6.98657677984871e-286	0.420969036370237	0.996	0.622	1.01270430423907e-281	(C6) Myo-2	FAM234A
RABAC11	7.10018492383329e-286	0.659214394006733	1	0.998	1.02917180470964e-281	(C6) Myo-2	RABAC1
ENSSSCG000000368121	1.50648014817429e-285	0.438064705996121	0.999	0.654	2.18364297477864e-281	(C6) Myo-2	ENSSSCG00000036812
TMEM43	9.55081891052647e-285	0.48606987238627	0.995	0.621	1.38439120108081e-280	(C6) Myo-2	TMEM43
ECSIT	1.03255456408757e-284	0.429439098374638	0.999	0.668	1.49668784064494e-280	(C6) Myo-2	ECSIT
VLDLR1	1.23891420978329e-284	0.568820919285276	0.982	0.525	1.79580614708088e-280	(C6) Myo-2	VLDLR
WDTC1	4.89826799434031e-284	0.431210574640663	0.986	0.528	7.10003945779627e-280	(C6) Myo-2	WDTC1
MARCHF21	5.64968028346175e-284	0.580085777001477	0.908	0.333	8.1892115708778e-280	(C6) Myo-2	MARCHF2
ARHGDIA	9.84263274752165e-284	0.528566885557124	1	0.929	1.42668961675326e-279	(C6) Myo-2	ARHGDIA
BLOC1S11	1.54251095906899e-283	0.538261343812576	1	0.806	2.2358696351705e-279	(C6) Myo-2	BLOC1S1
NUDCD3	2.45006756707493e-283	0.503549625360586	1	0.8	3.55137293847512e-279	(C6) Myo-2	NUDCD3
PPP1R181	2.36346347656228e-282	0.492304445273602	0.991	0.512	3.42584030927703e-278	(C6) Myo-2	PPP1R18
MME1	2.7536260075035e-282	0.586064560045498	0.819	0.246	3.99138089787633e-278	(C6) Myo-2	MME
COL5A21	3.61059376059336e-282	0.867410205997474	0.999	0.649	5.23355565598008e-278	(C6) Myo-2	COL5A2
SYDE11	6.64314632951405e-282	0.487798335648742	0.996	0.593	9.62924060463062e-278	(C6) Myo-2	SYDE1
SELENOW1	9.65211164304377e-282	0.642309546420918	1	0.952	1.39907358265919e-277	(C6) Myo-2	SELENOW
SMYD51	1.56001079717845e-281	0.570640976871654	0.987	0.338	2.26123565051016e-277	(C6) Myo-2	SMYD5
PEF11	2.04953733417819e-281	0.524422745352391	1	0.773	2.97080436589128e-277	(C6) Myo-2	PEF1
TEN1	2.30759504369468e-281	0.440720334100793	0.974	0.552	3.34485901583544e-277	(C6) Myo-2	TEN1
TPRG1L	6.51959438159955e-281	0.367860846677091	1	0.719	9.45015205612855e-277	(C6) Myo-2	TPRG1L
GEM1	1.00056711692171e-280	0.515175914139598	0.949	0.387	1.45032203597802e-276	(C6) Myo-2	GEM
ENSSSCG000000392221	1.16160911767231e-280	0.546895939899823	0.997	0.526	1.68375241606601e-276	(C6) Myo-2	ENSSSCG00000039222
TNFAIP8L31	2.64725414061058e-280	0.616668417682028	0.86	0.267	3.83719487681503e-276	(C6) Myo-2	TNFAIP8L3
PKDCC1	3.51448876542293e-280	0.704920195207995	0.983	0.505	5.09425146548053e-276	(C6) Myo-2	PKDCC
WWP1	3.59343093562142e-280	0.532939407739792	0.659	0.146	5.20867814118326e-276	(C6) Myo-2	WWP1
MSL3	4.47337264560204e-280	0.395937916795489	1	0.711	6.48415364980016e-276	(C6) Myo-2	MSL3
LMF2	3.31044946162063e-279	0.543398850289459	0.999	0.807	4.7984964946191e-275	(C6) Myo-2	LMF2
GNG111	3.42516615010095e-279	0.823928380336443	1	0.688	4.96477833457132e-275	(C6) Myo-2	GNG11
GALNT91	2.07944337688305e-278	0.591011258768908	0.797	0.207	3.01415317479199e-274	(C6) Myo-2	GALNT9
SNX21	4.89083686240771e-278	0.58504076620633	0.923	0.365	7.08926803205997e-274	(C6) Myo-2	SNX21
SUSD21	4.95166573756919e-278	0.56890157725465	0.962	0.323	7.17743948660655e-274	(C6) Myo-2	SUSD2
SAPCD11	5.55729538329092e-278	0.567570221025425	0.854	0.251	8.05529965808018e-274	(C6) Myo-2	SAPCD1
CAPN21	9.06713594532588e-278	0.52630527621047	1	0.762	1.31428135527499e-273	(C6) Myo-2	CAPN2
MAMDC21	1.46925199060072e-277	0.454338386558836	0.966	0.464	2.12968076037574e-273	(C6) Myo-2	MAMDC2
ENSSSCG000000180341	1.98270438426664e-277	0.529693349418126	0.938	0.384	2.87393000499449e-273	(C6) Myo-2	ENSSSCG00000018034
IFT27	2.09904853944999e-277	0.565375996190562	0.846	0.248	3.04257085793276e-273	(C6) Myo-2	IFT27
FLOT21	4.45246098562044e-277	0.505407318360763	0.996	0.568	6.45384219865683e-273	(C6) Myo-2	FLOT2
BTBD6	2.36394527164944e-276	0.483489378204888	0.979	0.532	3.42653867125587e-272	(C6) Myo-2	BTBD6
CDC37	3.41619629754421e-276	0.457241400737593	1	0.931	4.95177653329033e-272	(C6) Myo-2	CDC37
GSTA41	4.36002655017114e-276	0.492002613329048	0.938	0.416	6.31985848447307e-272	(C6) Myo-2	GSTA4
NARF	1.01192251782217e-275	0.567665100789942	0.961	0.423	1.46678168958324e-271	(C6) Myo-2	NARF
KPTN	1.83401891664105e-275	0.443410467653152	0.978	0.496	2.6584104196712e-271	(C6) Myo-2	KPTN
DNASE1L1	2.41654244721005e-275	0.483720581621145	0.993	0.628	3.50277827723096e-271	(C6) Myo-2	DNASE1L1
WSB2	2.62079195713297e-275	0.397923092181787	0.997	0.708	3.79883794186423e-271	(C6) Myo-2	WSB2
DYNLT31	5.12547727548551e-275	0.531814318577185	0.972	0.499	7.42937931081625e-271	(C6) Myo-2	DYNLT3
CTSF	5.85714956002735e-275	0.64010144942251	0.999	0.809	8.48993828725965e-271	(C6) Myo-2	CTSF
NCOA4	1.88054729497088e-274	0.460577895156434	1	0.854	2.7258533040603e-270	(C6) Myo-2	NCOA4
ENTREP31	4.79562390305482e-274	0.56368855199092	0.975	0.336	6.95125684747796e-270	(C6) Myo-2	ENTREP3
ATG9A	6.30253554517564e-274	0.509096684019808	0.975	0.499	9.1355252727321e-270	(C6) Myo-2	ATG9A
VAC141	9.63481595379052e-274	0.497837054690599	0.984	0.514	1.39656657250194e-269	(C6) Myo-2	VAC14
B4GALT21	1.40745868972388e-273	0.468176213047747	0.986	0.55	2.04011137075477e-269	(C6) Myo-2	B4GALT2
CD248	1.98857864183101e-273	0.832381128784835	0.933	0.39	2.88244474133405e-269	(C6) Myo-2	CD248
FUNDC21	2.77543432497343e-273	0.486688329807801	1	0.873	4.02299205404899e-269	(C6) Myo-2	FUNDC2
RHOB1	3.69499079830444e-273	0.671219708338321	0.999	0.744	5.35588916214228e-269	(C6) Myo-2	RHOB
MTSS21	4.70532629147789e-273	0.561255776537681	0.988	0.347	6.82037045949721e-269	(C6) Myo-2	MTSS2
TTLL31	4.67322830031634e-272	0.531206499115376	1	0.894	6.77384442130853e-268	(C6) Myo-2	TTLL3
WDR45	7.99945452084334e-272	0.512298683148604	1	0.83	1.15952093279624e-267	(C6) Myo-2	WDR45
CD99L21	2.47279940696534e-271	0.454319387841703	0.976	0.463	3.58432274039626e-267	(C6) Myo-2	CD99L2
MAMDC41	5.61801397651914e-271	0.581135674183721	0.999	0.891	8.1433112589645e-267	(C6) Myo-2	MAMDC4
ACTR3	2.682811271273e-270	0.470920428638157	1	0.878	3.88873493771021e-266	(C6) Myo-2	ACTR3
PLP2	5.40787782959428e-270	0.40146631526048	1	0.969	7.83871891399691e-266	(C6) Myo-2	PLP2
KMT5A1	5.60826281441413e-270	0.428016960421478	1	0.64	8.12917694949328e-266	(C6) Myo-2	KMT5A
POLR2F1	1.34078850088496e-269	0.500536731319948	0.999	0.891	1.94347293203276e-265	(C6) Myo-2	POLR2F
TUBB	2.53488481960903e-269	0.585709422269364	1	0.968	3.67431554602329e-265	(C6) Myo-2	TUBB
KANK11	4.0243802027265e-269	0.634867280604598	0.99	0.518	5.83333910385206e-265	(C6) Myo-2	KANK1
DBNDD21	5.04969892809939e-269	0.599431916232307	0.894	0.351	7.31953859628006e-265	(C6) Myo-2	DBNDD2
ABCD1	6.61026962951128e-269	0.498405787054361	0.966	0.469	9.5815858279766e-265	(C6) Myo-2	ABCD1
AKR7A2	1.1984482115899e-268	0.41605511232436	1	0.665	1.73715068269956e-264	(C6) Myo-2	AKR7A2
AKT1S1	2.4064544104231e-268	0.450251304411453	0.987	0.537	3.48815566790828e-264	(C6) Myo-2	AKT1S1
MIB2	2.67837552161912e-268	0.550398473095393	0.927	0.396	3.88230531858692e-264	(C6) Myo-2	MIB2
SSPN1	4.3493600176894e-268	0.534851782084009	0.992	0.47	6.30439734564079e-264	(C6) Myo-2	SSPN
TRAPPC51	7.38412066917392e-268	0.631383941663631	1	0.876	1.07032829099676e-263	(C6) Myo-2	TRAPPC5
CCDC97	3.85564067526026e-267	0.408628220149092	0.978	0.542	5.58875115878975e-263	(C6) Myo-2	CCDC97
DMD1	1.72005612090672e-266	0.55381823336461	0.999	0.362	2.49322134725429e-262	(C6) Myo-2	DMD
CACUL1	2.09952801047291e-266	0.434532172205299	0.993	0.591	3.04326585118049e-262	(C6) Myo-2	CACUL1
B2M	2.80017916011541e-266	0.736012506704038	1	0.792	4.05885969258729e-262	(C6) Myo-2	B2M
MAP2K7	4.01448117355601e-266	0.285189596857884	0.997	0.693	5.81899046106944e-262	(C6) Myo-2	MAP2K7
CPZ	8.78197324495458e-266	0.540365515018749	0.841	0.283	1.27294702185617e-261	(C6) Myo-2	CPZ
DYNC1H11	1.35374174750441e-265	0.465370485634585	1	0.882	1.96224866300764e-261	(C6) Myo-2	DYNC1H1
LOXL21	1.52666593238317e-265	0.612168607993392	0.938	0.395	2.2129022689894e-261	(C6) Myo-2	LOXL2
GPI	2.6561388744532e-265	0.495425699876026	1	0.811	3.85007329851992e-261	(C6) Myo-2	GPI
BCAP31	3.0251634995133e-265	0.46610946565985	1	0.976	4.38497449254452e-261	(C6) Myo-2	BCAP31
MYL12A1	3.05940893824455e-265	0.598401676656206	1	0.895	4.43461325598548e-261	(C6) Myo-2	MYL12A
GNAI11	1.37128330113671e-264	0.446782109532391	0.999	0.669	1.98767514499767e-260	(C6) Myo-2	GNAI1
TSPAN71	1.72558669555452e-264	0.579221289554409	0.97	0.491	2.50123791520628e-260	(C6) Myo-2	TSPAN7
SDC31	2.17374700191624e-264	0.480997939605428	0.984	0.544	3.1508462792776e-260	(C6) Myo-2	SDC3
HSF1	4.18966789803509e-264	0.34202219451595	1	0.729	6.07292361820186e-260	(C6) Myo-2	HSF1
PACS2	4.54543822379862e-264	0.398690184537799	0.999	0.708	6.5886127053961e-260	(C6) Myo-2	PACS2
CALM2	4.68791808767601e-264	0.553737415632616	0.996	0.714	6.79513726808638e-260	(C6) Myo-2	CALM2
ENAH	1.32231932468709e-263	0.391974246961706	0.999	0.637	1.91670186113394e-259	(C6) Myo-2	ENAH
LAPTM4B1	1.49430252285778e-263	0.625611649955396	1	0.675	2.16599150688236e-259	(C6) Myo-2	LAPTM4B
BCAS4	2.39255676801918e-263	0.543332942445635	0.957	0.46	3.4680110352438e-259	(C6) Myo-2	BCAS4
FADS3	7.82307853522678e-263	0.578661635026636	0.917	0.355	1.13395523368112e-258	(C6) Myo-2	FADS3
SUPT3H1	1.08369147836762e-262	0.382494222763054	0.991	0.564	1.57081079789386e-258	(C6) Myo-2	SUPT3H
ENSSSCG00000032003	1.46216406350068e-262	0.600488976550415	1	0.873	2.11940681004424e-258	(C6) Myo-2	ENSSSCG00000032003
CYS1	1.81475496551042e-262	0.529303137504199	0.944	0.427	2.63048732250735e-258	(C6) Myo-2	CYS1
CTXN31	4.37010155170897e-262	0.552727579124115	0.825	0.244	6.33446219920215e-258	(C6) Myo-2	CTXN3
DAAM21	5.74559190714263e-262	0.553972429172392	0.94	0.321	8.32823546940324e-258	(C6) Myo-2	DAAM2
NAB1	1.61959461959885e-260	0.416345671133687	0.997	0.634	2.34760240110853e-256	(C6) Myo-2	NAB1
GNB51	2.10072111315508e-260	0.530214572769043	0.846	0.292	3.04499525351829e-256	(C6) Myo-2	GNB5
MYO9B	3.26509612648429e-260	0.428195952115215	0.999	0.691	4.73275683533897e-256	(C6) Myo-2	MYO9B
SETD31	5.21817536542924e-260	0.382327665884159	1	0.793	7.56374519218968e-256	(C6) Myo-2	SETD3
ENSSSCG00000052127	7.98896235617354e-260	0.48348870085425	0.917	0.39	1.15800009352735e-255	(C6) Myo-2	ENSSSCG00000052127
G3BP2	1.21866173193884e-259	0.360388941050553	1	0.818	1.76645018044534e-255	(C6) Myo-2	G3BP2
DCXR	1.45340558921813e-259	0.401333396103007	0.983	0.642	2.10671140157168e-255	(C6) Myo-2	DCXR
ACTR1B1	1.73977756266868e-259	0.477953772116771	0.987	0.597	2.52180757708825e-255	(C6) Myo-2	ACTR1B
ENSSSCG00000054177	5.40047833613991e-259	0.380894148654314	0.999	0.643	7.82799334823481e-255	(C6) Myo-2	ENSSSCG00000054177
TMEM219	5.8162909068411e-259	0.510539984133931	0.959	0.496	8.43071366946617e-255	(C6) Myo-2	TMEM219
AGPAT11	6.55733872612463e-259	0.481317773686662	0.984	0.529	9.50486248351765e-255	(C6) Myo-2	AGPAT1
ANGPTL21	3.08153210400751e-258	0.720545475679522	0.992	0.598	4.46668078475889e-254	(C6) Myo-2	ANGPTL2
TSPO1	5.04977176627858e-258	0.731222715583801	0.996	0.569	7.31964417522081e-254	(C6) Myo-2	TSPO
HDGFL3	9.51497664791302e-257	0.528456761594037	0.751	0.224	1.37919586511499e-252	(C6) Myo-2	HDGFL3
GPC1	1.21365257423283e-256	0.562050844318385	0.944	0.42	1.75918940635049e-252	(C6) Myo-2	GPC1
THRA1	1.32832029942104e-256	0.525072328692589	0.98	0.456	1.9254002740108e-252	(C6) Myo-2	THRA
ERI3	3.77656128780615e-256	0.38810079621249	0.999	0.686	5.47412558667501e-252	(C6) Myo-2	ERI3
CNN21	4.50674179729311e-256	0.480863863745543	0.997	0.628	6.53252223517637e-252	(C6) Myo-2	CNN2
ANXA21	8.24177493446191e-256	0.702585671923989	1	0.806	1.19464527675025e-251	(C6) Myo-2	ANXA2
GRWD1	1.1878249891546e-255	0.473131641534351	0.923	0.416	1.7217523217796e-251	(C6) Myo-2	GRWD1
FNDC11	1.20925339712526e-255	0.732175515815027	0.996	0.593	1.75281279913307e-251	(C6) Myo-2	FNDC1
S100A61	1.732047805946e-255	0.982136492546048	1	0.781	2.51060329471872e-251	(C6) Myo-2	S100A6
LOXL3	2.25406287167269e-255	0.494653801583004	0.932	0.42	3.26726413248957e-251	(C6) Myo-2	LOXL3
COL6A11	2.40494081410653e-255	0.954929115859292	0.999	0.615	3.48596171004741e-251	(C6) Myo-2	COL6A1
ZEB1	6.39479483807501e-255	0.344861615714141	0.311	0.032	9.26925511778973e-251	(C6) Myo-2	ZEB1
FAM98A	1.25490886590039e-254	0.411324622263802	0.999	0.691	1.81899040112261e-250	(C6) Myo-2	FAM98A
EEA1	3.67547872686416e-254	0.535974745342746	0.965	0.518	5.3276064145896e-250	(C6) Myo-2	EEA1
EIF3L	5.7051096506408e-254	0.48691068030759	1	0.925	8.26955643860383e-250	(C6) Myo-2	EIF3L
DNAJC4	6.88810445212741e-254	0.399532794142606	0.992	0.664	9.98430740335868e-250	(C6) Myo-2	DNAJC4
TADA31	9.71145661605057e-254	0.536589097528411	0.936	0.43	1.40767563649653e-249	(C6) Myo-2	TADA3
ENSSSCG000000273481	2.90596685260438e-253	0.455927364837998	0.993	0.554	4.21219895285005e-249	(C6) Myo-2	ENSSSCG00000027348
SMOC21	3.67884891092335e-253	0.682202465223897	0.971	0.472	5.3324914963834e-249	(C6) Myo-2	SMOC2
RND31	1.79399818888049e-251	0.386437634215761	0.999	0.599	2.60040037478228e-247	(C6) Myo-2	RND3
HAGHL	2.43365678965999e-251	0.536132201581213	0.768	0.238	3.52758551661215e-247	(C6) Myo-2	HAGHL
TMEM175	2.49229124953909e-251	0.522845693679321	0.82	0.285	3.61257616620692e-247	(C6) Myo-2	TMEM175
HOXA101	8.56523147818377e-251	0.439245509716982	0.996	0.593	1.24153030276274e-246	(C6) Myo-2	HOXA10
MOSPD3	1.06978335749962e-250	0.416082991237627	0.999	0.646	1.55065097669569e-246	(C6) Myo-2	MOSPD3
EEF1D1	1.09578706688545e-250	0.536995098909167	1	0.904	1.58834335345045e-246	(C6) Myo-2	EEF1D
C12orf75	2.231691192204e-250	0.525041993506825	0.98	0.471	3.2348363830997e-246	(C6) Myo-2	C12orf75
VPS28	3.38136747310626e-250	0.444154909843895	1	0.987	4.90129215226752e-246	(C6) Myo-2	VPS28
SULF21	4.77857744913091e-250	0.484477036794645	0.988	0.545	6.92654801251525e-246	(C6) Myo-2	SULF2
ENSSSCG00000016330	1.84876546661488e-249	0.388913313611917	1	0.931	2.67978554385827e-245	(C6) Myo-2	ENSSSCG00000016330
GDI1	2.21226052368102e-249	0.34993019134711	1	0.815	3.20667162907563e-245	(C6) Myo-2	GDI1
PGAP41	4.44191854019821e-249	0.541858855866271	0.945	0.336	6.43856092401731e-245	(C6) Myo-2	PGAP4
EIF4G31	4.44334536992167e-249	0.43488411895678	0.988	0.582	6.44062911370146e-245	(C6) Myo-2	EIF4G3
MBD3	5.49250649390426e-249	0.441194778739557	0.999	0.651	7.96138816291423e-245	(C6) Myo-2	MBD3
CRELD1	1.13080151443384e-248	0.535962683762352	0.888	0.342	1.63909679517185e-244	(C6) Myo-2	CRELD1
UBE2D41	2.46378850293917e-248	0.494227219934468	0.899	0.364	3.57126143501033e-244	(C6) Myo-2	UBE2D4
TESK11	4.74793167862542e-248	0.476408446597436	0.97	0.511	6.88212696816754e-244	(C6) Myo-2	TESK1
RAB1B	5.83277613836472e-248	0.390454753037504	1	0.955	8.45460901255965e-244	(C6) Myo-2	RAB1B
PIH1D1	7.72625531810988e-248	0.394110176683668	0.983	0.537	1.11992070836003e-243	(C6) Myo-2	PIH1D1
RUSC1	1.13875337463292e-247	0.398916758784531	0.982	0.601	1.65062301653042e-243	(C6) Myo-2	RUSC1
NAPA	1.27521448437179e-247	0.256278152919344	1	0.839	1.84842339509691e-243	(C6) Myo-2	NAPA
VPS4A	5.11218849660482e-247	0.257262056987745	1	0.891	7.41011722582869e-243	(C6) Myo-2	VPS4A
VPS26B	6.27297824609195e-247	0.433962093110656	0.983	0.603	9.09268196771028e-243	(C6) Myo-2	VPS26B
STIM1	4.40203738756579e-246	0.406390727717703	0.993	0.656	6.38075319327661e-242	(C6) Myo-2	STIM1
NRP21	2.18688209734745e-245	0.492975022964546	0.912	0.384	3.16988560010512e-241	(C6) Myo-2	NRP2
ENSSSCG000000302411	1.81288039274833e-244	0.536548936119351	1	0.797	2.6277701292887e-240	(C6) Myo-2	ENSSSCG00000030241
PDE5A	1.99622295851043e-244	0.425008079303754	0.983	0.596	2.89352517836087e-240	(C6) Myo-2	PDE5A
ITGA91	2.66741441470465e-244	0.520515357018968	0.877	0.33	3.86641719411439e-240	(C6) Myo-2	ITGA9
ENSSSCG00000014822	6.4081955666206e-244	0.383789954236265	0.997	0.694	9.28867947381656e-240	(C6) Myo-2	ENSSSCG00000014822
IGSF101	1.11610815351986e-243	0.540448088163039	0.836	0.266	1.61779876852704e-239	(C6) Myo-2	IGSF10
GRINA	1.33974327249458e-243	0.360362621331832	0.993	0.682	1.9419578734809e-239	(C6) Myo-2	GRINA
NOTCH21	1.86207621970525e-243	0.463415848938262	0.987	0.557	2.69907948046276e-239	(C6) Myo-2	NOTCH2
ITGB2	3.13152170568296e-243	0.542405673471629	0.895	0.347	4.53914071238745e-239	(C6) Myo-2	ITGB2
ROMO11	4.37891657022382e-243	0.571166840139383	1	0.876	6.34723956853943e-239	(C6) Myo-2	ROMO1
NDUFB7	4.48165812498618e-243	0.454003613730225	1	0.921	6.49616345216746e-239	(C6) Myo-2	NDUFB7
COL4A11	5.48556666047786e-243	0.95205074073224	0.991	0.686	7.95132887436266e-239	(C6) Myo-2	COL4A1
MRPS26	7.33721321989672e-243	0.451536025436829	0.999	0.879	1.06352905622403e-238	(C6) Myo-2	MRPS26
ELOB1	1.14408181637209e-242	0.588408311448253	1	0.995	1.65834659283135e-238	(C6) Myo-2	ELOB
SLC38A51	1.26386543011777e-242	0.512432905078659	0.846	0.31	1.8319729409557e-238	(C6) Myo-2	SLC38A5
PXDC11	1.43834691410375e-241	0.54499675224052	0.965	0.437	2.08488385199338e-237	(C6) Myo-2	PXDC1
LY86	2.36814365406207e-241	0.505527760164395	0.629	0.153	3.43262422656297e-237	(C6) Myo-2	LY86
STAT1	2.59884816219526e-241	0.535466233930869	0.927	0.329	3.76703041110203e-237	(C6) Myo-2	STAT1
EEF1AKMT1	3.55179028860694e-241	0.321117186666642	1	0.778	5.14832002333576e-237	(C6) Myo-2	EEF1AKMT1
NSMCE1	1.15125274305197e-240	0.377803273760112	1	0.789	1.66874085105383e-236	(C6) Myo-2	NSMCE1
CACNB2	1.1922936686696e-240	0.378439014401822	0.364	0.049	1.72822967273659e-236	(C6) Myo-2	CACNB2
KANK21	2.49176171355487e-240	0.436983494019448	1	0.569	3.61180860379779e-236	(C6) Myo-2	KANK2
CACNB31	3.58245641038972e-240	0.403300139410247	0.979	0.524	5.1927705668599e-236	(C6) Myo-2	CACNB3
DRAP11	1.49158172780582e-239	0.420269467845484	1	0.896	2.16204771445454e-235	(C6) Myo-2	DRAP1
RAB121	2.65997499325495e-239	0.511435952390271	0.967	0.469	3.85563375272305e-235	(C6) Myo-2	RAB12
JAM31	3.10405610197183e-239	0.48802961261203	0.979	0.526	4.49932931980817e-235	(C6) Myo-2	JAM3
TMEM38A1	3.14530561786554e-239	0.526413295055121	0.995	0.385	4.5591204930961e-235	(C6) Myo-2	TMEM38A
MRPS11	8.08757174055922e-239	0.410771850780289	0.967	0.556	1.17229352379406e-234	(C6) Myo-2	MRPS11
GAS2L1	1.01885178346216e-238	0.446928588046267	0.976	0.569	1.47682566012841e-234	(C6) Myo-2	GAS2L1
LANCL11	2.36098751520234e-238	0.394214347960159	0.996	0.657	3.42225140328579e-234	(C6) Myo-2	LANCL1
ENSSSCG000000454851	3.11874749258848e-238	0.592145120480365	1	0.908	4.520624490507e-234	(C6) Myo-2	ENSSSCG00000045485
CCDC9B	3.31370472162459e-238	0.529547481403728	0.941	0.345	4.80321499399484e-234	(C6) Myo-2	CCDC9B
DCTN1	5.82417832922894e-238	0.328950644621127	1	0.865	8.44214648821735e-234	(C6) Myo-2	DCTN1
CYP27A11	6.07812329733617e-238	0.53629486878431	0.962	0.485	8.81023971948878e-234	(C6) Myo-2	CYP27A1
ABHD14A1	7.06520589219879e-238	0.432261552505672	0.991	0.604	1.02410159407421e-233	(C6) Myo-2	ABHD14A
PRADC11	1.34768179036387e-237	0.507426648788024	0.93	0.453	1.95346475513243e-233	(C6) Myo-2	PRADC1
NDN1	1.42565860500402e-237	0.515337637166947	0.951	0.487	2.06649214795333e-233	(C6) Myo-2	NDN
OXLD11	2.28736596759306e-237	0.501247044226019	0.944	0.496	3.31553697002614e-233	(C6) Myo-2	OXLD1
ACTG1	4.44113384736231e-237	0.641751656733592	1	0.921	6.43742351175167e-233	(C6) Myo-2	ACTG1
TAF6	4.84180023527358e-237	0.415850102257221	0.988	0.557	7.01818944102905e-233	(C6) Myo-2	TAF6
NNT	5.5574625102245e-237	0.475418325548039	0.959	0.506	8.05554190857042e-233	(C6) Myo-2	NNT
RILPL11	6.60475871677338e-237	0.493064920359364	0.979	0.512	9.57359775996302e-233	(C6) Myo-2	RILPL1
CAVIN31	7.806511746563e-237	0.72284547469989	1	0.478	1.13155387766431e-232	(C6) Myo-2	CAVIN3
MAP1LC3A	7.96640399478905e-237	0.533108646248998	0.997	0.806	1.15473025904467e-232	(C6) Myo-2	MAP1LC3A
DPM2	1.91426815031527e-236	0.377669544588946	1	0.879	2.77473168388198e-232	(C6) Myo-2	DPM2
SMIM41	3.29548086469425e-236	0.442083593192654	0.982	0.537	4.77679951337432e-232	(C6) Myo-2	SMIM4
GNAI2	1.08087999278921e-235	0.515401936786775	1	0.811	1.56673554954797e-231	(C6) Myo-2	GNAI2
H1-101	1.69228152607457e-235	0.458314337574576	1	0.839	2.45296207204508e-231	(C6) Myo-2	H1-10
DBN11	3.20348694089447e-235	0.503411296426325	0.969	0.495	4.64345432082653e-231	(C6) Myo-2	DBN1
ENSSSCG00000010943	3.5319534977903e-235	0.569363368757106	0.976	0.529	5.11956659504704e-231	(C6) Myo-2	ENSSSCG00000010943
PLPP31	3.78946457540114e-235	0.631846052100196	0.996	0.637	5.49282890204396e-231	(C6) Myo-2	PLPP3
SLC25A23	5.55257272195248e-235	0.445659449654816	0.912	0.431	8.04845416047012e-231	(C6) Myo-2	SLC25A23
MIEF2	8.25512660124219e-235	0.437652745833589	0.89	0.433	1.19658060085006e-230	(C6) Myo-2	MIEF2
CPE1	9.89660979921814e-235	0.529540476360063	0.982	0.477	1.43451359039667e-230	(C6) Myo-2	CPE
SERTAD1	1.17532603221359e-234	0.353568779806571	1	0.933	1.7036350836936e-230	(C6) Myo-2	SERTAD1
APRT	1.58938386770099e-234	0.495730666726424	0.995	0.694	2.30381191623259e-230	(C6) Myo-2	APRT
YIF1A	1.8439216914895e-234	0.334835033274248	1	0.953	2.67276449181403e-230	(C6) Myo-2	YIF1A
MAZ	1.86295981426946e-234	0.39038156346613	0.996	0.7	2.70036025078359e-230	(C6) Myo-2	MAZ
PPP3CB	2.94312184037869e-234	0.287188242471619	1	0.771	4.26605510762891e-230	(C6) Myo-2	PPP3CB
GRK6	3.88487418402744e-234	0.311839132105891	0.999	0.735	5.63112512974778e-230	(C6) Myo-2	GRK6
PXN1	5.9302783536208e-234	0.357973587037312	1	0.738	8.59593847357335e-230	(C6) Myo-2	PXN
CDKN2D	6.81890302656532e-234	0.383517617942059	0.982	0.551	9.88399993700643e-230	(C6) Myo-2	CDKN2D
CYBRD11	2.83504111033956e-233	0.544670925070525	0.957	0.477	4.1093920894372e-229	(C6) Myo-2	CYBRD1
DPYSL21	3.15242485073982e-233	0.591386818216403	0.991	0.637	4.56943982114737e-229	(C6) Myo-2	DPYSL2
CUL1	3.83664849181502e-233	0.397046164398093	0.993	0.627	5.56122198888587e-229	(C6) Myo-2	CUL1
DCTN6	3.57513531488195e-232	0.43805298725437	0.974	0.546	5.18215863892139e-228	(C6) Myo-2	DCTN6
ENSSSCG00000001398	4.8922729169042e-232	0.526301404229768	0.915	0.329	7.09134959305264e-228	(C6) Myo-2	ENSSSCG00000001398
USP14	6.32046050725099e-232	0.41403631516995	0.992	0.652	9.1615075052603e-228	(C6) Myo-2	USP14
EVA1C1	6.81775879489458e-232	0.505934738668074	0.86	0.324	9.8823413731997e-228	(C6) Myo-2	EVA1C
COL16A11	7.54186302576623e-232	0.673921980072425	0.962	0.512	1.09319304558482e-227	(C6) Myo-2	COL16A1
SRC	7.64975206430689e-232	0.336590961885013	0.992	0.663	1.10883156172128e-227	(C6) Myo-2	SRC
ZMIZ2	1.03088307567027e-231	0.323478093584794	0.991	0.706	1.49426501818406e-227	(C6) Myo-2	ZMIZ2
ENSSSCG00000029160	2.61365041582255e-231	0.446117560731386	1	0.895	3.78848627773479e-227	(C6) Myo-2	ENSSSCG00000029160
FKBP91	3.66847730681085e-231	0.538406120150858	1	0.763	5.31745785622232e-227	(C6) Myo-2	FKBP9
ENSSSCG00000033453	3.71899027530494e-231	0.522428938733579	0.794	0.255	5.39067640405451e-227	(C6) Myo-2	ENSSSCG00000033453
B3GLCT1	4.71506008589079e-231	0.486270685902402	0.961	0.486	6.8344795944987e-227	(C6) Myo-2	B3GLCT
PFDN1	1.70806309222752e-230	0.348960742767516	1	0.937	2.4758374521838e-226	(C6) Myo-2	PFDN1
PTPN211	4.22402364890558e-230	0.400358658122643	1	0.679	6.12272227908863e-226	(C6) Myo-2	PTPN21
ITGA111	4.43642350324563e-230	0.456077000809041	0.936	0.427	6.43059586795455e-226	(C6) Myo-2	ITGA11
ENSSSCG00000032946	6.60839999822031e-230	0.308432934443038	0.272	0.027	9.57887579742034e-226	(C6) Myo-2	ENSSSCG00000032946
ENSSSCG000000400801	1.24541168177428e-229	0.735527767028893	0.987	0.638	1.80522423273182e-225	(C6) Myo-2	ENSSSCG00000040080
TUBA1B1	1.55950857124622e-229	0.776912837601964	1	0.885	2.2605076740214e-225	(C6) Myo-2	TUBA1B
FOXK1	1.57625743316781e-229	0.365479173215279	0.995	0.663	2.28478514937675e-225	(C6) Myo-2	FOXK1
ENSSSCG00000025673	1.66848180982877e-229	0.419015217308921	0.978	0.559	2.4184643833468e-225	(C6) Myo-2	ENSSSCG00000025673
FLYWCH21	2.25857269088737e-229	0.495895329080374	0.877	0.342	3.27380111544124e-225	(C6) Myo-2	FLYWCH2
BICD2	3.03721997483236e-229	0.477373866170013	0.908	0.383	4.40245035351951e-225	(C6) Myo-2	BICD2
FNTA	3.3464118225946e-229	0.289027257005026	1	0.804	4.85062393685087e-225	(C6) Myo-2	FNTA
LHFPL61	8.27850178658286e-229	0.475114008724569	0.974	0.505	1.19996883396519e-224	(C6) Myo-2	LHFPL6
ENSSSCG000000101041	1.94138646746042e-228	0.459130353483777	0.999	0.847	2.81403968458387e-224	(C6) Myo-2	ENSSSCG00000010104
KHK	2.97071344079795e-228	0.497203831815226	0.904	0.411	4.30604913243663e-224	(C6) Myo-2	KHK
NFKBIZ	3.52832636552246e-228	0.507260607712879	0.892	0.336	5.11430906682481e-224	(C6) Myo-2	NFKBIZ
NDUFS8	1.0805494180453e-227	0.441671793767963	1	0.94	1.56625638145667e-223	(C6) Myo-2	NDUFS8
BABAM2	1.24589369881749e-227	0.365100246704387	0.995	0.673	1.80592291643595e-223	(C6) Myo-2	BABAM2
PALM1	1.53921882755629e-227	0.498669921891895	0.94	0.438	2.23109769054285e-223	(C6) Myo-2	PALM
ENSSSCG000000207771	2.00235777471605e-227	0.45693801560806	0.999	0.784	2.90241759445092e-223	(C6) Myo-2	ENSSSCG00000020777
ARL6IP5	2.01068958677894e-227	0.38462618901282	1	0.898	2.91449455603607e-223	(C6) Myo-2	ARL6IP5
SPAG8	1.36381574430267e-226	0.42258920797152	1	0.856	1.97685092136671e-222	(C6) Myo-2	SPAG8
RAB231	1.60441603103557e-226	0.432860037655128	0.966	0.49	2.32560103698607e-222	(C6) Myo-2	RAB23
CHST151	3.85109540748328e-226	0.501199485735552	0.854	0.321	5.58216279314701e-222	(C6) Myo-2	CHST15
EMC101	7.54038065517732e-226	0.433859445787159	1	0.871	1.09297817596795e-221	(C6) Myo-2	EMC10
TFPI21	2.67694972015515e-225	0.685466997343386	0.982	0.5	3.88023861936489e-221	(C6) Myo-2	TFPI2
WBP1L	3.33638652639557e-225	0.449321648130808	0.984	0.553	4.83609227001038e-221	(C6) Myo-2	WBP1L
USB1	4.89952720193656e-225	0.521342785832138	0.877	0.307	7.10186467920705e-221	(C6) Myo-2	USB1
ANTXR11	1.22634107010704e-224	0.441315995872404	1	0.637	1.77758138112016e-220	(C6) Myo-2	ANTXR1
ENSSSCG000000548481	1.23228272286371e-224	0.467725796161876	0.92	0.404	1.78619380679095e-220	(C6) Myo-2	ENSSSCG00000054848
TRIO	1.45672530970238e-224	0.413227839534863	0.974	0.551	2.1115233364136e-220	(C6) Myo-2	TRIO
SSBP3	2.29399458135713e-224	0.429414553871135	0.986	0.619	3.32514514567716e-220	(C6) Myo-2	SSBP3
TRAPPC9	3.70183723302956e-224	0.459601975460696	0.877	0.389	5.36581306927634e-220	(C6) Myo-2	TRAPPC9
EDF1	4.76203700187335e-224	0.340884777510234	1	0.956	6.90257263421541e-220	(C6) Myo-2	EDF1
RPS6KC1	8.47199203203433e-224	0.316460215490984	0.988	0.64	1.22801524504338e-219	(C6) Myo-2	RPS6KC1
RHBDL11	1.00441062197179e-223	0.413643345251429	0.991	0.611	1.45589319654811e-219	(C6) Myo-2	RHBDL1
TNFSF121	1.48283163532489e-223	0.509494816189216	0.975	0.538	2.14936445540343e-219	(C6) Myo-2	TNFSF12
EZH11	5.11608804914409e-223	0.396360301461987	0.971	0.524	7.41576962723436e-219	(C6) Myo-2	EZH1
PSMB10	6.77424137447602e-223	0.426454166199495	0.993	0.621	9.819262872303e-219	(C6) Myo-2	PSMB10
ENSSSCG00000047605	1.37878003705995e-222	0.427905528539847	0.988	0.627	1.9985416637184e-218	(C6) Myo-2	ENSSSCG00000047605
TMEM141	1.63526716049972e-222	0.410653427779417	0.993	0.672	2.37031974914435e-218	(C6) Myo-2	TMEM141
TJP1	2.84172794332387e-222	0.330878629031943	0.996	0.756	4.11908465384795e-218	(C6) Myo-2	TJP1
HARS1	3.21111798649764e-222	0.433412216576647	0.982	0.591	4.65451552142833e-218	(C6) Myo-2	HARS1
AIP	6.46859113801598e-222	0.368261375874413	0.993	0.691	9.37622285455417e-218	(C6) Myo-2	AIP
MIF4GD1	6.73322986912314e-222	0.464942866370936	0.993	0.581	9.75981669529399e-218	(C6) Myo-2	MIF4GD
HACE1	1.22969686479992e-221	0.337659956071385	0.958	0.603	1.78244560552749e-217	(C6) Myo-2	HACE1
TLE2	2.43233383169216e-221	0.505715767084134	0.794	0.268	3.52566788903779e-217	(C6) Myo-2	TLE2
ANTKMT	3.23991005898414e-221	0.298445106754086	1	0.985	4.69624963049751e-217	(C6) Myo-2	ANTKMT
MIB1	3.48417966815652e-221	0.42534958569567	0.963	0.519	5.05031842899287e-217	(C6) Myo-2	MIB1
ARHGAP5	3.87410092058665e-221	0.384813528169101	0.99	0.671	5.61550928439035e-217	(C6) Myo-2	ARHGAP5
COX5B	5.62813893993189e-221	0.437459140873901	1	0.999	8.15798739343128e-217	(C6) Myo-2	COX5B
NTMT1	2.80403082405135e-220	0.367789512053505	0.997	0.65	4.06444267946243e-216	(C6) Myo-2	NTMT1
CRBN	3.22813979629969e-220	0.34482757434537	0.991	0.662	4.6791886347364e-216	(C6) Myo-2	CRBN
CAMK11	5.88626248833511e-220	0.474079532048394	0.933	0.438	8.53213747684174e-216	(C6) Myo-2	CAMK1
RHBDD2	6.47081832954365e-220	0.406663867075563	0.991	0.608	9.37945116867352e-216	(C6) Myo-2	RHBDD2
ENSSSCG00000005901	8.63595518338746e-220	0.34334164514193	0.993	0.745	1.25178170383201e-215	(C6) Myo-2	ENSSSCG00000005901
CLIP31	1.38036676124737e-219	0.373843701621016	0.982	0.557	2.00084162042807e-215	(C6) Myo-2	CLIP3
GRSF1	2.79109657280758e-219	0.384024085603774	0.987	0.654	4.04569448228459e-215	(C6) Myo-2	GRSF1
ZFPL1	3.57804070380555e-219	0.328117129340055	0.999	0.693	5.18637000016615e-215	(C6) Myo-2	ZFPL1
UBL7	4.08997421423644e-219	0.319100588074344	0.999	0.781	5.92841762353572e-215	(C6) Myo-2	UBL7
NXPE31	7.96731936834323e-219	0.510792601091352	0.927	0.352	1.15486294244135e-214	(C6) Myo-2	NXPE3
TRAPPC3	8.71115116633493e-219	0.287152849783221	1	0.852	1.26268136156025e-214	(C6) Myo-2	TRAPPC3
PCYOX1	1.0336543871946e-218	0.321449740663888	1	0.724	1.49828203423857e-214	(C6) Myo-2	PCYOX1
JAK1	1.1251108325821e-218	0.324156411649997	1	0.83	1.63084815182775e-214	(C6) Myo-2	JAK1
ARAF	2.70358667022711e-218	0.467510904519855	0.999	0.774	3.9188488784942e-214	(C6) Myo-2	ARAF
APP	4.9069911612204e-218	0.508378569873493	1	0.81	7.11268368818896e-214	(C6) Myo-2	APP
TMSB4X1	8.8308169649482e-218	0.864033772736454	1	0.976	1.28002691906924e-213	(C6) Myo-2	TMSB4X
ARHGAP1	1.32168192578003e-217	0.354916471316616	1	0.974	1.91577795141816e-213	(C6) Myo-2	ARHGAP1
HOXD91	3.16127126838189e-217	0.515684222538181	0.818	0.319	4.58226270351955e-213	(C6) Myo-2	HOXD9
RGP1	5.41169979589929e-217	0.511116019238638	0.869	0.311	7.84425885415601e-213	(C6) Myo-2	RGP1
CHPF	7.60471390607127e-217	0.51293987873744	0.992	0.727	1.10230328068503e-212	(C6) Myo-2	CHPF
DHRS4	8.99990809165579e-217	0.383905357123575	0.991	0.666	1.30453667788551e-212	(C6) Myo-2	DHRS4
ENSSSCG00000039071	1.39385487923801e-216	0.527050302474682	0.993	0.676	2.0203926474555e-212	(C6) Myo-2	ENSSSCG00000039071
PLSCR31	3.26732839580956e-216	0.428047960846637	0.991	0.57	4.73599250972595e-212	(C6) Myo-2	PLSCR3
PCBP41	3.70650954158105e-216	0.506353030034468	0.934	0.362	5.37258558052173e-212	(C6) Myo-2	PCBP4
GTF2F1	6.21325601052314e-216	0.359738660611855	0.996	0.689	9.00611458725329e-212	(C6) Myo-2	GTF2F1
ENSSSCG000000161861	6.32228379027608e-216	0.539008222152664	0.988	0.62	9.16415035400518e-212	(C6) Myo-2	ENSSSCG00000016186
DHDH	7.76624369041707e-216	0.292933068065699	1	0.77	1.12571702292595e-211	(C6) Myo-2	DHDH
SUN2	9.77858135157874e-216	0.430117077839071	0.982	0.569	1.41740536691134e-211	(C6) Myo-2	SUN2
ENSSSCG000000102801	1.86997853341168e-215	0.525461285249532	0.882	0.346	2.71053388418023e-211	(C6) Myo-2	ENSSSCG00000010280
RTN4RL1	2.34495812655321e-215	0.50932112538032	0.822	0.28	3.39901680443888e-211	(C6) Myo-2	RTN4RL1
MICALL11	2.74053414487664e-215	0.376647076196158	0.988	0.621	3.97240424299868e-211	(C6) Myo-2	MICALL1
G3BP1	4.46894330618935e-215	0.263358162811609	1	0.859	6.47773332232146e-211	(C6) Myo-2	G3BP1
COL15A1	4.84812341466759e-214	0.53370184385818	0.844	0.331	7.02735488956067e-210	(C6) Myo-2	COL15A1
SH3PXD2B1	1.14928302136235e-213	0.495968728340143	0.982	0.405	1.66588573946472e-209	(C6) Myo-2	SH3PXD2B
DYNC1I2	2.04048611651714e-213	0.31716471156744	1	0.756	2.95768462589159e-209	(C6) Myo-2	DYNC1I2
PRMT7	3.35285385078361e-213	0.457288173538848	0.923	0.442	4.85996165671084e-209	(C6) Myo-2	PRMT7
VASP	4.50125675386064e-213	0.408394842352417	1	0.852	6.524571664721e-209	(C6) Myo-2	VASP
RPS91	1.19466468600093e-212	0.590610801443407	1	0.936	1.73166646235834e-208	(C6) Myo-2	RPS9
ENSSSCG00000026719	1.40485850693529e-212	0.503952944580592	0.92	0.354	2.0363424058027e-208	(C6) Myo-2	ENSSSCG00000026719
ENSSSCG000000085551	1.54700128990513e-212	0.489864215507259	0.954	0.537	2.24237836971748e-208	(C6) Myo-2	ENSSSCG00000008555
CLN6	2.94493978080226e-212	0.46633736874771	0.92	0.41	4.26869021227288e-208	(C6) Myo-2	CLN6
SFRP21	5.63883670506386e-212	0.499349143430943	0.597	0.157	8.17349380399006e-208	(C6) Myo-2	SFRP2
CDS21	6.28866068222559e-212	0.449282543613703	0.988	0.561	9.115413658886e-208	(C6) Myo-2	CDS2
SFXN31	9.37160773193373e-212	0.486241174800512	0.896	0.371	1.35841454074379e-207	(C6) Myo-2	SFXN3
LYRM4	1.04656628936886e-211	0.25821940898781	0.997	0.792	1.51699783644017e-207	(C6) Myo-2	LYRM4
CYB5R1	1.53786817732776e-211	0.391897860600284	0.992	0.64	2.22913992303659e-207	(C6) Myo-2	CYB5R1
ENSSSCG00000003177	1.6502769001557e-211	0.33602853818815	0.961	0.595	2.39207636677568e-207	(C6) Myo-2	ENSSSCG00000003177
SPTAN11	2.10390222191159e-211	0.413735435328472	1	0.851	3.04960627066085e-207	(C6) Myo-2	SPTAN1
ZMAT2	2.70844884933338e-211	0.252333563470462	1	0.926	3.92589660710874e-207	(C6) Myo-2	ZMAT2
EIF4G2	3.1647673279114e-211	0.401100596652389	1	0.934	4.58733024180758e-207	(C6) Myo-2	EIF4G2
G6PC3	3.34127699745471e-211	0.400994134474758	0.961	0.61	4.8431810078106e-207	(C6) Myo-2	G6PC3
COLGALT11	8.46653423039814e-211	0.499896089331761	0.991	0.696	1.22722413669621e-206	(C6) Myo-2	COLGALT1
GSDMD	1.46723297774307e-210	0.433229299270339	0.978	0.581	2.12675420123859e-206	(C6) Myo-2	GSDMD
PCED1A	1.59441551083979e-210	0.319244133417372	0.983	0.646	2.31110528296227e-206	(C6) Myo-2	PCED1A
KLF151	1.67637474258303e-210	0.475769338306376	0.877	0.368	2.42990518937411e-206	(C6) Myo-2	KLF15
ADAMTS21	1.97412552819195e-210	0.466888415638591	0.971	0.55	2.86149495311423e-206	(C6) Myo-2	ADAMTS2
NCDN1	2.22525702856568e-210	0.498216009129501	0.932	0.368	3.22551006290595e-206	(C6) Myo-2	NCDN
MTPN	2.61101892965637e-210	0.453020294574912	1	0.87	3.7846719385369e-206	(C6) Myo-2	MTPN
PSMD13	4.03475777207155e-210	0.371986969064862	0.997	0.751	5.8483813906177e-206	(C6) Myo-2	PSMD13
ACY1	4.42004281048e-210	0.309787205801876	1	0.777	6.40685205379076e-206	(C6) Myo-2	ACY1
SKIC2	1.06539123362921e-209	0.372025939131196	0.99	0.636	1.54428459314554e-205	(C6) Myo-2	SKIC2
CD3021	1.08107091722305e-209	0.434365259168453	0.979	0.586	1.56701229451481e-205	(C6) Myo-2	CD302
ANXA12	1.16601069495389e-209	0.515356269942908	0.999	0.672	1.69013250233566e-205	(C6) Myo-2	ANXA1
SPARCL1	1.27551818877548e-209	0.463479969552204	0.587	0.146	1.84886361463005e-205	(C6) Myo-2	SPARCL1
GBP1	1.80488743129788e-209	0.503609509453846	0.837	0.296	2.61618433166628e-205	(C6) Myo-2	GBP1
NUMBL1	2.07446472514563e-209	0.496180725952743	0.949	0.382	3.00693661909859e-205	(C6) Myo-2	NUMBL
PPP3R1	2.67934284825329e-209	0.43490980065697	0.941	0.477	3.88370745854315e-205	(C6) Myo-2	PPP3R1
EPN2	2.84224772915361e-209	0.471608291617493	0.941	0.472	4.11983808340816e-205	(C6) Myo-2	EPN2
ENSSSCG00000024144	4.26437022281975e-209	0.416144565281063	0.999	0.893	6.18120463797722e-205	(C6) Myo-2	ENSSSCG00000024144
PID11	5.35211849267997e-209	0.433925067204601	0.969	0.551	7.75789575513962e-205	(C6) Myo-2	PID1
ENSSSCG00000035728	5.49202237339909e-209	0.395947468162505	1	0.986	7.96068643024197e-205	(C6) Myo-2	ENSSSCG00000035728
PTH1R	2.32115736210714e-208	0.47517396857528	0.85	0.371	3.3645175963743e-204	(C6) Myo-2	PTH1R
COL1A11	2.74063073958486e-208	1.02667517812232	1	0.857	3.97254425702825e-204	(C6) Myo-2	COL1A1
PHACTR21	5.45221342502208e-208	0.468168127142158	0.903	0.384	7.9029833595695e-204	(C6) Myo-2	PHACTR2
ENSSSCG00000039656	1.29864621573388e-207	0.381054328605441	0.991	0.72	1.88238768970625e-203	(C6) Myo-2	ENSSSCG00000039656
CIB2	1.93963787940431e-207	0.370982353963641	0.99	0.582	2.81150510619655e-203	(C6) Myo-2	CIB2
LMCD1	1.94305391921021e-207	0.504237692706698	0.871	0.357	2.81645665589519e-203	(C6) Myo-2	LMCD1
MRPL401	2.16892629085753e-207	0.395136093630659	1	0.88	3.14385865859799e-203	(C6) Myo-2	MRPL40
ENSSSCG000000242631	2.90263825041929e-207	0.659591824623242	1	1	4.20737414398276e-203	(C6) Myo-2	ENSSSCG00000024263
RPS19BP1	3.27836265566805e-207	0.427827124896187	0.992	0.763	4.75198666939084e-203	(C6) Myo-2	RPS19BP1
AXL	7.27415271112103e-207	0.52786214523459	0.987	0.585	1.05438843547699e-202	(C6) Myo-2	AXL
PRKAR1A	1.60354430754615e-206	0.38176992239492	1	0.983	2.32433747378815e-202	(C6) Myo-2	PRKAR1A
DEPTOR1	1.96094629948494e-206	0.488436368625652	0.979	0.411	2.84239166110342e-202	(C6) Myo-2	DEPTOR
RILPL2	2.51816099913273e-206	0.39492624029026	0.942	0.507	3.6500743682429e-202	(C6) Myo-2	RILPL2
ENSSSCG00000012961	3.04533636925224e-206	0.389824288797375	1	0.991	4.41421506723113e-202	(C6) Myo-2	ENSSSCG00000012961
CTTNBP21	3.50155611869156e-206	0.499832786228989	0.85	0.309	5.07550559404342e-202	(C6) Myo-2	CTTNBP2
PTGES3L1	6.25100429445124e-206	0.492629927289438	0.942	0.38	9.06083072480707e-202	(C6) Myo-2	PTGES3L
SPATA201	1.29455144443535e-205	0.492007815022089	0.944	0.382	1.87645231870903e-201	(C6) Myo-2	SPATA20
CLTB1	1.49931534012705e-205	0.495074633273177	0.996	0.647	2.17325758551416e-201	(C6) Myo-2	CLTB
EPDR11	2.07258499314468e-205	0.50060972661352	0.837	0.299	3.00421194756321e-201	(C6) Myo-2	EPDR1
CRISPLD21	3.08571611503192e-205	0.508592137920318	0.879	0.398	4.47274550873877e-201	(C6) Myo-2	CRISPLD2
ENSSSCG000000608851	8.66133002828306e-205	0.388451905042569	1	0.8	1.25545978759963e-200	(C6) Myo-2	ENSSSCG00000060885
CTNNA1	9.3989310900536e-205	0.383630345430318	1	0.939	1.36237506150327e-200	(C6) Myo-2	CTNNA1
PICALM	1.03175223620895e-204	0.349946132169338	1	0.899	1.49552486638487e-200	(C6) Myo-2	PICALM
BCAM	2.12321480314327e-204	0.492899130936856	0.738	0.241	3.07759985715617e-200	(C6) Myo-2	BCAM
LOX1	7.28018986010404e-204	0.60681109952404	0.974	0.466	1.05526352022208e-199	(C6) Myo-2	LOX
MIGA2	1.20354142605832e-203	0.48647499722276	0.969	0.405	1.74453329707154e-199	(C6) Myo-2	MIGA2
CAST	1.23451892008597e-203	0.346161089548184	0.999	0.81	1.78943517466461e-199	(C6) Myo-2	CAST
GCLM	2.94331851827166e-203	0.410425217865554	0.95	0.485	4.26634019223478e-199	(C6) Myo-2	GCLM
ZNF696	3.30102304929423e-203	0.470404947219976	0.608	0.16	4.78483290995198e-199	(C6) Myo-2	ZNF696
DGKZ	3.47198729588779e-203	0.409528719084641	0.969	0.551	5.03264558538935e-199	(C6) Myo-2	DGKZ
ENSSSCG00000032146	3.64538066033649e-203	0.443525060327624	0.915	0.441	5.28397926715774e-199	(C6) Myo-2	ENSSSCG00000032146
DNAJB41	5.25417298115758e-203	0.489413998147539	0.887	0.372	7.61592373618791e-199	(C6) Myo-2	DNAJB4
SNUPN	8.67457010220465e-203	0.390956442354931	0.95	0.511	1.25737893631456e-198	(C6) Myo-2	SNUPN
SLC25A11	8.99453320986665e-203	0.351374620723297	0.993	0.726	1.30375758877017e-198	(C6) Myo-2	SLC25A11
NPAS21	1.10021022979307e-202	0.482461883766543	0.982	0.418	1.59475472808506e-198	(C6) Myo-2	NPAS2
SYNGR1	1.96879223033194e-202	0.51557700580282	0.982	0.637	2.85376433786614e-198	(C6) Myo-2	SYNGR1
COA8	2.02896339016669e-202	0.309014861505995	0.999	0.76	2.94098243404662e-198	(C6) Myo-2	COA8
JUP1	2.38899716730347e-202	0.443582447240096	1	0.82	3.46285139400638e-198	(C6) Myo-2	JUP
LNPK1	2.69523321025624e-202	0.488445371756764	0.944	0.385	3.90674053826642e-198	(C6) Myo-2	LNPK
DYSF	1.18180614049054e-201	0.486651867815355	0.946	0.389	1.71302800064104e-197	(C6) Myo-2	DYSF
ACP6	1.20930983509679e-201	0.48992026569436	0.916	0.364	1.7528946059728e-197	(C6) Myo-2	ACP6
COPS6	1.29036163366168e-201	0.329944687109993	0.995	0.736	1.8703791879926e-197	(C6) Myo-2	COPS6
TUBG21	1.49517669946125e-201	0.40759506518396	0.983	0.557	2.16725862586908e-197	(C6) Myo-2	TUBG2
ENSSSCG00000002995	1.87569909881304e-201	0.358112206457644	0.995	0.757	2.7188258437295e-197	(C6) Myo-2	ENSSSCG00000002995
SPATA24	1.92833973258985e-201	0.494848017386108	0.812	0.286	2.79512844238898e-197	(C6) Myo-2	SPATA24
DAAM1	2.07636694664969e-201	0.463031623660656	0.849	0.357	3.00969388916872e-197	(C6) Myo-2	DAAM1
MRPS6	3.80566536915138e-201	0.452023718334335	0.95	0.542	5.51631195258493e-197	(C6) Myo-2	MRPS6
MAP1S	4.50937959767567e-201	0.329600530958503	0.983	0.605	6.53634572683089e-197	(C6) Myo-2	MAP1S
NAA80	7.47586308781918e-201	0.431106651572205	0.942	0.459	1.08362635457939e-196	(C6) Myo-2	NAA80
ENSSSCG00000013395	1.04571598552537e-200	0.443880373652807	0.86	0.392	1.51576532101902e-196	(C6) Myo-2	ENSSSCG00000013395
ENSSSCG00000008942	1.38198662269823e-200	0.405782623871587	0.972	0.554	2.00318960960109e-196	(C6) Myo-2	ENSSSCG00000008942
ENSSSCG00000012088	2.1886663350498e-200	0.430176031713523	1	0.905	3.17247185265469e-196	(C6) Myo-2	ENSSSCG00000012088
MBNL2	3.05978720599387e-200	0.400010612983339	0.98	0.623	4.43516155508811e-196	(C6) Myo-2	MBNL2
PRPF6	3.56683694850563e-200	0.285333438320459	0.999	0.778	5.1701301568589e-196	(C6) Myo-2	PRPF6
HCCS	3.72691886058696e-200	0.433358654118276	0.898	0.426	5.4021688884208e-196	(C6) Myo-2	HCCS
ACSL1	4.1373392284056e-200	0.437248717323551	0.873	0.407	5.99707321157391e-196	(C6) Myo-2	ACSL1
GPS2	6.10056406059297e-200	0.309478627656164	0.996	0.744	8.84276760582951e-196	(C6) Myo-2	GPS2
ZNHIT1	6.94659645441004e-200	0.312359330049215	1	0.978	1.00690915606674e-195	(C6) Myo-2	ZNHIT1
ULK2	3.37976039169249e-199	0.357558377524731	0.997	0.681	4.89896268775826e-195	(C6) Myo-2	ULK2
IPO5	3.74674971523088e-199	0.30198820787253	1	0.78	5.43091371222716e-195	(C6) Myo-2	IPO5
ENSSSCG000000595841	6.35927180238323e-199	0.46024426481035	1	0.997	9.21776447755449e-195	(C6) Myo-2	ENSSSCG00000059584
PUF60	1.01767723465883e-198	0.37573475728851	1	0.913	1.47512315163797e-194	(C6) Myo-2	PUF60
ENSSSCG00000037251	1.14483197543239e-198	0.299224612284273	0.997	0.774	1.65943394838925e-194	(C6) Myo-2	ENSSSCG00000037251
MVB12A	1.24794852847305e-198	0.276579703349596	0.999	0.885	1.80890139202169e-194	(C6) Myo-2	MVB12A
TMEM70	1.56340183228923e-198	0.408182350574749	0.966	0.572	2.26615095590324e-194	(C6) Myo-2	TMEM70
IAH1	1.64799886300648e-198	0.299439671343898	1	0.993	2.38877435192789e-194	(C6) Myo-2	IAH1
CAP1	3.1336088680278e-198	0.415706233062157	0.999	0.845	4.54216605420629e-194	(C6) Myo-2	CAP1
PRPF31	3.44266236441554e-198	0.384378156941641	0.993	0.625	4.99013909722033e-194	(C6) Myo-2	PRPF31
MAPK7	5.54754917011456e-198	0.369361096776012	0.958	0.58	8.04117252208105e-194	(C6) Myo-2	MAPK7
DRG2	5.56320041817585e-198	0.322074836660844	0.993	0.685	8.0638590061459e-194	(C6) Myo-2	DRG2
KLF91	4.2305230212363e-197	0.485188021073608	0.913	0.367	6.13214311928201e-193	(C6) Myo-2	KLF9
TMED9	6.84448773247816e-197	0.389344671454664	0.957	0.557	9.9210849682271e-193	(C6) Myo-2	TMED9
TMEM223	9.13021200993084e-197	0.369178542080737	0.997	0.892	1.32342423083947e-192	(C6) Myo-2	TMEM223
R3HDM1	1.1346559520256e-196	0.368476180198531	0.966	0.568	1.64468380246111e-192	(C6) Myo-2	R3HDM1
TFE3	1.37113680431859e-196	0.35872519004889	0.982	0.635	1.98746279785979e-192	(C6) Myo-2	TFE3
ARL4A	4.66835078174975e-196	0.419575302570898	0.963	0.558	6.76677445814626e-192	(C6) Myo-2	ARL4A
ENSSSCG00000001769	1.13917888426175e-195	0.397699557409441	1	0.887	1.6512397927374e-191	(C6) Myo-2	ENSSSCG00000001769
COPA	1.82661818631964e-195	0.375679614938528	0.999	0.863	2.64768306107032e-191	(C6) Myo-2	COPA
PML	2.72846961294608e-195	0.480372302535376	0.942	0.392	3.95491670396534e-191	(C6) Myo-2	PML
PARVA	4.33609240478989e-195	0.388014521198839	1	0.779	6.28516594074295e-191	(C6) Myo-2	PARVA
ZRSR2	4.56422449826854e-195	0.419143880665488	0.932	0.467	6.61584341024025e-191	(C6) Myo-2	ZRSR2
ADCY9	4.72856186126764e-195	0.394553821971342	0.953	0.506	6.85405041790744e-191	(C6) Myo-2	ADCY9
LRCH11	6.99175927320196e-195	0.48669179992177	0.885	0.345	1.01345550665062e-190	(C6) Myo-2	LRCH1
CDK2AP11	8.63322535218277e-195	0.476856007253545	0.953	0.515	1.25138601479889e-190	(C6) Myo-2	CDK2AP1
CDK10	1.95431719126309e-194	0.432555984432698	0.951	0.517	2.83278276873584e-190	(C6) Myo-2	CDK10
PPP2R5D	2.11474970185821e-194	0.422430287349674	0.944	0.516	3.06532969284347e-190	(C6) Myo-2	PPP2R5D
AGAP11	2.44645680516275e-194	0.471801190435718	0.982	0.429	3.5461391390834e-190	(C6) Myo-2	AGAP1
SRP72	4.05610821702003e-194	0.294385550099837	0.993	0.729	5.87932886057054e-190	(C6) Myo-2	SRP72
STOM1	4.42774182847972e-194	0.45922483782077	0.999	0.763	6.41801178038135e-190	(C6) Myo-2	STOM
MICOS13	1.90791255529366e-193	0.3501532468547	1	0.94	2.76551924889816e-189	(C6) Myo-2	MICOS13
NF2	8.50729459740798e-193	0.439976892998561	0.909	0.437	1.23313235189429e-188	(C6) Myo-2	NF2
BSCL2	1.02375401519578e-192	0.291288036090949	0.995	0.739	1.48393144502628e-188	(C6) Myo-2	BSCL2
ENSSSCG00000017913	2.20312836253178e-192	0.329775392540895	1	0.992	3.19343456148981e-188	(C6) Myo-2	ENSSSCG00000017913
IDUA1	3.09978603675804e-192	0.4889743215491	0.996	0.681	4.49313986028077e-188	(C6) Myo-2	IDUA
OCIAD2	3.5400163844589e-192	0.468916517015475	0.807	0.323	5.13125374927317e-188	(C6) Myo-2	OCIAD2
CHD31	1.14744879688227e-191	0.361667670530957	1	0.85	1.66322703108086e-187	(C6) Myo-2	CHD3
TNFRSF12A1	1.1664608629557e-191	0.566417098634332	0.919	0.441	1.69078502085429e-187	(C6) Myo-2	TNFRSF12A
ENSSSCG00000013052	1.42643890607354e-191	0.374313484153736	1	0.906	2.0676231943536e-187	(C6) Myo-2	ENSSSCG00000013052
CSDE1	1.43676975977977e-191	0.391167790154158	1	0.905	2.08259776680077e-187	(C6) Myo-2	CSDE1
KIAA2013	2.53988697657297e-191	0.35370630559178	0.984	0.659	3.68156617254252e-187	(C6) Myo-2	KIAA2013
ENSSSCG000000221761	3.69502936525457e-191	0.449992465446978	1	0.811	5.3559450649365e-187	(C6) Myo-2	ENSSSCG00000022176
SEC24C	4.57111250271262e-191	0.4789229897949	0.921	0.379	6.62582757268194e-187	(C6) Myo-2	SEC24C
HIGD2A1	4.81378283484498e-191	0.427419005683598	0.995	0.862	6.9775782191078e-187	(C6) Myo-2	HIGD2A
ITGA12	7.07808053868915e-191	0.482181377674359	0.867	0.337	1.02596777408299e-186	(C6) Myo-2	ITGA1
DPP7	8.71920110410351e-191	0.386565852165338	1	0.984	1.2638482000398e-186	(C6) Myo-2	DPP7
UQCC31	1.62971467887755e-190	0.40318279699261	0.995	0.784	2.36227142703301e-186	(C6) Myo-2	UQCC3
TMCC1	1.717165602516e-190	0.463848698304781	1	0.45	2.48903154084694e-186	(C6) Myo-2	TMCC1
CACFD1	1.89104989216746e-190	0.369199106832447	0.975	0.631	2.74107681869674e-186	(C6) Myo-2	CACFD1
COX7A11	4.43548173123485e-190	0.481837014447729	0.991	0.669	6.42923076942491e-186	(C6) Myo-2	COX7A1
RAP1GDS11	1.04193924755741e-189	0.462869584109741	0.993	0.446	1.51029093933447e-185	(C6) Myo-2	RAP1GDS1
AIDA	1.42693440311653e-189	0.291329268827414	0.997	0.77	2.06834141731741e-185	(C6) Myo-2	AIDA
XRCC6	2.08661101050404e-189	0.274880012665024	0.997	0.837	3.0245426597256e-185	(C6) Myo-2	XRCC6
TFB1M	2.63829057644779e-189	0.481292716759881	0.769	0.267	3.82420219056107e-185	(C6) Myo-2	TFB1M
EDNRA1	9.01617354023937e-189	0.33743689874813	0.966	0.582	1.3068943546577e-184	(C6) Myo-2	EDNRA
ASPH1	9.41037134411499e-189	0.387634481926448	0.972	0.556	1.36403332632947e-184	(C6) Myo-2	ASPH
ENSSSCG00000035527	1.2781056714468e-188	0.317462257987281	0.298	0.042	1.85261417076214e-184	(C6) Myo-2	ENSSSCG00000035527
GRK2	1.81922471651483e-188	0.347535559757646	0.995	0.672	2.63696622658824e-184	(C6) Myo-2	GRK2
SNRPB	1.97124308757898e-188	0.254433020600943	1	0.79	2.85731685544574e-184	(C6) Myo-2	SNRPB
ENSSSCG00000006324	2.1269003611491e-188	0.425754238053115	0.957	0.528	3.08294207348562e-184	(C6) Myo-2	ENSSSCG00000006324
C1QB	2.46268521727549e-188	0.6509745371288	0.849	0.333	3.56966222244082e-184	(C6) Myo-2	C1QB
ZCCHC17	2.7913056936527e-188	0.315272973405509	0.992	0.71	4.04599760294958e-184	(C6) Myo-2	ZCCHC17
MRTO4	3.23752932629677e-188	0.416520174648417	0.945	0.54	4.69279875846717e-184	(C6) Myo-2	MRTO4
S100A111	3.69850190035984e-188	0.683986731784496	0.996	0.855	5.36097850457159e-184	(C6) Myo-2	S100A11
EPHB4	5.29641010018607e-188	0.437091851309368	0.965	0.588	7.67714644021971e-184	(C6) Myo-2	EPHB4
SEPTIN111	6.08395841310029e-188	0.470400424226632	0.946	0.405	8.81869771978888e-184	(C6) Myo-2	SEPTIN11
INO80E	8.19736098132029e-188	0.414793711064946	0.942	0.531	1.18820747424238e-183	(C6) Myo-2	INO80E
PCMT1	1.54728496948232e-187	0.266595699210402	0.996	0.789	2.24278956326462e-183	(C6) Myo-2	PCMT1
DIAPH11	1.60351023764908e-187	0.347829002559017	0.999	0.744	2.32428808947234e-183	(C6) Myo-2	DIAPH1
TRIM31	2.08267767336254e-187	0.414307395085356	0.946	0.541	3.018841287539e-183	(C6) Myo-2	TRIM3
ENSSSCG00000005880	2.91394432699894e-187	0.388281829666599	0.965	0.605	4.22376230198496e-183	(C6) Myo-2	ENSSSCG00000005880
RNF1661	3.93386288160384e-187	0.440219973632531	0.877	0.462	5.70213424688477e-183	(C6) Myo-2	RNF166
ENSSSCG00000030260	4.45158362631709e-187	0.476627424232622	0.927	0.442	6.45257046634662e-183	(C6) Myo-2	ENSSSCG00000030260
THBS31	4.99816121256976e-187	0.496128592798593	0.728	0.258	7.24483467761987e-183	(C6) Myo-2	THBS3
AP1M1	5.49664144153026e-187	0.329599189237996	0.988	0.685	7.96738176949811e-183	(C6) Myo-2	AP1M1
PKIA1	1.21684429282295e-186	0.461525152835022	0.98	0.438	1.76381580244687e-182	(C6) Myo-2	PKIA
SPON21	1.41806426525386e-186	0.460353072932317	0.98	0.439	2.05548415248548e-182	(C6) Myo-2	SPON2
MRPS25	1.4322741582433e-186	0.304779202185753	0.999	0.756	2.07608139237366e-182	(C6) Myo-2	MRPS25
PRRT11	1.80391880128548e-186	0.464797842876561	0.967	0.425	2.61478030246331e-182	(C6) Myo-2	PRRT1
ARCN1	2.23444276474926e-186	0.254080512450324	1	0.997	3.23882478750405e-182	(C6) Myo-2	ARCN1
RANBP9	2.26026678205563e-186	0.259306860607985	0.999	0.763	3.27625670058964e-182	(C6) Myo-2	RANBP9
CDK14	2.80190829467138e-186	0.477994140546845	0.818	0.305	4.06136607312617e-182	(C6) Myo-2	CDK14
VPS51	3.9040020328237e-186	0.342159212025797	0.995	0.737	5.65885094657795e-182	(C6) Myo-2	VPS51
HNRNPL1	4.6900329715418e-186	0.408379885634856	0.996	0.8	6.79820279224984e-182	(C6) Myo-2	HNRNPL
CD441	5.14559810955349e-186	0.477183162080541	0.996	0.712	7.45854445979778e-182	(C6) Myo-2	CD44
STN1	7.69570241035787e-186	0.468435335930516	0.938	0.401	1.11549206438137e-181	(C6) Myo-2	STN1
MTMR10	1.00872409391157e-185	0.374592804877371	0.945	0.574	1.46214557412482e-181	(C6) Myo-2	MTMR10
RNGTT	1.32338731402485e-185	0.478878279175282	0.823	0.308	1.91824991167903e-181	(C6) Myo-2	RNGTT
SLC15A3	1.73338968507718e-185	0.46934160856436	0.832	0.336	2.51254834851938e-181	(C6) Myo-2	SLC15A3
TMEM8B	2.04525950170641e-185	0.476637263986849	0.776	0.276	2.96460364772344e-181	(C6) Myo-2	TMEM8B
ENSSSCG00000007688	3.40874469045139e-185	0.356463208904382	1	0.902	4.94097542880929e-181	(C6) Myo-2	ENSSSCG00000007688
NR1H2	6.93594983637188e-185	0.32330450634793	0.986	0.679	1.0053659287821e-180	(C6) Myo-2	NR1H2
PSMD4	7.31221534088883e-185	0.270650726388396	0.997	0.787	1.05990561366184e-180	(C6) Myo-2	PSMD4
SLC25A40	7.6018651461776e-185	0.335060659240451	0.979	0.594	1.10189035293844e-180	(C6) Myo-2	SLC25A40
TRIM38	8.86309093477398e-185	0.473298117074485	0.883	0.357	1.28470503099549e-180	(C6) Myo-2	TRIM38
DCBLD2	1.15897220614223e-184	0.425719190936733	0.929	0.486	1.67993021280316e-180	(C6) Myo-2	DCBLD2
NPR2	1.30455360759343e-184	0.474752694340695	0.753	0.262	1.89095045420668e-180	(C6) Myo-2	NPR2
GNB2	1.87589811813412e-184	0.402709865915347	0.993	0.826	2.71911432223541e-180	(C6) Myo-2	GNB2
PRKD1	3.17004073901003e-184	0.391286075254192	0.86	0.451	4.59497405119504e-180	(C6) Myo-2	PRKD1
TMX4	7.4791658304173e-184	0.457294052063707	0.928	0.474	1.08410508711899e-179	(C6) Myo-2	TMX4
PPP1CC	8.99974740742488e-184	0.294720167020501	1	0.942	1.30451338670624e-179	(C6) Myo-2	PPP1CC
FKBP101	2.03736422430511e-183	0.491456107927426	0.958	0.544	2.95315944313026e-179	(C6) Myo-2	FKBP10
PDK21	4.93595335103775e-183	0.47531239878303	0.823	0.311	7.15466438232921e-179	(C6) Myo-2	PDK2
KAT2B1	6.03138705289222e-183	0.467258813447269	0.911	0.382	8.74249553316728e-179	(C6) Myo-2	KAT2B
KPNA31	1.08870984580636e-182	0.464513119289592	0.815	0.327	1.57808492149632e-178	(C6) Myo-2	KPNA3
PHETA21	1.82016024289893e-182	0.474165813858469	0.806	0.3	2.63832227208201e-178	(C6) Myo-2	PHETA2
PITPNM3	2.42400955184693e-182	0.459739845176321	0.959	0.425	3.51360184540213e-178	(C6) Myo-2	PITPNM3
ENSSSCG00000007646	2.64725898044057e-182	0.430789065069809	0.999	0.922	3.83720189214861e-178	(C6) Myo-2	ENSSSCG00000007646
PSMC3	4.04762525701067e-182	0.330764605199547	1	0.941	5.86703281003696e-178	(C6) Myo-2	PSMC3
CPSF3	5.22472670557183e-182	0.278783874645099	0.993	0.708	7.57324135972636e-178	(C6) Myo-2	CPSF3
TMEM641	6.73685646223036e-182	0.450432385336535	0.999	0.463	9.7650734420029e-178	(C6) Myo-2	TMEM64
BCL7B	8.66834134102541e-182	0.467289559553921	0.907	0.379	1.25647607738163e-177	(C6) Myo-2	BCL7B
EMC9	1.20414581034205e-181	0.334306379768371	0.991	0.654	1.74540935209081e-177	(C6) Myo-2	EMC9
GJA11	1.90131572141215e-181	0.854109316395767	0.949	0.594	2.75595713818691e-177	(C6) Myo-2	GJA1
SSNA1	2.4067121066416e-181	0.350402385255797	0.999	0.851	3.488529198577e-177	(C6) Myo-2	SSNA1
STAT6	1.00552565286577e-180	0.292184830545226	0.996	0.722	1.45750943382893e-176	(C6) Myo-2	STAT6
ARHGEF18	1.46649477478833e-180	0.429053097666065	0.961	0.544	2.12568417605568e-176	(C6) Myo-2	ARHGEF18
LRSAM1	2.09011166305518e-180	0.472067347974471	0.803	0.3	3.02961685559848e-176	(C6) Myo-2	LRSAM1
SH3BP5L	5.51384731764614e-180	0.303815687211762	0.996	0.682	7.99232168692808e-176	(C6) Myo-2	SH3BP5L
POLE4	5.8273308081731e-180	0.331905905072068	1	0.97	8.44671600644691e-176	(C6) Myo-2	POLE4
MGMT	7.50559728124996e-180	0.394939844341719	0.927	0.525	1.08793632591718e-175	(C6) Myo-2	MGMT
ENSSSCG00000023783	1.05319674452482e-179	0.313261992113341	1	0.906	1.52660868118873e-175	(C6) Myo-2	ENSSSCG00000023783
NEDD8	1.13667897013552e-179	0.401442143068515	0.999	0.911	1.64761616721143e-175	(C6) Myo-2	NEDD8
SPINDOC1	2.44630235553202e-179	0.46609923335739	0.894	0.371	3.54591526434366e-175	(C6) Myo-2	SPINDOC
CDIPT	2.51389236022449e-179	0.272668344189682	1	0.954	3.6438869761454e-175	(C6) Myo-2	CDIPT
ATN1	3.35074226302867e-179	0.326305414840535	0.982	0.692	4.85690091026006e-175	(C6) Myo-2	ATN1
MAST2	6.6791750768846e-179	0.414057223832434	0.929	0.513	9.68146427394423e-175	(C6) Myo-2	MAST2
ANO4	6.78482733830171e-179	0.470826289371124	0.785	0.288	9.83460722686833e-175	(C6) Myo-2	ANO4
ADRM1	1.3517352306256e-178	0.29068048358422	0.997	0.83	1.95934021679181e-174	(C6) Myo-2	ADRM1
ANKMY2	1.52021578120422e-178	0.327854858202919	0.995	0.703	2.20355277485552e-174	(C6) Myo-2	ANKMY2
ENSSSCG00000001341	1.68172417421142e-178	0.469093460217299	0.993	0.707	2.43765919051945e-174	(C6) Myo-2	ENSSSCG00000001341
EIF6	1.75342697480295e-178	0.320308582658492	1	0.983	2.54159239997688e-174	(C6) Myo-2	EIF6
TMED1	2.10340852854065e-178	0.387962368037105	0.878	0.453	3.04889066211967e-174	(C6) Myo-2	TMED1
SELENOO	4.23332200216889e-178	0.329855429448269	0.988	0.664	6.13620024214381e-174	(C6) Myo-2	SELENOO
PRELP1	8.53796681698765e-178	0.506053442899489	0.915	0.432	1.23757829012236e-173	(C6) Myo-2	PRELP
ENSSSCG000000337441	1.69319754267825e-177	0.370052157299731	1	0.994	2.45428983811212e-173	(C6) Myo-2	ENSSSCG00000033744
TIMM13	1.99888338252516e-177	0.318823363464574	0.991	0.751	2.89738146297022e-173	(C6) Myo-2	TIMM13
RABEP1	2.56644263299382e-177	0.28046793620953	0.99	0.729	3.72005859652454e-173	(C6) Myo-2	RABEP1
FMOD1	2.7213354447773e-177	0.536559463089269	0.991	0.625	3.9445757272047e-173	(C6) Myo-2	FMOD
MPND	3.1393452483979e-177	0.466908223390415	0.829	0.324	4.55048093755275e-173	(C6) Myo-2	MPND
ENSSSCG00000013600	3.18552060751322e-177	0.274368331135663	1	0.945	4.61741212059041e-173	(C6) Myo-2	ENSSSCG00000013600
NCOR2	3.67822284569887e-177	0.274569313100972	0.999	0.798	5.33158401484051e-173	(C6) Myo-2	NCOR2
AGAP3	4.90645438610368e-177	0.301427637731396	0.99	0.724	7.11190563265729e-173	(C6) Myo-2	AGAP3
KIT	5.78026771224889e-177	0.467749354331115	0.807	0.307	8.37849804890477e-173	(C6) Myo-2	KIT
PHLDB2	5.80277363525354e-177	0.462774325078765	0.89	0.416	8.41112038430001e-173	(C6) Myo-2	PHLDB2
PTCD2	7.12162391067121e-177	0.418970955035257	0.86	0.416	1.03227938585179e-172	(C6) Myo-2	PTCD2
ETFB	8.55143693101887e-177	0.343899248953269	0.996	0.824	1.23953078315119e-172	(C6) Myo-2	ETFB
MFGE8	1.1453334404869e-176	0.438972853635315	0.984	0.712	1.66016082198576e-172	(C6) Myo-2	MFGE8
VAT1	1.14555773777314e-176	0.329354064076623	0.996	0.801	1.66048594090217e-172	(C6) Myo-2	VAT1
ENSSSCG000000179711	2.48804143042995e-176	0.325390381596219	0.996	0.742	3.60641605340821e-172	(C6) Myo-2	ENSSSCG00000017971
ENSSSCG00000022906	2.5479024631894e-176	0.417791188711283	0.932	0.502	3.69318462039303e-172	(C6) Myo-2	ENSSSCG00000022906
SCMH1	2.68966036251605e-176	0.439716096314148	0.87	0.385	3.89866269546701e-172	(C6) Myo-2	SCMH1
KLHL22	2.90389112075051e-176	0.446761539843505	0.852	0.399	4.20919017952786e-172	(C6) Myo-2	KLHL22
ENSSSCG000000130641	3.38147077121627e-176	0.423036406838099	1	0.926	4.90144188287799e-172	(C6) Myo-2	ENSSSCG00000013064
ACOX3	5.29139629226683e-176	0.450244176103015	0.962	0.436	7.66987892564077e-172	(C6) Myo-2	ACOX3
BUD23	1.08321153665659e-175	0.250938598327305	1	0.876	1.57011512238373e-171	(C6) Myo-2	BUD23
IFI35	1.53860391578877e-175	0.384780915055438	0.976	0.6	2.23020637593582e-171	(C6) Myo-2	IFI35
FBXL15	2.38234834023793e-175	0.404617308394833	0.945	0.548	3.45321391917488e-171	(C6) Myo-2	FBXL15
CCM2	2.45611132602975e-175	0.335460706858576	0.983	0.663	3.56013336708012e-171	(C6) Myo-2	CCM2
CPXM21	2.55548923626514e-175	0.491714588340314	0.785	0.296	3.70418164796633e-171	(C6) Myo-2	CPXM2
ENSSSCG00000001934	6.6002169771073e-175	0.392344368697655	0.969	0.561	9.56701450831704e-171	(C6) Myo-2	ENSSSCG00000001934
DYNC1LI2	6.63505528162963e-175	0.271434999704815	1	0.845	9.61751263072215e-171	(C6) Myo-2	DYNC1LI2
EIF4G1	8.21640923069074e-175	0.291289086456543	1	0.999	1.19096851798862e-170	(C6) Myo-2	EIF4G1
ARHGAP35	8.93204953370816e-175	0.303457822548138	0.984	0.68	1.294700579911e-170	(C6) Myo-2	ARHGAP35
CALM3	1.02015556222148e-174	0.305208675596745	1	0.969	1.47871548744003e-170	(C6) Myo-2	CALM3
TBC1D20	1.24335697704985e-174	0.332748443141004	0.972	0.677	1.80224593823376e-170	(C6) Myo-2	TBC1D20
TNXB1	2.30509206906791e-174	0.760947487429398	0.929	0.471	3.34123095411393e-170	(C6) Myo-2	TNXB
ENSSSCG00000027374	4.11613461307941e-174	0.264681256658699	0.991	0.791	5.9663371216586e-170	(C6) Myo-2	ENSSSCG00000027374
TREX1	4.30526072750429e-174	0.462630164284908	0.848	0.341	6.24047542451747e-170	(C6) Myo-2	TREX1
TUBB4B1	9.07431631204111e-174	0.358323216557676	0.997	0.915	1.31532214943036e-169	(C6) Myo-2	TUBB4B
B3GAT3	9.35463119935556e-174	0.340191249705261	0.988	0.716	1.35595379234659e-169	(C6) Myo-2	B3GAT3
PARP3	1.09562635246992e-173	0.454566020660591	0.925	0.405	1.58811039790515e-169	(C6) Myo-2	PARP3
CUEDC1	1.40746446728908e-173	0.441475146986811	0.803	0.337	2.04011974533551e-169	(C6) Myo-2	CUEDC1
PRKRA1	1.50745646833135e-173	0.445825575460607	0.971	0.447	2.18505815084628e-169	(C6) Myo-2	PRKRA
FKBP3	1.98454154813254e-173	0.285875402574328	0.997	0.795	2.87659297401812e-169	(C6) Myo-2	FKBP3
SMO1	2.02229708296197e-173	0.452535759176717	0.933	0.413	2.93131962175338e-169	(C6) Myo-2	SMO
GPX8	3.20164328364927e-173	0.422753729496365	0.924	0.518	4.64078193964961e-169	(C6) Myo-2	GPX8
MICAL11	5.14791546145895e-173	0.420756065314739	0.957	0.511	7.46190346138475e-169	(C6) Myo-2	MICAL1
SLC22A17	2.10828944071568e-172	0.430531696489672	0.945	0.565	3.05596554431738e-168	(C6) Myo-2	SLC22A17
DNAAF91	3.38875202543962e-172	0.441818717686745	0.975	0.454	4.91199606087473e-168	(C6) Myo-2	DNAAF9
CALCOCO1	4.3185381023777e-172	0.37687635976493	0.98	0.573	6.25972097939648e-168	(C6) Myo-2	CALCOCO1
CAV2	7.81118063498585e-172	0.444313918304093	0.921	0.475	1.1322306330412e-167	(C6) Myo-2	CAV2
CCDC28B1	8.76840954091515e-172	0.45124831863595	0.929	0.411	1.27098096295565e-167	(C6) Myo-2	CCDC28B
ATG7	1.57293906087147e-171	0.455446423194055	0.894	0.381	2.27997516873319e-167	(C6) Myo-2	ATG7
P4HA31	1.9078206438371e-171	0.45942850680848	0.852	0.377	2.76538602324188e-167	(C6) Myo-2	P4HA3
CAMKK21	5.76199541920346e-171	0.434364260613668	1	0.48	8.35201236013542e-167	(C6) Myo-2	CAMKK2
CCT4	6.20147908888543e-171	0.320043559731547	1	0.883	8.98904393933943e-167	(C6) Myo-2	CCT4
SLC12A4	7.28523008875467e-171	0.458157790740925	0.885	0.415	1.05599410136499e-166	(C6) Myo-2	SLC12A4
ZNF358	1.18911559824135e-170	0.388148889423282	0.919	0.482	1.72362305965084e-166	(C6) Myo-2	ZNF358
[truncated: 14,851 more rows]
