# Supplementary material for: Defining cellular diversity at the swine maternal–fetal interface using spatial transcriptomics and organoids
Source: PLoS Biol. 2025 Aug 28;23(8):e3003302. doi: 10.1371/journal.pbio.3003302 (PMC12393714; doi:10.1371/journal.pbio.3003302)
Supplement: S11 Table — (S11_Table.CSV) [file pbio.3003302.s018.csv]

gene	lineage	direction		waldStat	df	pvalue	waldStat_1	df_1	pvalue_1	meanLogFC
TUBA1B	1	decreasing	TUBA1B	4439.398407	3	0	4439.398407	3	0	2.087106143
ENSSSCG00000006153	1	decreasing	ENSSSCG00000006153	2476.620149	3	0	2476.620149	3	0	1.234187867
H2AZ2	1	decreasing	H2AZ2	2464.735946	3	0	2464.735946	3	0	1.072708327
DDT	1	decreasing	DDT	2301.249153	3	0	2301.249153	3	0	0.93347104
DYNLL1	1	decreasing	DYNLL1	2143.446963	3	0	2143.446963	3	0	0.841844361
HSD17B12	1	decreasing	HSD17B12	2137.410185	3	0	2137.410185	3	0	0.924413117
SATB2	1	decreasing	SATB2	1865.116151	3	0	1865.116151	3	0	0.933011757
NUCKS1	1	decreasing	NUCKS1	1821.956675	3	0	1821.956675	3	0	1.032125589
MSMO1	1	decreasing	MSMO1	1770.800032	3	0	1770.800032	3	0	1.14278381
RRM1	1	decreasing	RRM1	1743.182221	3	0	1743.182221	3	0	1.137897451
ENSSSCG00000011676	1	decreasing	ENSSSCG00000011676	1726.625721	3	0	1726.625721	3	0	0.705340467
ENSSSCG00000001075	1	decreasing	ENSSSCG00000001075	1664.78068	3	0	1664.78068	3	0	1.00851207
HSP90AA1	1	decreasing	HSP90AA1	1528.939616	3	0	1528.939616	3	0	0.422630284
POLR2F	1	decreasing	POLR2F	1515.598802	3	0	1515.598802	3	0	0.498048341
ENSSSCG00000006556	1	decreasing	ENSSSCG00000006556	1458.112071	3	0	1458.112071	3	0	0.675335626
SCARB1	1	decreasing	SCARB1	1432.397114	3	0	1432.397114	3	0	1.529770597
COA3	1	decreasing	COA3	1412.821682	3	0	1412.821682	3	0	0.79885955
CFL1	1	decreasing	CFL1	1398.139731	3	0	1398.139731	3	0	0.543722011
ENSSSCG00000056213	1	decreasing	ENSSSCG00000056213	1352.434475	3	0	1352.434475	3	0	2.553980868
HMGN1	1	decreasing	HMGN1	1311.882521	3	0	1311.882521	3	0	0.531667519
ENSSSCG00000005518	1	decreasing	ENSSSCG00000005518	1302.151391	3	0	1302.151391	3	0	0.706899458
PDGFA	1	decreasing	PDGFA	1271.499974	3	0	1271.499974	3	0	1.007662746
ATP1A1	1	decreasing	ATP1A1	1190.26511	3	0	1190.26511	3	0	0.616539613
ENSSSCG00000035908	1	decreasing	ENSSSCG00000035908	1185.067195	3	0	1185.067195	3	0	1.425391572
MRPS14	1	decreasing	MRPS14	1141.939914	3	0	1141.939914	3	0	0.63833302
ENSSSCG00000006395	1	decreasing	ENSSSCG00000006395	1129.050094	3	0	1129.050094	3	0	0.935255159
RBM47	1	decreasing	RBM47	1109.764644	3	0	1109.764644	3	0	0.919680613
FASN	1	decreasing	FASN	1108.336579	3	0	1108.336579	3	0	0.785883223
IDH2	1	decreasing	IDH2	1106.404499	3	0	1106.404499	3	0	0.680180466
HACD3	1	decreasing	HACD3	1104.491154	3	0	1104.491154	3	0	0.761678816
TRIM28	1	decreasing	TRIM28	1104.161592	3	0	1104.161592	3	0	0.796918566
CDC27	1	decreasing	CDC27	1088.278478	3	0	1088.278478	3	0	1.333406732
FERMT1	1	decreasing	FERMT1	1077.072107	3	0	1077.072107	3	0	0.525150308
KIF5B	1	decreasing	KIF5B	1048.078287	3	0	1048.078287	3	0	0.669701381
SLC29A1	1	decreasing	SLC29A1	1044.541226	3	0	1044.541226	3	0	1.977019233
MKKS	1	decreasing	MKKS	1000.837954	3	0	1000.837954	3	0	0.457601958
TERF1	1	decreasing	TERF1	931.5702027	3	0	931.5702027	3	0	1.430860129
EIF4G1	1	decreasing	EIF4G1	926.6580006	3	0	926.6580006	3	0	0.433174271
EZH2	1	decreasing	EZH2	922.4478667	3	0	922.4478667	3	0	1.466919004
CTSL	1	decreasing	CTSL	902.0561561	3	0	902.0561561	3	0	1.895154094
ENSSSCG00000037143	1	decreasing	ENSSSCG00000037143	893.4311384	3	0	893.4311384	3	0	0.372928483
HMGCS1	1	decreasing	HMGCS1	877.1225408	3	0	877.1225408	3	0	0.899105823
CDK2	1	decreasing	CDK2	843.0113859	3	0	843.0113859	3	0	1.210252041
LIPG	1	decreasing	LIPG	840.1538946	3	0	840.1538946	3	0	1.193449694
CHCHD1	1	decreasing	CHCHD1	833.183882	3	0	833.183882	3	0	0.410918295
CNBP	1	decreasing	CNBP	829.8543777	3	0	829.8543777	3	0	0.43509043
DDOST	1	decreasing	DDOST	815.3474152	3	0	815.3474152	3	0	0.294954867
PARD3B	1	decreasing	PARD3B	814.5402354	3	0	814.5402354	3	0	0.743566119
PRDX2	1	decreasing	PRDX2	805.4358672	3	0	805.4358672	3	0	0.480220967
PKM	1	decreasing	PKM	804.3428215	3	0	804.3428215	3	0	0.512493097
NXT2	1	decreasing	NXT2	796.6858384	3	0	796.6858384	3	0	1.141206729
SELENOW	1	decreasing	SELENOW	779.8869859	3	0	779.8869859	3	0	0.408501568
PRICKLE4	1	decreasing	PRICKLE4	777.1041151	3	0	777.1041151	3	0	0.451402902
ESF1	1	decreasing	ESF1	767.164538	3	0	767.164538	3	0	0.6574008
SUMO2	1	decreasing	SUMO2	763.6215311	3	0	763.6215311	3	0	0.70301481
ENSSSCG00000053039	1	decreasing	ENSSSCG00000053039	748.52372	3	0	748.52372	3	0	0.873190249
SAMD4A	1	decreasing	SAMD4A	746.6276212	3	0	746.6276212	3	0	0.632761703
COQ2	1	decreasing	COQ2	746.1120982	3	0	746.1120982	3	0	0.707038496
FCGRT	1	decreasing	FCGRT	741.8516026	3	0	741.8516026	3	0	0.449644105
SERBP1	1	decreasing	SERBP1	741.3431139	3	0	741.3431139	3	0	0.680312448
HMGCR	1	decreasing	HMGCR	724.3371758	3	0	724.3371758	3	0	1.144961695
TP53BP2	1	decreasing	TP53BP2	704.7552942	3	0	704.7552942	3	0	0.795387148
PDHB	1	decreasing	PDHB	677.0999247	3	0	677.0999247	3	0	0.651089307
YWHAB	1	decreasing	YWHAB	671.6234319	3	0	671.6234319	3	0	0.316987107
SYNCRIP	1	decreasing	SYNCRIP	670.2794754	3	0	670.2794754	3	0	0.529927232
FAM3C	1	decreasing	FAM3C	663.7405897	3	0	663.7405897	3	0	0.478442759
PABPN1	1	decreasing	PABPN1	655.3306366	3	0	655.3306366	3	0	0.584950004
CWC15	1	decreasing	CWC15	642.4036506	3	0	642.4036506	3	0	0.66234698
MED30	1	decreasing	MED30	630.8810483	3	0	630.8810483	3	0	1.166143253
CAT	1	decreasing	CAT	614.6902789	3	0	614.6902789	3	0	1.198294349
PHAX	1	decreasing	PHAX	610.8729781	3	0	610.8729781	3	0	0.521494835
DHCR7	1	decreasing	DHCR7	610.0358463	3	0	610.0358463	3	0	1.291067438
TMEM147	1	decreasing	TMEM147	583.573279	3	0	583.573279	3	0	0.458054033
POLR1F	1	decreasing	POLR1F	577.5865239	3	0	577.5865239	3	0	0.621912805
SMARCA4	1	decreasing	SMARCA4	574.9029972	3	0	574.9029972	3	0	0.691374499
CYP51A1	1	decreasing	CYP51A1	562.7295254	3	0	562.7295254	3	0	0.623006286
LMNA	1	decreasing	LMNA	562.3870629	3	0	562.3870629	3	0	0.465877264
ENSSSCG00000039713	1	decreasing	ENSSSCG00000039713	562.078443	3	0	562.078443	3	0	0.717928935
ANKH	1	decreasing	ANKH	561.4940891	3	0	561.4940891	3	0	1.219884893
NDUFS8	1	decreasing	NDUFS8	557.6016393	3	0	557.6016393	3	0	0.366490986
RBM25	1	decreasing	RBM25	546.1234078	3	0	546.1234078	3	0	0.545861192
TINAGL1	1	decreasing	TINAGL1	540.5473777	3	0	540.5473777	3	0	0.499248877
CFAP20DC	1	decreasing	CFAP20DC	538.995918	3	0	538.995918	3	0	1.182156055
FDFT1	1	decreasing	FDFT1	538.7762431	3	0	538.7762431	3	0	1.080409354
S100A10	1	decreasing	S100A10	536.2552743	3	0	536.2552743	3	0	0.489740642
HIF1A	1	decreasing	HIF1A	536.2457698	3	0	536.2457698	3	0	0.46587703
MRPL36	1	decreasing	MRPL36	534.6193833	3	0	534.6193833	3	0	0.483217863
ENSSSCG00000032364	1	decreasing	ENSSSCG00000032364	533.4697665	3	0	533.4697665	3	0	0.417274961
SLC37A1	1	decreasing	SLC37A1	521.3532004	3	0	521.3532004	3	0	0.957780877
PLEK2	1	decreasing	PLEK2	489.7890871	3	0	489.7890871	3	0	0.528088987
KIF1C	1	decreasing	KIF1C	489.0158606	3	0	489.0158606	3	0	0.624248015
ENSSSCG00000007188	1	decreasing	ENSSSCG00000007188	488.5982451	3	0	488.5982451	3	0	0.391522297
CAMTA1	1	decreasing	CAMTA1	488.0067347	3	0	488.0067347	3	0	0.556248737
THBS1	1	decreasing	THBS1	477.495133	3	0	477.495133	3	0	0.681100642
CETN2	1	decreasing	CETN2	469.7667682	3	0	469.7667682	3	0	0.531189684
DNAJC8	1	decreasing	DNAJC8	447.8217869	3	0	447.8217869	3	0	0.425077434
RBBP7	1	decreasing	RBBP7	447.7261968	3	0	447.7261968	3	0	0.652654959
ENSSSCG00000027491	1	decreasing	ENSSSCG00000027491	442.2228086	3	0	442.2228086	3	0	0.292561348
CCAR1	1	decreasing	CCAR1	441.7701026	3	0	441.7701026	3	0	0.550234186
GGH	1	decreasing	GGH	440.8929982	3	0	440.8929982	3	0	0.624995597
DHX9	1	decreasing	DHX9	440.7906975	3	0	440.7906975	3	0	0.448131606
MRPS7	1	decreasing	MRPS7	439.6603994	3	0	439.6603994	3	0	0.419439914
TOR3A	1	decreasing	TOR3A	435.0586686	3	0	435.0586686	3	0	0.592035152
RBX1	1	decreasing	RBX1	433.3783132	3	0	433.3783132	3	0	0.362802781
MAPRE1	1	decreasing	MAPRE1	423.7150212	3	0	423.7150212	3	0	0.703577478
PSMD2	1	decreasing	PSMD2	422.4080108	3	0	422.4080108	3	0	0.396029543
COMMD2	1	decreasing	COMMD2	422.32236	3	0	422.32236	3	0	0.732860509
MLF2	1	decreasing	MLF2	420.7819251	3	0	420.7819251	3	0	0.396885071
RNASEH2C	1	decreasing	RNASEH2C	415.5200592	3	0	415.5200592	3	0	0.593721746
FAM120A	1	decreasing	FAM120A	415.413849	3	0	415.413849	3	0	0.498804061
MACROH2A1	1	decreasing	MACROH2A1	406.2793199	3	0	406.2793199	3	0	0.487854893
C20orf27	1	decreasing	C20orf27	383.0610383	3	0	383.0610383	3	0	0.595685628
HPF1	1	decreasing	HPF1	382.5391944	3	0	382.5391944	3	0	0.413613393
USP10	1	decreasing	USP10	377.0192571	3	0	377.0192571	3	0	0.461426168
ARSB	1	decreasing	ARSB	370.7991349	3	0	370.7991349	3	0	1.354199585
MSN	1	decreasing	MSN	370.7727296	3	0	370.7727296	3	0	0.591381511
ENSSSCG00000012602	1	decreasing	ENSSSCG00000012602	369.537597	3	0	369.537597	3	0	0.528668322
ACLY	1	decreasing	ACLY	365.7924698	3	0	365.7924698	3	0	0.769291223
MIGA1	1	decreasing	MIGA1	364.6314399	3	0	364.6314399	3	0	0.446912163
ZCCHC17	1	decreasing	ZCCHC17	360.6368953	3	0	360.6368953	3	0	0.515187154
SUCLA2	1	decreasing	SUCLA2	355.5357337	3	0	355.5357337	3	0	0.468884554
EMC3	1	decreasing	EMC3	350.1459302	3	0	350.1459302	3	0	0.362337817
POU2F1	1	decreasing	POU2F1	348.2992763	3	0	348.2992763	3	0	1.208334348
ENSSSCG00000032959	1	decreasing	ENSSSCG00000032959	347.9370291	3	0	347.9370291	3	0	0.479247048
APRT	1	decreasing	APRT	346.8943215	3	0	346.8943215	3	0	0.433300282
ITPR2	1	decreasing	ITPR2	344.6361789	3	0	344.6361789	3	0	0.881584807
YBX3	1	decreasing	YBX3	344.0095709	3	0	344.0095709	3	0	0.451846844
RNF7	1	decreasing	RNF7	339.5883864	3	0	339.5883864	3	0	0.441615349
ENSSSCG00000052263	1	decreasing	ENSSSCG00000052263	338.8571645	3	0	338.8571645	3	0	0.474888188
ZC3H12C	1	decreasing	ZC3H12C	325.5872412	3	0	325.5872412	3	0	0.942182061
ACTG1	1	decreasing	ACTG1	323.4623569	3	0	323.4623569	3	0	0.487008937
MOB1A	1	decreasing	MOB1A	322.817672	3	0	322.817672	3	0	0.534073096
PDS5A	1	decreasing	PDS5A	318.8425465	3	0	318.8425465	3	0	0.686737393
FIBP	1	decreasing	FIBP	318.3782543	3	0	318.3782543	3	0	0.525448995
HNRNPH2	1	decreasing	HNRNPH2	316.3854324	3	0	316.3854324	3	0	0.363170344
ERGIC2	1	decreasing	ERGIC2	315.0892136	3	0	315.0892136	3	0	0.624299373
TP53I13	1	decreasing	TP53I13	310.9367654	3	0	310.9367654	3	0	0.677597901
ENSSSCG00000009239	1	decreasing	ENSSSCG00000009239	308.6531986	3	0	308.6531986	3	0	0.995136677
ENSSSCG00000012746	1	decreasing	ENSSSCG00000012746	305.068042	3	0	305.068042	3	0	0.256361461
DSTN	1	decreasing	DSTN	297.2647441	3	0	297.2647441	3	0	0.370563349
LMAN2	1	decreasing	LMAN2	296.7101611	3	0	296.7101611	3	0	0.364040978
TSR3	1	decreasing	TSR3	296.4575894	3	0	296.4575894	3	0	0.350472502
HSPA4	1	decreasing	HSPA4	295.416342	3	0	295.416342	3	0	0.361080631
CEBPZOS	1	decreasing	CEBPZOS	292.4600941	3	0	292.4600941	3	0	0.572717367
HNRNPLL	1	decreasing	HNRNPLL	290.2797326	3	0	290.2797326	3	0	0.501384814
POP7	1	decreasing	POP7	285.3403009	3	0	285.3403009	3	0	0.542447817
APOOL	1	decreasing	APOOL	285.1532369	3	0	285.1532369	3	0	0.780111778
TAF1D	1	decreasing	TAF1D	284.6527155	3	0	284.6527155	3	0	0.517656897
MED21	1	decreasing	MED21	282.0432877	3	0	282.0432877	3	0	0.414017524
PLEKHA6	1	decreasing	PLEKHA6	280.0589636	3	0	280.0589636	3	0	0.834512825
PRELID1	1	decreasing	PRELID1	279.425616	3	0	279.425616	3	0	0.403752273
POLR2I	1	decreasing	POLR2I	278.8013259	3	0	278.8013259	3	0	0.467083779
GET3	1	decreasing	GET3	277.7323285	3	0	277.7323285	3	0	0.351066825
GALNT7	1	decreasing	GALNT7	264.8149157	3	0	264.8149157	3	0	0.408597933
VPS35	1	decreasing	VPS35	261.9051852	3	0	261.9051852	3	0	0.548553586
STT3B	1	decreasing	STT3B	256.1042093	3	0	256.1042093	3	0	0.511160675
GMDS	1	decreasing	GMDS	255.5307186	3	0	255.5307186	3	0	0.577743645
PKIB	1	decreasing	PKIB	252.2067722	3	0	252.2067722	3	0	0.322710545
ENSSSCG00000001038	1	decreasing	ENSSSCG00000001038	249.7375556	3	0	249.7375556	3	0	0.384484706
ABHD12	1	decreasing	ABHD12	248.8824604	3	0	248.8824604	3	0	0.53046257
GXYLT1	1	decreasing	GXYLT1	248.2969492	3	0	248.2969492	3	0	0.646147389
ANXA5	1	decreasing	ANXA5	244.8209722	3	0	244.8209722	3	0	0.415855447
SNRNP25	1	decreasing	SNRNP25	242.6658988	3	0	242.6658988	3	0	0.543692173
RHOT1	1	decreasing	RHOT1	241.1495325	3	0	241.1495325	3	0	0.326664254
TNPO1	1	decreasing	TNPO1	240.170135	3	0	240.170135	3	0	0.456559076
PPP1R10	1	decreasing	PPP1R10	236.9195827	3	0	236.9195827	3	0	0.624599055
HDAC9	1	decreasing	HDAC9	236.6480674	3	0	236.6480674	3	0	0.633442737
SNX6	1	decreasing	SNX6	234.0682778	3	0	234.0682778	3	0	0.539275444
NUDT21	1	decreasing	NUDT21	218.3102565	3	0	218.3102565	3	0	0.426481189
RPAP3	1	decreasing	RPAP3	217.449919	3	0	217.449919	3	0	0.455810441
ATP11C	1	decreasing	ATP11C	215.1891993	3	0	215.1891993	3	0	0.449170608
TMX3	1	decreasing	TMX3	214.6114908	3	0	214.6114908	3	0	0.410406419
C1orf35	1	decreasing	C1orf35	213.3494583	3	0	213.3494583	3	0	0.307794916
ZDHHC12	1	decreasing	ZDHHC12	212.8894642	3	0	212.8894642	3	0	0.474548999
HS2ST1	1	decreasing	HS2ST1	211.5130583	3	0	211.5130583	3	0	0.239007431
ENSSSCG00000053185	1	decreasing	ENSSSCG00000053185	211.0288266	3	0	211.0288266	3	0	0.360284045
FAM241A	1	decreasing	FAM241A	208.867002	3	0	208.867002	3	0	0.73239956
HSDL2	1	decreasing	HSDL2	204.7034344	3	0	204.7034344	3	0	0.593469457
SMYD3	1	decreasing	SMYD3	204.6791514	3	0	204.6791514	3	0	0.313811086
RFC2	1	decreasing	RFC2	203.7251263	3	0	203.7251263	3	0	0.749259111
NOP10	1	decreasing	NOP10	195.8909861	3	0	195.8909861	3	0	0.216074198
SUSD6	1	decreasing	SUSD6	194.3557161	3	0	194.3557161	3	0	0.410204703
GLCE	1	decreasing	GLCE	190.6636085	3	0	190.6636085	3	0	0.358359328
GTPBP10	1	decreasing	GTPBP10	189.6323654	3	0	189.6323654	3	0	0.439951402
NPC2	1	decreasing	NPC2	187.2552056	3	0	187.2552056	3	0	0.369163403
UXS1	1	decreasing	UXS1	187.0623629	3	0	187.0623629	3	0	0.318485128
CCDC124	1	decreasing	CCDC124	186.8607245	3	0	186.8607245	3	0	0.389882654
TIMM10	1	decreasing	TIMM10	185.6763656	3	0	185.6763656	3	0	0.340067397
CDC42	1	decreasing	CDC42	182.5929774	3	0	182.5929774	3	0	0.18014724
ASAP1	1	decreasing	ASAP1	178.0587008	3	0	178.0587008	3	0	0.281976104
ENSSSCG00000031083	1	decreasing	ENSSSCG00000031083	177.7860601	3	0	177.7860601	3	0	0.343751098
COLGALT1	1	decreasing	COLGALT1	176.8144101	3	0	176.8144101	3	0	0.433846876
PTPN12	1	decreasing	PTPN12	174.1885259	3	0	174.1885259	3	0	0.265761808
HADH	1	decreasing	HADH	174.0423555	3	0	174.0423555	3	0	0.352366502
GNB1	1	decreasing	GNB1	165.8968922	3	0	165.8968922	3	0	0.2101802
MAGT1	1	decreasing	MAGT1	159.1582576	3	0	159.1582576	3	0	0.279812444
TTLL3	1	decreasing	TTLL3	155.6116548	3	0	155.6116548	3	0	0.159715522
SUB1	1	decreasing	SUB1	149.5814003	3	0	149.5814003	3	0	0.152392335
MAP3K20	1	decreasing	MAP3K20	149.5035342	3	0	149.5035342	3	0	0.865630701
PDCD10	1	decreasing	PDCD10	145.4981696	3	0	145.4981696	3	0	0.369702894
ENSSSCG00000015011	1	decreasing	ENSSSCG00000015011	142.1214583	3	0	142.1214583	3	0	0.469277867
PIGC	1	decreasing	PIGC	140.7630496	3	0	140.7630496	3	0	0.257160511
BTG3	1	decreasing	BTG3	139.4822205	3	0	139.4822205	3	0	0.37781881
SLC25A13	1	decreasing	SLC25A13	138.6485971	3	0	138.6485971	3	0	0.429770193
HABP4	1	decreasing	HABP4	138.1801206	3	0	138.1801206	3	0	0.445553331
ENSSSCG00000007692	1	decreasing	ENSSSCG00000007692	138.1799945	3	0	138.1799945	3	0	0.251129103
NPC1	1	decreasing	NPC1	136.6557369	3	0	136.6557369	3	0	0.577466178
RAD23B	1	decreasing	RAD23B	136.2282718	3	0	136.2282718	3	0	0.300370776
LSS	1	decreasing	LSS	134.9986099	3	0	134.9986099	3	0	0.328750518
NFIB	1	decreasing	NFIB	131.6425534	3	0	131.6425534	3	0	0.801789981
PFDN1	1	decreasing	PFDN1	131.0011507	3	0	131.0011507	3	0	0.291810095
TERB1	1	decreasing	TERB1	130.5009247	3	0	130.5009247	3	0	0.29089829
HYCC1	1	decreasing	HYCC1	129.0549732	3	0	129.0549732	3	0	0.271129518
CD69	1	decreasing	CD69	126.9219641	3	0	126.9219641	3	0	1.686430838
SUCLG1	1	decreasing	SUCLG1	125.6863286	3	0	125.6863286	3	0	0.117977443
FNTA	1	decreasing	FNTA	123.7769472	3	0	123.7769472	3	0	0.494392655
ILKAP	1	decreasing	ILKAP	122.5966266	3	0	122.5966266	3	0	0.275539058
TUBA1A	1	decreasing	TUBA1A	116.9889748	3	0	116.9889748	3	0	0.582399154
VPS25	1	decreasing	VPS25	115.9758953	3	0	115.9758953	3	0	0.226802491
GALNT2	1	decreasing	GALNT2	115.112324	3	0	115.112324	3	0	0.391604128
AZIN1	1	decreasing	AZIN1	112.8901522	3	0	112.8901522	3	0	0.33279881
HTRA1	1	decreasing	HTRA1	111.1598111	3	0	111.1598111	3	0	0.754673863
MYL12A	1	decreasing	MYL12A	111.0641223	3	0	111.0641223	3	0	0.234059163
TMEM251	1	decreasing	TMEM251	110.5786431	3	0	110.5786431	3	0	0.261820889
PPT2	1	decreasing	PPT2	106.873184	3	0	106.873184	3	0	0.333472447
PHC2	1	decreasing	PHC2	106.2801756	3	0	106.2801756	3	0	0.310369271
CETN3	1	decreasing	CETN3	103.4320485	3	0	103.4320485	3	0	0.478869997
OTUD4	1	decreasing	OTUD4	98.59641897	3	0	98.59641897	3	0	0.369782894
MCMBP	1	decreasing	MCMBP	97.13153935	3	0	97.13153935	3	0	0.377497964
DICER1	1	decreasing	DICER1	95.11436973	3	0	95.11436973	3	0	0.289401483
MAN1A2	1	decreasing	MAN1A2	92.63377181	3	0	92.63377181	3	0	0.449914924
VPS13A	1	decreasing	VPS13A	89.70989492	3	0	89.70989492	3	0	0.271902625
ENSSSCG00000027746	1	decreasing	ENSSSCG00000027746	89.59884632	3	0	89.59884632	3	0	0.126621505
TLN1	1	decreasing	TLN1	87.83804256	3	0	87.83804256	3	0	0.232577303
USP43	1	decreasing	USP43	86.50995475	3	0	86.50995475	3	0	0.265815565
PHF20	1	decreasing	PHF20	84.12894425	3	0	84.12894425	3	0	0.320495111
MED27	1	decreasing	MED27	76.2140815	3	2.22E-16	76.2140815	3	2.22E-16	0.340144027
ENSSSCG00000011068	1	decreasing	ENSSSCG00000011068	73.0693221	3	8.88E-16	73.0693221	3	8.88E-16	0.277640788
SMARCE1	1	decreasing	SMARCE1	71.8883875	3	1.67E-15	71.8883875	3	1.67E-15	0.205167156
ITGAV	1	decreasing	ITGAV	68.78245128	3	7.77E-15	68.78245128	3	7.77E-15	0.165499053
COBLL1	1	decreasing	COBLL1	68.18042369	3	1.04E-14	68.18042369	3	1.04E-14	0.435772783
AP2A1	1	decreasing	AP2A1	68.12267261	3	1.08E-14	68.12267261	3	1.08E-14	0.146488605
BAG2	1	decreasing	BAG2	64.42136438	3	6.67E-14	64.42136438	3	6.67E-14	0.333428794
ENSSSCG00000009211	1	decreasing	ENSSSCG00000009211	63.29121023	3	1.16E-13	63.29121023	3	1.16E-13	0.200727838
BCL7C	1	decreasing	BCL7C	61.55446147	3	2.74E-13	61.55446147	3	2.74E-13	0.200689986
COA5	1	decreasing	COA5	61.50313526	3	2.81E-13	61.50313526	3	2.81E-13	0.269185745
ENSSSCG00000028479	1	decreasing	ENSSSCG00000028479	60.13257224	3	5.51E-13	60.13257224	3	5.51E-13	0.18420387
CUL5	1	decreasing	CUL5	56.21569069	3	3.78E-12	56.21569069	3	3.78E-12	0.205510549
MEMO1	1	decreasing	MEMO1	54.38678805	3	9.28E-12	54.38678805	3	9.28E-12	0.263554226
TMEM259	1	decreasing	TMEM259	53.24250801	3	1.63E-11	53.24250801	3	1.63E-11	0.308205298
MCU	1	decreasing	MCU	52.77996067	3	2.04E-11	52.77996067	3	2.04E-11	0.357855117
ENSSSCG00000062912	1	decreasing	ENSSSCG00000062912	51.75091571	3	3.38E-11	51.75091571	3	3.38E-11	0.229524805
ATP6V1D	1	decreasing	ATP6V1D	49.54870597	3	9.97E-11	49.54870597	3	9.97E-11	0.191536444
CCDC85B	1	decreasing	CCDC85B	48.76557322	3	1.46E-10	48.76557322	3	1.46E-10	0.253761499
SPTLC1	1	decreasing	SPTLC1	48.27944569	3	1.86E-10	48.27944569	3	1.86E-10	0.250885546
STX8	1	decreasing	STX8	46.39214708	3	4.68E-10	46.39214708	3	4.68E-10	0.164172703
CRTC3	1	decreasing	CRTC3	44.65875785	3	1.09E-09	44.65875785	3	1.09E-09	0.215407722
MGAT4A	1	decreasing	MGAT4A	43.03223579	3	2.42E-09	43.03223579	3	2.42E-09	0.253453367
VEGFA	1	decreasing	VEGFA	41.73029428	3	4.58E-09	41.73029428	3	4.58E-09	0.350273123
WDR1	1	decreasing	WDR1	40.1481648	3	9.91E-09	40.1481648	3	9.91E-09	0.121686259
FKBP2	1	decreasing	FKBP2	38.69225615	3	2.02E-08	38.69225615	3	2.02E-08	0.110399013
SCAF8	1	decreasing	SCAF8	35.24538239	3	1.08E-07	35.24538239	3	1.08E-07	0.258043804
NAA25	1	decreasing	NAA25	34.74001723	3	1.38E-07	34.74001723	3	1.38E-07	0.160609531
AP1S2	1	decreasing	AP1S2	32.59443353	3	3.92E-07	32.59443353	3	3.92E-07	0.177210396
ENSSSCG00000039778	1	decreasing	ENSSSCG00000039778	31.92448008	3	5.43E-07	31.92448008	3	5.43E-07	0.19114375
EPGN	1	decreasing	EPGN	31.29316516	3	7.37E-07	31.29316516	3	7.37E-07	0.424076304
PPP2R1A	1	decreasing	PPP2R1A	30.75681579	3	9.56E-07	30.75681579	3	9.56E-07	0.129171773
SMARCC1	1	decreasing	SMARCC1	25.37621303	3	1.29E-05	25.37621303	3	1.29E-05	0.141154941
ENSSSCG00000005457	1	decreasing	ENSSSCG00000005457	25.23654968	3	1.38E-05	25.23654968	3	1.38E-05	0.469679775
ZMYND11	1	decreasing	ZMYND11	24.07903887	3	2.40E-05	24.07903887	3	2.40E-05	0.142968537
WWC2	1	decreasing	WWC2	20.18684481	3	0.00015526	20.18684481	3	0.00015526	0.102381167
UBE2Q1	1	decreasing	UBE2Q1	19.41684466	3	0.000224164	19.41684466	3	0.000224164	0.227927715
DHX36	1	decreasing	DHX36	17.47426334	3	0.000564489	17.47426334	3	0.000564489	0.102243379
ACADVL	1	decreasing	ACADVL	16.62980605	3	0.000842081	16.62980605	3	0.000842081	0.115399035
FOCAD	1	decreasing	FOCAD	16.57096761	3	0.000865844	16.57096761	3	0.000865844	0.102288605
FMC1	1	decreasing	FMC1	14.63480421	3	0.002156887	14.63480421	3	0.002156887	0.092333213
TATDN1	1	decreasing	TATDN1	13.10117012	3	0.00442285	13.10117012	3	0.00442285	0.121487786
VAPB	1	decreasing	VAPB	12.48923911	3	0.005882036	12.48923911	3	0.005882036	0.082263013
WFDC2	1	decreasing	WFDC2	11.61987994	3	0.008805479	11.61987994	3	0.008805479	0.418605752
RFX7	1	decreasing	RFX7	8.378276379	3	0.038807783	8.378276379	3	0.038807783	0.108316258
TNRC6A	1	decreasing	TNRC6A	7.419141685	3	0.059672854	7.419141685	3	0.059672854	0.080903878
P4HA3	1	decreasing	P4HA3	7.380421576	3	0.060711862	7.380421576	3	0.060711862	0.12361185
GNA12	1	decreasing	GNA12	6.337808804	3	0.096283136	6.337808804	3	0.096283136	0.09590965
HSPA4L	1	decreasing	HSPA4L	5.038009111	3	0.169034994	5.038009111	3	0.169034994	0.095068568
PTGS2	1	decreasing	PTGS2	3.316715896	3	0.345322871	3.316715896	3	0.345322871	0.063220656
FAM120C	1	decreasing	FAM120C	3.209698459	3	0.360409969	3.209698459	3	0.360409969	0.078929161
TMEM11	1	decreasing	TMEM11	2.107013893	3	0.550495109	2.107013893	3	0.550495109	0.036034134
KIF21A	1	decreasing	KIF21A	2.064281186	3	0.559172651	2.064281186	3	0.559172651	0.063191314
LAPTM4A	1	decreasing	LAPTM4A	1.693379926	3	0.638406591	1.693379926	3	0.638406591	0.022556986
VTA1	1	decreasing	VTA1	1.371367093	3	0.712259953	1.371367093	3	0.712259953	0.034198382
COL12A1	1	decreasing	COL12A1	1.233087874	3	0.745079898	1.233087874	3	0.745079898	0.075825282
CAPZB	1	decreasing	CAPZB	0.735517015	3	0.864819874	0.735517015	3	0.864819874	0.016167994
MOSPD2	1	decreasing	MOSPD2	0.679022887	3	0.878126532	0.679022887	3	0.878126532	0.02901589
CSNK1D	1	decreasing	CSNK1D	0.656421725	3	0.883402898	0.656421725	3	0.883402898	0.023255894
ETFDH	1	decreasing	ETFDH	0.113702326	3	0.990143858	0.113702326	3	0.990143858	0.011254013
SOCS5	1	decreasing	SOCS5	0.057276101	3	0.996416324	0.057276101	3	0.996416324	0.005276292
SQSTM1	1	increasing	SQSTM1	3654.802916	3	0	3654.802916	3	0	1.360701684
MKNK2	1	increasing	MKNK2	2958.352146	3	0	2958.352146	3	0	1.541820928
TCP11L2	1	increasing	TCP11L2	2082.632225	3	0	2082.632225	3	0	1.696246718
SEC31A	1	increasing	SEC31A	2008.336864	3	0	2008.336864	3	0	0.800167928
SEC24A	1	increasing	SEC24A	1877.874722	3	0	1877.874722	3	0	0.935410128
COG3	1	increasing	COG3	1682.60825	3	0	1682.60825	3	0	0.749175558
GPR107	1	increasing	GPR107	1678.082187	3	0	1678.082187	3	0	0.758159934
UBB	1	increasing	UBB	1658.322239	3	0	1658.322239	3	0	0.528807945
GOLGA5	1	increasing	GOLGA5	1654.214344	3	0	1654.214344	3	0	0.986139346
COPA	1	increasing	COPA	1524.89044	3	0	1524.89044	3	0	0.598093049
TXNIP	1	increasing	TXNIP	1366.928731	3	0	1366.928731	3	0	1.640211151
AKAP9	1	increasing	AKAP9	1287.630555	3	0	1287.630555	3	0	0.572024799
CREBRF	1	increasing	CREBRF	1280.681207	3	0	1280.681207	3	0	1.042797706
TBC1D23	1	increasing	TBC1D23	1180.597956	3	0	1180.597956	3	0	0.695166545
ATOSA	1	increasing	ATOSA	1159.453621	3	0	1159.453621	3	0	1.692140596
RABAC1	1	increasing	RABAC1	1149.558309	3	0	1149.558309	3	0	0.554615893
NDEL1	1	increasing	NDEL1	1099.726323	3	0	1099.726323	3	0	0.683438787
PDXDC1	1	increasing	PDXDC1	1083.978714	3	0	1083.978714	3	0	0.766461037
NFKBIZ	1	increasing	NFKBIZ	973.3210408	3	0	973.3210408	3	0	0.860339958
PDCD4	1	increasing	PDCD4	878.7509495	3	0	878.7509495	3	0	1.259998784
ENSSSCG00000018027	1	increasing	ENSSSCG00000018027	862.1987676	3	0	862.1987676	3	0	0.436901767
SSR2	1	increasing	SSR2	772.7017202	3	0	772.7017202	3	0	0.509512761
SCFD2	1	increasing	SCFD2	747.9217777	3	0	747.9217777	3	0	0.939119756
ARFGAP3	1	increasing	ARFGAP3	739.997376	3	0	739.997376	3	0	0.736874397
MIA3	1	increasing	MIA3	728.4227548	3	0	728.4227548	3	0	0.772601076
ENSSSCG00000029203	1	increasing	ENSSSCG00000029203	706.9286105	3	0	706.9286105	3	0	0.505075373
PRSS22	1	increasing	PRSS22	688.6377471	3	0	688.6377471	3	0	0.982651362
OGA	1	increasing	OGA	644.7965433	3	0	644.7965433	3	0	0.51751092
MTUS1	1	increasing	MTUS1	612.952743	3	0	612.952743	3	0	0.941228169
ARID5B	1	increasing	ARID5B	610.2715645	3	0	610.2715645	3	0	0.915414682
WIPI2	1	increasing	WIPI2	602.8151109	3	0	602.8151109	3	0	0.452250936
ENSSSCG00000009341	1	increasing	ENSSSCG00000009341	579.8850991	3	0	579.8850991	3	0	0.37892402
SLC35A2	1	increasing	SLC35A2	569.9558553	3	0	569.9558553	3	0	0.519118356
NAXD	1	increasing	NAXD	564.9431094	3	0	564.9431094	3	0	0.511019582
STAT3	1	increasing	STAT3	561.7174326	3	0	561.7174326	3	0	0.518907352
UBE2H	1	increasing	UBE2H	544.8011317	3	0	544.8011317	3	0	0.672339631
ZFAND3	1	increasing	ZFAND3	536.9042805	3	0	536.9042805	3	0	0.373350515
ENSSSCG00000005643	1	increasing	ENSSSCG00000005643	529.5350266	3	0	529.5350266	3	0	0.372627734
ATXN2	1	increasing	ATXN2	479.3311171	3	0	479.3311171	3	0	0.416513015
UBXN4	1	increasing	UBXN4	448.2105956	3	0	448.2105956	3	0	0.431786929
YIPF3	1	increasing	YIPF3	440.1562754	3	0	440.1562754	3	0	0.571056107
FTL	1	increasing	FTL	430.6048146	3	0	430.6048146	3	0	0.397613526
ENSSSCG00000036820	1	increasing	ENSSSCG00000036820	417.5012208	3	0	417.5012208	3	0	0.435455637
WDR26	1	increasing	WDR26	390.1437847	3	0	390.1437847	3	0	0.447079266
TLCD2	1	increasing	TLCD2	373.8094149	3	0	373.8094149	3	0	0.761744359
PPP2R5A	1	increasing	PPP2R5A	350.7743223	3	0	350.7743223	3	0	0.381690224
KDM5A	1	increasing	KDM5A	349.1097702	3	0	349.1097702	3	0	0.412144736
WWC1	1	increasing	WWC1	341.33657	3	0	341.33657	3	0	0.614712334
GDF15	1	increasing	GDF15	336.1622789	3	0	336.1622789	3	0	1.825077734
ARHGAP12	1	increasing	ARHGAP12	330.0821655	3	0	330.0821655	3	0	0.680706325
BCL2L11	1	increasing	BCL2L11	319.8585223	3	0	319.8585223	3	0	0.512049774
ITCH	1	increasing	ITCH	317.743057	3	0	317.743057	3	0	0.397360445
MDM2	1	increasing	MDM2	308.3015886	3	0	308.3015886	3	0	1.243574146
PHF21A	1	increasing	PHF21A	305.6670604	3	0	305.6670604	3	0	0.702515857
RRAD	1	increasing	RRAD	303.0039664	3	0	303.0039664	3	0	1.686858918
ENSSSCG00000057026	1	increasing	ENSSSCG00000057026	291.0363481	3	0	291.0363481	3	0	0.428674255
GLG1	1	increasing	GLG1	289.8456134	3	0	289.8456134	3	0	0.403091562
CCPG1	1	increasing	CCPG1	286.3073007	3	0	286.3073007	3	0	0.406687769
PIP5K1A	1	increasing	PIP5K1A	273.2254868	3	0	273.2254868	3	0	0.387983802
RB1	1	increasing	RB1	272.9368602	3	0	272.9368602	3	0	0.431136767
XKR6	1	increasing	XKR6	268.4105121	3	0	268.4105121	3	0	0.495858132
PPP3CA	1	increasing	PPP3CA	264.771379	3	0	264.771379	3	0	0.382849541
MAB21L3	1	increasing	MAB21L3	261.6322027	3	0	261.6322027	3	0	0.843667998
ZKSCAN1	1	increasing	ZKSCAN1	256.8448678	3	0	256.8448678	3	0	0.411387654
MBTD1	1	increasing	MBTD1	239.3568371	3	0	239.3568371	3	0	0.644890453
PJA2	1	increasing	PJA2	237.9127898	3	0	237.9127898	3	0	0.269662623
TRAPPC4	1	increasing	TRAPPC4	237.6634684	3	0	237.6634684	3	0	0.401501278
ACAT1	1	increasing	ACAT1	237.0625591	3	0	237.0625591	3	0	0.656475324
RALGAPB	1	increasing	RALGAPB	235.2378156	3	0	235.2378156	3	0	0.340332911
RC3H2	1	increasing	RC3H2	234.2651414	3	0	234.2651414	3	0	0.322264688
SLC49A4	1	increasing	SLC49A4	229.4177351	3	0	229.4177351	3	0	0.919420977
ENSSSCG00000002707	1	increasing	ENSSSCG00000002707	225.0399874	3	0	225.0399874	3	0	0.390068961
KANSL1	1	increasing	KANSL1	220.9514375	3	0	220.9514375	3	0	0.236149355
ENSSSCG00000012088	1	increasing	ENSSSCG00000012088	216.764564	3	0	216.764564	3	0	0.540293427
HELZ	1	increasing	HELZ	214.6809382	3	0	214.6809382	3	0	0.368041019
ZMAT3	1	increasing	ZMAT3	212.4915849	3	0	212.4915849	3	0	0.520794041
RAB3GAP2	1	increasing	RAB3GAP2	208.0519505	3	0	208.0519505	3	0	0.284510112
NKTR	1	increasing	NKTR	201.7248795	3	0	201.7248795	3	0	0.500574039
GORAB	1	increasing	GORAB	193.3139695	3	0	193.3139695	3	0	0.487066628
ENSSSCG00000037399	1	increasing	ENSSSCG00000037399	192.5590469	3	0	192.5590469	3	0	0.465667044
CBLB	1	increasing	CBLB	182.9610976	3	0	182.9610976	3	0	0.735232308
UBR3	1	increasing	UBR3	171.7050993	3	0	171.7050993	3	0	0.204953499
RNF216	1	increasing	RNF216	161.7223283	3	0	161.7223283	3	0	0.627501918
PELI1	1	increasing	PELI1	150.7598784	3	0	150.7598784	3	0	0.436802196
BTRC	1	increasing	BTRC	141.2777068	3	0	141.2777068	3	0	0.324381007
ZFC3H1	1	increasing	ZFC3H1	135.8546504	3	0	135.8546504	3	0	0.284464903
WNK1	1	increasing	WNK1	129.1553062	3	0	129.1553062	3	0	0.259469162
FAM174C	1	increasing	FAM174C	124.6101159	3	0	124.6101159	3	0	0.321296143
TMEM50B	1	increasing	TMEM50B	123.1762207	3	0	123.1762207	3	0	0.360230537
SWT1	1	increasing	SWT1	121.9167506	3	0	121.9167506	3	0	0.468314158
HMGN4	1	increasing	HMGN4	117.3603793	3	0	117.3603793	3	0	0.270629283
KLHL2	1	increasing	KLHL2	115.1128885	3	0	115.1128885	3	0	0.337146886
UBE2Q2	1	increasing	UBE2Q2	114.9905038	3	0	114.9905038	3	0	0.375767249
RMND5A	1	increasing	RMND5A	108.7821743	3	0	108.7821743	3	0	0.349074001
HOMER1	1	increasing	HOMER1	107.3452055	3	0	107.3452055	3	0	0.943117744
CDYL2	1	increasing	CDYL2	101.2442204	3	0	101.2442204	3	0	0.550646896
PARN	1	increasing	PARN	97.40269285	3	0	97.40269285	3	0	0.457479289
FBXO42	1	increasing	FBXO42	97.26907651	3	0	97.26907651	3	0	0.215901701
CHMP1A	1	increasing	CHMP1A	86.74682808	3	0	86.74682808	3	0	0.17470511
ERP44	1	increasing	ERP44	84.2809863	3	0	84.2809863	3	0	0.139763778
PET100	1	increasing	PET100	82.81971647	3	0	82.81971647	3	0	0.164654151
SCAND1	1	increasing	SCAND1	82.53731889	3	0	82.53731889	3	0	0.164059044
USP22	1	increasing	USP22	81.79426287	3	0	81.79426287	3	0	0.292260931
SIK2	1	increasing	SIK2	79.84036591	3	0	79.84036591	3	0	0.378156718
MAP2K4	1	increasing	MAP2K4	76.45041167	3	2.22E-16	76.45041167	3	2.22E-16	0.242826351
VPS26C	1	increasing	VPS26C	69.09653372	3	6.66E-15	69.09653372	3	6.66E-15	0.270707446
ATXN7	1	increasing	ATXN7	67.66013615	3	1.35E-14	67.66013615	3	1.35E-14	0.219219171
SLC39A11	1	increasing	SLC39A11	65.46166854	3	4.00E-14	65.46166854	3	4.00E-14	0.191963802
TBRG1	1	increasing	TBRG1	64.38820559	3	6.78E-14	64.38820559	3	6.78E-14	0.187551431
SUCO	1	increasing	SUCO	61.17666672	3	3.30E-13	61.17666672	3	3.30E-13	0.125568188
GTF2B	1	increasing	GTF2B	61.05959929	3	3.49E-13	61.05959929	3	3.49E-13	0.173464317
PAPOLG	1	increasing	PAPOLG	54.58397923	3	8.42E-12	54.58397923	3	8.42E-12	0.29697737
RTF2	1	increasing	RTF2	50.10444297	3	7.59E-11	50.10444297	3	7.59E-11	0.127422506
RPS6KA3	1	increasing	RPS6KA3	48.61806301	3	1.57E-10	48.61806301	3	1.57E-10	0.172162986
UBL5	1	increasing	UBL5	47.51772664	3	2.70E-10	47.51772664	3	2.70E-10	0.118973293
SMIM7	1	increasing	SMIM7	47.32736981	3	2.96E-10	47.32736981	3	2.96E-10	0.118181072
B2M	1	increasing	B2M	46.61367291	3	4.20E-10	46.61367291	3	4.20E-10	0.248285235
EIF3L	1	increasing	EIF3L	38.35742442	3	2.37E-08	38.35742442	3	2.37E-08	0.120762232
TFG	1	increasing	TFG	38.02906433	3	2.79E-08	38.02906433	3	2.79E-08	0.141459212
UBE2G1	1	increasing	UBE2G1	35.53209006	3	9.40E-08	35.53209006	3	9.40E-08	0.170895605
ATF2	1	increasing	ATF2	35.39060623	3	1.01E-07	35.39060623	3	1.01E-07	0.18750482
TMEM184C	1	increasing	TMEM184C	33.84790117	3	2.13E-07	33.84790117	3	2.13E-07	0.190020197
TM9SF4	1	increasing	TM9SF4	25.26931521	3	1.36E-05	25.26931521	3	1.36E-05	0.140170313
ZDHHC17	1	increasing	ZDHHC17	20.36801994	3	0.000142394	20.36801994	3	0.000142394	0.152185081
ABL1	1	increasing	ABL1	19.79912732	3	0.000186814	19.79912732	3	0.000186814	0.14146875
AHI1	1	increasing	AHI1	16.31350604	3	0.000977912	16.31350604	3	0.000977912	0.179808029
CAVIN3	1	increasing	CAVIN3	15.5764768	3	0.001384761	15.5764768	3	0.001384761	0.174088835
TRA2A	1	increasing	TRA2A	14.53128151	3	0.002264346	14.53128151	3	0.002264346	0.100585821
ENSSSCG00000024263	1	increasing	ENSSSCG00000024263	10.68674421	3	0.013546168	10.68674421	3	0.013546168	0.03801281
ATP6V1H	1	increasing	ATP6V1H	8.776873962	3	0.032409382	8.776873962	3	0.032409382	0.088900555
EIF4G3	1	increasing	EIF4G3	6.307279571	3	0.097580768	6.307279571	3	0.097580768	0.059590264
SIPA1L3	1	increasing	SIPA1L3	5.851306832	3	0.119072879	5.851306832	3	0.119072879	0.083282716
ARHGAP17	1	increasing	ARHGAP17	5.482613341	3	0.139682238	5.482613341	3	0.139682238	0.058254162
NPPB	1	increasing	NPPB	5.37615434	3	0.146236483	5.37615434	3	0.146236483	0.334940371
NAA10	1	increasing	NAA10	2.729323558	3	0.435267042	2.729323558	3	0.435267042	0.050503381
CYBA	1	increasing	CYBA	1.722915603	3	0.631851208	1.722915603	3	0.631851208	0.168162536
ISCU	1	increasing	ISCU	0.537973504	3	0.910473013	0.537973504	3	0.910473013	0.021178967
ARF4	1	mixed	ARF4	8871.563176	3	0	8871.563176	3	0	1.810631476
TPX2	1	mixed	TPX2	7626.647078	3	0	7626.647078	3	0	3.403284698
SMC4	1	mixed	SMC4	7497.775604	3	0	7497.775604	3	0	2.876433792
HMGB2	1	mixed	HMGB2	7447.618013	3	0	7447.618013	3	0	3.499576999
ENSSSCG00000009327	1	mixed	ENSSSCG00000009327	7296.494488	3	0	7296.494488	3	0	1.417342986
KIF20B	1	mixed	KIF20B	7131.260637	3	0	7131.260637	3	0	3.234059344
KIF11	1	mixed	KIF11	6874.387189	3	0	6874.387189	3	0	3.50060772
CKAP2	1	mixed	CKAP2	6799.771664	3	0	6799.771664	3	0	3.313461032
KIFC1	1	mixed	KIFC1	6758.112317	3	0	6758.112317	3	0	2.660747044
CENPE	1	mixed	CENPE	6704.867181	3	0	6704.867181	3	0	3.575338697
KIF23	1	mixed	KIF23	6637.004834	3	0	6637.004834	3	0	3.046062074
KIF4A	1	mixed	KIF4A	6572.881085	3	0	6572.881085	3	0	2.952996293
NDC80	1	mixed	NDC80	6448.580361	3	0	6448.580361	3	0	3.284400396
DLGAP5	1	mixed	DLGAP5	6446.327574	3	0	6446.327574	3	0	2.861905359
CCNB2	1	mixed	CCNB2	6427.651851	3	0	6427.651851	3	0	2.962415356
ENSSSCG00000042522	1	mixed	ENSSSCG00000042522	6412.827986	3	0	6412.827986	3	0	3.391583956
KPNA2	1	mixed	KPNA2	6409.865875	3	0	6409.865875	3	0	3.687257321
SMC2	1	mixed	SMC2	6292.077524	3	0	6292.077524	3	0	2.558214972
NCAPG	1	mixed	NCAPG	6229.47838	3	0	6229.47838	3	0	3.521082607
ASPM	1	mixed	ASPM	6163.716786	3	0	6163.716786	3	0	4.313626544
ECT2	1	mixed	ECT2	6148.082954	3	0	6148.082954	3	0	3.234687548
HNRNPA2B1	1	mixed	HNRNPA2B1	6125.370804	3	0	6125.370804	3	0	1.050203286
UBE2S	1	mixed	UBE2S	6109.138685	3	0	6109.138685	3	0	2.073453994
ENSSSCG00000009178	1	mixed	ENSSSCG00000009178	5991.895771	3	0	5991.895771	3	0	1.658338495
PRC1	1	mixed	PRC1	5819.194913	3	0	5819.194913	3	0	2.657509969
BUB1B	1	mixed	BUB1B	5790.396156	3	0	5790.396156	3	0	3.440866417
ENSSSCG00000007493	1	mixed	ENSSSCG00000007493	5704.356965	3	0	5704.356965	3	0	3.460969784
CDCA3	1	mixed	CDCA3	5596.506541	3	0	5596.506541	3	0	3.594210875
CDK1	1	mixed	CDK1	5589.820301	3	0	5589.820301	3	0	4.968886147
LMNB1	1	mixed	LMNB1	5549.378085	3	0	5549.378085	3	0	2.255575147
TUBB4B	1	mixed	TUBB4B	5520.345691	3	0	5520.345691	3	0	2.762067017
BUB1	1	mixed	BUB1	5414.524468	3	0	5414.524468	3	0	3.057845177
PLK1	1	mixed	PLK1	5404.393304	3	0	5404.393304	3	0	3.718731091
RACGAP1	1	mixed	RACGAP1	5401.386837	3	0	5401.386837	3	0	2.442986982
CKS1B	1	mixed	CKS1B	5352.592067	3	0	5352.592067	3	0	2.624622885
SGO2	1	mixed	SGO2	5276.535385	3	0	5276.535385	3	0	3.350795075
CENPF	1	mixed	CENPF	5227.466832	3	0	5227.466832	3	0	5.393455981
NUPR1	1	mixed	NUPR1	5204.69216	3	0	5204.69216	3	0	1.724487366
DUT	1	mixed	DUT	5198.066526	3	0	5198.066526	3	0	0.911596181
MAD2L1	1	mixed	MAD2L1	5195.467454	3	0	5195.467454	3	0	2.160379502
PBK	1	mixed	PBK	5191.908423	3	0	5191.908423	3	0	1.992277554
ANLN	1	mixed	ANLN	5136.121485	3	0	5136.121485	3	0	2.890401726
SPC24	1	mixed	SPC24	5044.61861	3	0	5044.61861	3	0	1.392346686
H2AC4	1	mixed	H2AC4	5011.891132	3	0	5011.891132	3	0	4.3524853
ENSSSCG00000031741	1	mixed	ENSSSCG00000031741	4970.550785	3	0	4970.550785	3	0	1.6452661
DEPDC1B	1	mixed	DEPDC1B	4966.928664	3	0	4966.928664	3	0	3.95148659
CCNA2	1	mixed	CCNA2	4964.557901	3	0	4964.557901	3	0	3.596434726
ENSSSCG00000021161	1	mixed	ENSSSCG00000021161	4929.750738	3	0	4929.750738	3	0	2.860958314
NUF2	1	mixed	NUF2	4890.141758	3	0	4890.141758	3	0	2.686572078
KIF18A	1	mixed	KIF18A	4857.785755	3	0	4857.785755	3	0	4.122223398
BIRC5	1	mixed	BIRC5	4840.614463	3	0	4840.614463	3	0	2.258643695
HSPD1	1	mixed	HSPD1	4831.84492	3	0	4831.84492	3	0	0.384369039
CIT	1	mixed	CIT	4820.0569	3	0	4820.0569	3	0	3.143522785
EMP1	1	mixed	EMP1	4732.576534	3	0	4732.576534	3	0	0.831738443
ENSSSCG00000004806	1	mixed	ENSSSCG00000004806	4727.013356	3	0	4727.013356	3	0	3.140957282
CDC20	1	mixed	CDC20	4712.495447	3	0	4712.495447	3	0	3.567270457
MTFR2	1	mixed	MTFR2	4689.288576	3	0	4689.288576	3	0	2.381125346
CSTB	1	mixed	CSTB	4662.980488	3	0	4662.980488	3	0	0.773672118
TOP2A	1	mixed	TOP2A	4616.364556	3	0	4616.364556	3	0	5.944522378
AURKB	1	mixed	AURKB	4532.508326	3	0	4532.508326	3	0	4.0888722
DIAPH3	1	mixed	DIAPH3	4522.725947	3	0	4522.725947	3	0	4.391974017
CCNB1	1	mixed	CCNB1	4518.572779	3	0	4518.572779	3	0	3.326150141
G2E3	1	mixed	G2E3	4499.838453	3	0	4499.838453	3	0	2.867914519
ENSSSCG00000003555	1	mixed	ENSSSCG00000003555	4491.365851	3	0	4491.365851	3	0	1.099841312
NDRG2	1	mixed	NDRG2	4487.490766	3	0	4487.490766	3	0	1.227629174
NUSAP1	1	mixed	NUSAP1	4459.006329	3	0	4459.006329	3	0	1.534766605
SNRPD1	1	mixed	SNRPD1	4453.464454	3	0	4453.464454	3	0	0.894702892
SPC25	1	mixed	SPC25	4444.18907	3	0	4444.18907	3	0	2.859320204
RAN	1	mixed	RAN	4440.581198	3	0	4440.581198	3	0	0.609269849
DDX39A	1	mixed	DDX39A	4382.780139	3	0	4382.780139	3	0	1.268328801
HNRNPA1	1	mixed	HNRNPA1	4373.71376	3	0	4373.71376	3	0	0.492996471
SHCBP1	1	mixed	SHCBP1	4360.814346	3	0	4360.814346	3	0	3.141782206
HMMR	1	mixed	HMMR	4345.22286	3	0	4345.22286	3	0	3.70258985
RANBP1	1	mixed	RANBP1	4330.893676	3	0	4330.893676	3	0	0.632085001
IQGAP3	1	mixed	IQGAP3	4313.073565	3	0	4313.073565	3	0	3.593641326
ENSSSCG00000056538	1	mixed	ENSSSCG00000056538	4309.546019	3	0	4309.546019	3	0	1.267420893
ENSSSCG00000017032	1	mixed	ENSSSCG00000017032	4231.865152	3	0	4231.865152	3	0	2.190289008
MELK	1	mixed	MELK	4226.154729	3	0	4226.154729	3	0	2.265500003
SKA2	1	mixed	SKA2	4168.104464	3	0	4168.104464	3	0	1.529389753
CDKN3	1	mixed	CDKN3	4167.041572	3	0	4167.041572	3	0	1.781004322
ANP32E	1	mixed	ANP32E	4159.436313	3	0	4159.436313	3	0	1.506191457
TK1	1	mixed	TK1	4140.666984	3	0	4140.666984	3	0	2.062923293
UBE2T	1	mixed	UBE2T	4062.055479	3	0	4062.055479	3	0	2.229763159
CKAP5	1	mixed	CKAP5	4023.159285	3	0	4023.159285	3	0	2.568239571
YPEL3	1	mixed	YPEL3	3961.981352	3	0	3961.981352	3	0	0.840130405
CEP55	1	mixed	CEP55	3953.023764	3	0	3953.023764	3	0	2.210891013
PCLAF	1	mixed	PCLAF	3892.566062	3	0	3892.566062	3	0	2.806309816
TUBB	1	mixed	TUBB	3885.083857	3	0	3885.083857	3	0	2.004579205
NPM1	1	mixed	NPM1	3881.349208	3	0	3881.349208	3	0	0.407874932
ENSSSCG00000037274	1	mixed	ENSSSCG00000037274	3845.924075	3	0	3845.924075	3	0	0.946858524
CENPW	1	mixed	CENPW	3818.220271	3	0	3818.220271	3	0	1.684187296
SRSF3	1	mixed	SRSF3	3811.896337	3	0	3811.896337	3	0	0.638533227
SRSF7	1	mixed	SRSF7	3792.226038	3	0	3792.226038	3	0	0.756836647
ENSSSCG00000014031	1	mixed	ENSSSCG00000014031	3766.584142	3	0	3766.584142	3	0	0.54355277
NASP	1	mixed	NASP	3752.590064	3	0	3752.590064	3	0	0.581718989
GINS1	1	mixed	GINS1	3719.141432	3	0	3719.141432	3	0	1.347770798
DSC2	1	mixed	DSC2	3681.621537	3	0	3681.621537	3	0	0.485874302
ENSSSCG00000031117	1	mixed	ENSSSCG00000031117	3672.813013	3	0	3672.813013	3	0	1.096399451
CEP128	1	mixed	CEP128	3657.653184	3	0	3657.653184	3	0	3.090783393
SNRPG	1	mixed	SNRPG	3649.65396	3	0	3649.65396	3	0	0.559289852
ENSSSCG00000020808	1	mixed	ENSSSCG00000020808	3645.868785	3	0	3645.868785	3	0	0.396317516
CENPI	1	mixed	CENPI	3625.699592	3	0	3625.699592	3	0	2.915258785
TKT	1	mixed	TKT	3623.931203	3	0	3623.931203	3	0	0.399272076
CDA	1	mixed	CDA	3619.908735	3	0	3619.908735	3	0	0.77793495
ENSSSCG00000062725	1	mixed	ENSSSCG00000062725	3618.904206	3	0	3618.904206	3	0	3.015608968
ENSSSCG00000032060	1	mixed	ENSSSCG00000032060	3602.42744	3	0	3602.42744	3	0	1.297931421
TRIP13	1	mixed	TRIP13	3599.853044	3	0	3599.853044	3	0	1.599606262
MYO6	1	mixed	MYO6	3593.443485	3	0	3593.443485	3	0	0.608899735
SNRPF	1	mixed	SNRPF	3592.441397	3	0	3592.441397	3	0	0.44577327
CKB	1	mixed	CKB	3568.985659	3	0	3568.985659	3	0	0.794428082
RPA3	1	mixed	RPA3	3519.928589	3	0	3519.928589	3	0	0.810292375
LGALS3	1	mixed	LGALS3	3479.370596	3	0	3479.370596	3	0	0.469354767
MYBL2	1	mixed	MYBL2	3476.32512	3	0	3476.32512	3	0	1.4107054
ENSSSCG00000029257	1	mixed	ENSSSCG00000029257	3456.557376	3	0	3456.557376	3	0	1.517793856
ATP5F1A	1	mixed	ATP5F1A	3446.443926	3	0	3446.443926	3	0	0.404962023
HSPE1	1	mixed	HSPE1	3435.347863	3	0	3435.347863	3	0	0.339240403
JUNB	1	mixed	JUNB	3397.749716	3	0	3397.749716	3	0	0.390423515
LSM5	1	mixed	LSM5	3392.563057	3	0	3392.563057	3	0	1.002069456
ATP5MC3	1	mixed	ATP5MC3	3383.712224	3	0	3383.712224	3	0	0.427999351
CMSS1	1	mixed	CMSS1	3377.611455	3	0	3377.611455	3	0	1.285567246
ATAD2	1	mixed	ATAD2	3369.7609	3	0	3369.7609	3	0	1.724545082
DUSP1	1	mixed	DUSP1	3340.033675	3	0	3340.033675	3	0	0.486411436
LYAR	1	mixed	LYAR	3328.995176	3	0	3328.995176	3	0	0.895728738
FBL	1	mixed	FBL	3326.469469	3	0	3326.469469	3	0	0.4279767
BUB3	1	mixed	BUB3	3325.139267	3	0	3325.139267	3	0	1.55522772
KNTC1	1	mixed	KNTC1	3310.04983	3	0	3310.04983	3	0	1.935662931
FSCN1	1	mixed	FSCN1	3307.274744	3	0	3307.274744	3	0	0.776424532
SMG1	1	mixed	SMG1	3288.407966	3	0	3288.407966	3	0	1.785327852
KPNB1	1	mixed	KPNB1	3269.160374	3	0	3269.160374	3	0	0.934356822
RPA2	1	mixed	RPA2	3210.262713	3	0	3210.262713	3	0	1.369461202
SLPI	1	mixed	SLPI	3149.935992	3	0	3149.935992	3	0	1.475236687
SFPQ	1	mixed	SFPQ	3111.722729	3	0	3111.722729	3	0	0.691842476
RUVBL1	1	mixed	RUVBL1	3066.898371	3	0	3066.898371	3	0	0.552529109
ANP32B	1	mixed	ANP32B	3056.3313	3	0	3056.3313	3	0	0.586865647
ERH	1	mixed	ERH	3002.836183	3	0	3002.836183	3	0	0.543489926
SNRPE	1	mixed	SNRPE	2967.078567	3	0	2967.078567	3	0	0.423433058
JPT1	1	mixed	JPT1	2958.513204	3	0	2958.513204	3	0	1.276903523
SLC39A2	1	mixed	SLC39A2	2928.003653	3	0	2928.003653	3	0	1.938631509
ECM1	1	mixed	ECM1	2907.273562	3	0	2907.273562	3	0	0.633579135
PCMTD1	1	mixed	PCMTD1	2895.686307	3	0	2895.686307	3	0	0.316621868
ENSSSCG00000020870	1	mixed	ENSSSCG00000020870	2891.510174	3	0	2891.510174	3	0	2.165236056
MRPS25	1	mixed	MRPS25	2888.32011	3	0	2888.32011	3	0	1.011809392
HAT1	1	mixed	HAT1	2883.506921	3	0	2883.506921	3	0	0.77656902
ILF2	1	mixed	ILF2	2876.84426	3	0	2876.84426	3	0	0.658469181
MIS18BP1	1	mixed	MIS18BP1	2871.804863	3	0	2871.804863	3	0	1.839962444
MCM7	1	mixed	MCM7	2852.507393	3	0	2852.507393	3	0	0.915391667
CIDEA	1	mixed	CIDEA	2827.155105	3	0	2827.155105	3	0	1.194026033
ENSSSCG00000040885	1	mixed	ENSSSCG00000040885	2826.980829	3	0	2826.980829	3	0	1.199998818
CCDC34	1	mixed	CCDC34	2820.197237	3	0	2820.197237	3	0	1.172884891
NPM3	1	mixed	NPM3	2817.780634	3	0	2817.780634	3	0	0.811582632
MCM6	1	mixed	MCM6	2809.250032	3	0	2809.250032	3	0	0.955956996
PERP	1	mixed	PERP	2783.100174	3	0	2783.100174	3	0	0.559624985
NUDC	1	mixed	NUDC	2761.700862	3	0	2761.700862	3	0	0.533258951
IVL	1	mixed	IVL	2759.083415	3	0	2759.083415	3	0	3.761565685
CCT3	1	mixed	CCT3	2750.994444	3	0	2750.994444	3	0	0.29555696
TNNI2	1	mixed	TNNI2	2742.274952	3	0	2742.274952	3	0	1.023953362
TYMS	1	mixed	TYMS	2735.644202	3	0	2735.644202	3	0	1.053972174
DSP	1	mixed	DSP	2730.580644	3	0	2730.580644	3	0	0.541290823
ITPRID2	1	mixed	ITPRID2	2711.658026	3	0	2711.658026	3	0	0.736937349
CPM	1	mixed	CPM	2706.15055	3	0	2706.15055	3	0	1.598900181
CBX5	1	mixed	CBX5	2694.411275	3	0	2694.411275	3	0	1.042369616
RAB25	1	mixed	RAB25	2693.269045	3	0	2693.269045	3	0	0.43966079
ENSSSCG00000057847	1	mixed	ENSSSCG00000057847	2692.152103	3	0	2692.152103	3	0	1.830684439
CSE1L	1	mixed	CSE1L	2682.459619	3	0	2682.459619	3	0	1.08485057
AQP3	1	mixed	AQP3	2672.262249	3	0	2672.262249	3	0	1.223398217
ATP5MC1	1	mixed	ATP5MC1	2658.970761	3	0	2658.970761	3	0	0.315793614
XPO1	1	mixed	XPO1	2649.085774	3	0	2649.085774	3	0	0.957737281
MTSS1	1	mixed	MTSS1	2648.546015	3	0	2648.546015	3	0	0.859757645
EDEM3	1	mixed	EDEM3	2643.598634	3	0	2643.598634	3	0	0.665019391
RAD21	1	mixed	RAD21	2638.650038	3	0	2638.650038	3	0	1.538679272
RFESD	1	mixed	RFESD	2619.012618	3	0	2619.012618	3	0	0.898063374
RSL1D1	1	mixed	RSL1D1	2614.248032	3	0	2614.248032	3	0	0.482141663
CCNI	1	mixed	CCNI	2601.02178	3	0	2601.02178	3	0	0.475013987
COX17	1	mixed	COX17	2597.566364	3	0	2597.566364	3	0	0.332114711
ENSSSCG00000038359	1	mixed	ENSSSCG00000038359	2592.482733	3	0	2592.482733	3	0	0.342199731
ITM2C	1	mixed	ITM2C	2591.004701	3	0	2591.004701	3	0	0.831964137
CLSPN	1	mixed	CLSPN	2580.964635	3	0	2580.964635	3	0	1.649255775
MPHOSPH9	1	mixed	MPHOSPH9	2576.966479	3	0	2576.966479	3	0	1.408143846
ENSSSCG00000015988	1	mixed	ENSSSCG00000015988	2570.020498	3	0	2570.020498	3	0	0.624219971
CNIH1	1	mixed	CNIH1	2567.727668	3	0	2567.727668	3	0	0.489643878
KCNE5	1	mixed	KCNE5	2561.385787	3	0	2561.385787	3	0	1.8204991
HSP90B1	1	mixed	HSP90B1	2560.293198	3	0	2560.293198	3	0	0.627919585
G3BP1	1	mixed	G3BP1	2552.653751	3	0	2552.653751	3	0	0.749550546
A4GALT	1	mixed	A4GALT	2549.937346	3	0	2549.937346	3	0	1.454251122
TCP1	1	mixed	TCP1	2549.456227	3	0	2549.456227	3	0	0.362006325
TOPBP1	1	mixed	TOPBP1	2547.155104	3	0	2547.155104	3	0	1.034761523
DTYMK	1	mixed	DTYMK	2541.975905	3	0	2541.975905	3	0	0.747370205
RASSF1	1	mixed	RASSF1	2531.686946	3	0	2531.686946	3	0	0.929792293
GINS2	1	mixed	GINS2	2530.497423	3	0	2530.497423	3	0	0.863682324
ENSSSCG00000012703	1	mixed	ENSSSCG00000012703	2521.571044	3	0	2521.571044	3	0	0.928730385
BTG2	1	mixed	BTG2	2515.832196	3	0	2515.832196	3	0	0.414470061
LSM6	1	mixed	LSM6	2505.439476	3	0	2505.439476	3	0	0.801892671
RPL3	1	mixed	RPL3	2496.461355	3	0	2496.461355	3	0	0.317929744
ALYREF	1	mixed	ALYREF	2490.053456	3	0	2490.053456	3	0	0.573155826
FBXO5	1	mixed	FBXO5	2487.863078	3	0	2487.863078	3	0	2.59882777
CCT5	1	mixed	CCT5	2481.880313	3	0	2481.880313	3	0	0.390503058
FAM13A	1	mixed	FAM13A	2477.696418	3	0	2477.696418	3	0	0.929794776
HSPA5	1	mixed	HSPA5	2468.533002	3	0	2468.533002	3	0	1.143185242
ENSSSCG00000017907	1	mixed	ENSSSCG00000017907	2465.07887	3	0	2465.07887	3	0	0.46253903
SNRPB	1	mixed	SNRPB	2459.221372	3	0	2459.221372	3	0	0.495553361
SSB	1	mixed	SSB	2438.845045	3	0	2438.845045	3	0	0.509494132
FDPS	1	mixed	FDPS	2425.989812	3	0	2425.989812	3	0	0.849188124
ENSSSCG00000036669	1	mixed	ENSSSCG00000036669	2423.865639	3	0	2423.865639	3	0	0.72905539
CAST	1	mixed	CAST	2417.319221	3	0	2417.319221	3	0	0.564486251
ENSSSCG00000000207	1	mixed	ENSSSCG00000000207	2411.793188	3	0	2411.793188	3	0	0.320955337
FABP3	1	mixed	FABP3	2407.64471	3	0	2407.64471	3	0	1.00794846
ENSSSCG00000039618	1	mixed	ENSSSCG00000039618	2402.406968	3	0	2402.406968	3	0	0.604043876
PRMT1	1	mixed	PRMT1	2401.557579	3	0	2401.557579	3	0	0.366812591
ENSSSCG00000000635	1	mixed	ENSSSCG00000000635	2401.508016	3	0	2401.508016	3	0	0.927173
TEX30	1	mixed	TEX30	2397.721535	3	0	2397.721535	3	0	1.256818525
HINT1	1	mixed	HINT1	2389.150461	3	0	2389.150461	3	0	0.710849905
LSM8	1	mixed	LSM8	2388.321413	3	0	2388.321413	3	0	1.064848665
SRP54	1	mixed	SRP54	2371.711221	3	0	2371.711221	3	0	0.718249989
TIMM13	1	mixed	TIMM13	2365.260067	3	0	2365.260067	3	0	0.477616922
ENSSSCG00000028695	1	mixed	ENSSSCG00000028695	2360.898801	3	0	2360.898801	3	0	2.260665806
JUN	1	mixed	JUN	2359.723842	3	0	2359.723842	3	0	0.499045223
CTSD	1	mixed	CTSD	2356.108594	3	0	2356.108594	3	0	1.073900016
CTNND1	1	mixed	CTNND1	2354.937889	3	0	2354.937889	3	0	0.607592717
ENSSSCG00000000377	1	mixed	ENSSSCG00000000377	2347.836415	3	0	2347.836415	3	0	0.459005498
DCTPP1	1	mixed	DCTPP1	2338.196969	3	0	2338.196969	3	0	0.447962268
CBX3	1	mixed	CBX3	2326.539504	3	0	2326.539504	3	0	0.663390458
HSPA8	1	mixed	HSPA8	2323.209098	3	0	2323.209098	3	0	0.497853527
GPN3	1	mixed	GPN3	2322.26894	3	0	2322.26894	3	0	1.048812024
CCT4	1	mixed	CCT4	2306.72196	3	0	2306.72196	3	0	0.298891613
PPP1R15A	1	mixed	PPP1R15A	2299.860459	3	0	2299.860459	3	0	0.536513845
CDK5RAP2	1	mixed	CDK5RAP2	2292.803786	3	0	2292.803786	3	0	2.056871815
SNRPA1	1	mixed	SNRPA1	2285.273911	3	0	2285.273911	3	0	0.588021975
RPN2	1	mixed	RPN2	2282.962426	3	0	2282.962426	3	0	0.496484524
NOP56	1	mixed	NOP56	2277.793759	3	0	2277.793759	3	0	0.472771389
DDIT3	1	mixed	DDIT3	2273.924638	3	0	2273.924638	3	0	1.406272488
CYC1	1	mixed	CYC1	2272.81866	3	0	2272.81866	3	0	0.404949884
EIF4A1	1	mixed	EIF4A1	2268.130905	3	0	2268.130905	3	0	0.245281584
CDCA4	1	mixed	CDCA4	2264.27145	3	0	2264.27145	3	0	1.331413014
PTGES3	1	mixed	PTGES3	2254.682018	3	0	2254.682018	3	0	0.403485081
ENSSSCG00000010058	1	mixed	ENSSSCG00000010058	2252.751313	3	0	2252.751313	3	0	0.52028166
NIBAN2	1	mixed	NIBAN2	2249.935048	3	0	2249.935048	3	0	0.61216592
DNMT1	1	mixed	DNMT1	2239.358798	3	0	2239.358798	3	0	0.76702359
C1QBP	1	mixed	C1QBP	2235.821561	3	0	2235.821561	3	0	0.352297205
AKR1B1	1	mixed	AKR1B1	2229.409983	3	0	2229.409983	3	0	1.686741919
SMIM14	1	mixed	SMIM14	2227.301267	3	0	2227.301267	3	0	0.911224005
PRDX1	1	mixed	PRDX1	2221.086362	3	0	2221.086362	3	0	0.394443223
NCL	1	mixed	NCL	2209.197417	3	0	2209.197417	3	0	0.61877218
ENSSSCG00000026446	1	mixed	ENSSSCG00000026446	2206.615768	3	0	2206.615768	3	0	0.475000881
ITM2B	1	mixed	ITM2B	2202.091383	3	0	2202.091383	3	0	0.476757609
H1-3	1	mixed	H1-3	2194.738801	3	0	2194.738801	3	0	1.521632905
MRPS12	1	mixed	MRPS12	2193.621906	3	0	2193.621906	3	0	0.739914698
TMF1	1	mixed	TMF1	2193.562415	3	0	2193.562415	3	0	0.79519987
ACTB	1	mixed	ACTB	2193.020422	3	0	2193.020422	3	0	0.463367518
EBP	1	mixed	EBP	2187.557047	3	0	2187.557047	3	0	0.682805963
DKC1	1	mixed	DKC1	2180.775916	3	0	2180.775916	3	0	0.498622125
SOD1	1	mixed	SOD1	2178.539194	3	0	2178.539194	3	0	0.4505337
KLF6	1	mixed	KLF6	2177.428298	3	0	2177.428298	3	0	0.470832816
HAND1	1	mixed	HAND1	2166.983554	3	0	2166.983554	3	0	1.266676148
SAT1	1	mixed	SAT1	2166.70502	3	0	2166.70502	3	0	0.427212771
SLC4A4	1	mixed	SLC4A4	2162.017758	3	0	2162.017758	3	0	1.287983756
HNRNPM	1	mixed	HNRNPM	2159.020186	3	0	2159.020186	3	0	0.384733919
ITGB4	1	mixed	ITGB4	2158.70313	3	0	2158.70313	3	0	0.909421884
ENSSSCG00000014969	1	mixed	ENSSSCG00000014969	2158.078192	3	0	2158.078192	3	0	1.339475393
MFGE8	1	mixed	MFGE8	2156.859348	3	0	2156.859348	3	0	0.720159486
NEU1	1	mixed	NEU1	2156.567355	3	0	2156.567355	3	0	1.05493971
NAGK	1	mixed	NAGK	2151.515262	3	0	2151.515262	3	0	0.590705152
PPIB	1	mixed	PPIB	2151.020848	3	0	2151.020848	3	0	0.289771738
DSG2	1	mixed	DSG2	2144.203978	3	0	2144.203978	3	0	0.493024598
KLF5	1	mixed	KLF5	2141.983993	3	0	2141.983993	3	0	0.331822423
CYCS	1	mixed	CYCS	2141.340666	3	0	2141.340666	3	0	0.738590279
NDUFA4	1	mixed	NDUFA4	2140.344237	3	0	2140.344237	3	0	0.288897113
CDKN2AIPNL	1	mixed	CDKN2AIPNL	2139.555122	3	0	2139.555122	3	0	0.682961269
NOP58	1	mixed	NOP58	2139.489354	3	0	2139.489354	3	0	0.481706027
GSPT1	1	mixed	GSPT1	2135.895178	3	0	2135.895178	3	0	0.422575197
ENSSSCG00000052117	1	mixed	ENSSSCG00000052117	2129.54157	3	0	2129.54157	3	0	2.572736702
ENSSSCG00000031706	1	mixed	ENSSSCG00000031706	2122.922721	3	0	2122.922721	3	0	0.696616535
SMC1A	1	mixed	SMC1A	2107.267289	3	0	2107.267289	3	0	1.040669542
CCDC167	1	mixed	CCDC167	2107.250691	3	0	2107.250691	3	0	0.897613334
SCPEP1	1	mixed	SCPEP1	2100.2106	3	0	2100.2106	3	0	0.941996643
TOMM20	1	mixed	TOMM20	2093.771156	3	0	2093.771156	3	0	0.390480665
NOLC1	1	mixed	NOLC1	2068.468111	3	0	2068.468111	3	0	0.423684658
ZNF367	1	mixed	ZNF367	2066.455831	3	0	2066.455831	3	0	1.286871271
XRN1	1	mixed	XRN1	2062.869586	3	0	2062.869586	3	0	0.483028442
MON2	1	mixed	MON2	2055.713792	3	0	2055.713792	3	0	0.751860883
HPRT1	1	mixed	HPRT1	2055.595073	3	0	2055.595073	3	0	0.708501107
TOMM7	1	mixed	TOMM7	2047.881291	3	0	2047.881291	3	0	0.249532499
ERBB3	1	mixed	ERBB3	2044.499853	3	0	2044.499853	3	0	0.573688891
NECTIN4	1	mixed	NECTIN4	2029.106665	3	0	2029.106665	3	0	0.837841702
TST	1	mixed	TST	2023.843269	3	0	2023.843269	3	0	1.353025458
SPRP	1	mixed	SPRP	2022.972992	3	0	2022.972992	3	0	5.706411486
ENSSSCG00000029160	1	mixed	ENSSSCG00000029160	2020.264005	3	0	2020.264005	3	0	0.374999756
EEF1E1	1	mixed	EEF1E1	2009.074178	3	0	2009.074178	3	0	0.515940309
MCM4	1	mixed	MCM4	2007.8651	3	0	2007.8651	3	0	0.799879935
NUS1	1	mixed	NUS1	2007.813382	3	0	2007.813382	3	0	0.87727183
LSM2	1	mixed	LSM2	2005.686723	3	0	2005.686723	3	0	0.832429373
ENSSSCG00000005656	1	mixed	ENSSSCG00000005656	2003.813775	3	0	2003.813775	3	0	0.521042484
UBA5	1	mixed	UBA5	1998.109016	3	0	1998.109016	3	0	0.950693159
GPR157	1	mixed	GPR157	1984.435201	3	0	1984.435201	3	0	0.826250491
LSM3	1	mixed	LSM3	1983.584881	3	0	1983.584881	3	0	0.651695621
CEBPD	1	mixed	CEBPD	1975.456478	3	0	1975.456478	3	0	0.601003827
HEXB	1	mixed	HEXB	1967.349774	3	0	1967.349774	3	0	1.263787591
REEP4	1	mixed	REEP4	1962.781667	3	0	1962.781667	3	0	2.09873932
RIOK3	1	mixed	RIOK3	1962.304456	3	0	1962.304456	3	0	0.285542292
PAPLN	1	mixed	PAPLN	1960.213775	3	0	1960.213775	3	0	0.911145858
FUS	1	mixed	FUS	1955.746159	3	0	1955.746159	3	0	0.428588487
MDH2	1	mixed	MDH2	1952.368702	3	0	1952.368702	3	0	0.306092502
CTSB	1	mixed	CTSB	1949.990229	3	0	1949.990229	3	0	0.818247352
PHYH	1	mixed	PHYH	1945.815392	3	0	1945.815392	3	0	0.505715073
TMEM59	1	mixed	TMEM59	1938.18914	3	0	1938.18914	3	0	0.225389275
CENPH	1	mixed	CENPH	1936.536296	3	0	1936.536296	3	0	1.340281653
ENSSSCG00000032149	1	mixed	ENSSSCG00000032149	1931.121661	3	0	1931.121661	3	0	1.595928639
VDAC1	1	mixed	VDAC1	1928.435834	3	0	1928.435834	3	0	0.336271287
ARHGEF28	1	mixed	ARHGEF28	1918.098995	3	0	1918.098995	3	0	0.251076457
AHCY	1	mixed	AHCY	1911.266062	3	0	1911.266062	3	0	0.510500178
KDELR2	1	mixed	KDELR2	1907.739347	3	0	1907.739347	3	0	0.682776919
ABCG2	1	mixed	ABCG2	1900.290719	3	0	1900.290719	3	0	1.581787248
RBM8A	1	mixed	RBM8A	1897.458363	3	0	1897.458363	3	0	0.376260173
GRN	1	mixed	GRN	1896.759533	3	0	1896.759533	3	0	0.845104884
RIT1	1	mixed	RIT1	1895.371732	3	0	1895.371732	3	0	0.29369462
CCNL1	1	mixed	CCNL1	1894.916917	3	0	1894.916917	3	0	0.439885609
DNASE2	1	mixed	DNASE2	1894.474115	3	0	1894.474115	3	0	1.358988732
MXD1	1	mixed	MXD1	1893.148258	3	0	1893.148258	3	0	0.987863353
ENSSSCG00000013232	1	mixed	ENSSSCG00000013232	1890.648125	3	0	1890.648125	3	0	0.328655848
OCLN	1	mixed	OCLN	1879.853428	3	0	1879.853428	3	0	0.48319341
SERP1	1	mixed	SERP1	1876.895403	3	0	1876.895403	3	0	0.881686224
PSMD14	1	mixed	PSMD14	1870.562774	3	0	1870.562774	3	0	0.440190427
HAUS6	1	mixed	HAUS6	1857.785722	3	0	1857.785722	3	0	0.928056519
ENSSSCG00000017061	1	mixed	ENSSSCG00000017061	1856.444082	3	0	1856.444082	3	0	2.451035386
CDH1	1	mixed	CDH1	1855.921709	3	0	1855.921709	3	0	0.651653238
PLA2R1	1	mixed	PLA2R1	1849.213349	3	0	1849.213349	3	0	0.921983175
ENSSSCG00000004963	1	mixed	ENSSSCG00000004963	1849.05881	3	0	1849.05881	3	0	0.667121959
TM4SF5	1	mixed	TM4SF5	1847.515536	3	0	1847.515536	3	0	2.052290263
PARD6B	1	mixed	PARD6B	1844.837482	3	0	1844.837482	3	0	0.68338571
ENSSSCG00000000405	1	mixed	ENSSSCG00000000405	1843.963646	3	0	1843.963646	3	0	0.45680211
DNAH12	1	mixed	DNAH12	1835.233186	3	0	1835.233186	3	0	4.112090197
PSMA5	1	mixed	PSMA5	1834.648274	3	0	1834.648274	3	0	0.296864837
HLTF	1	mixed	HLTF	1834.361119	3	0	1834.361119	3	0	0.819190376
ENSSSCG00000016737	1	mixed	ENSSSCG00000016737	1833.226825	3	0	1833.226825	3	0	0.315014826
LRRC59	1	mixed	LRRC59	1831.400031	3	0	1831.400031	3	0	0.737034888
NUTF2	1	mixed	NUTF2	1830.929267	3	0	1830.929267	3	0	0.342376729
CALU	1	mixed	CALU	1827.334691	3	0	1827.334691	3	0	0.695345922
C11orf98	1	mixed	C11orf98	1826.498201	3	0	1826.498201	3	0	0.358988296
SRSF1	1	mixed	SRSF1	1824.164826	3	0	1824.164826	3	0	0.534160621
MRPL20	1	mixed	MRPL20	1822.066804	3	0	1822.066804	3	0	0.316629599
REXO2	1	mixed	REXO2	1821.280645	3	0	1821.280645	3	0	0.597503791
MESD	1	mixed	MESD	1821.091756	3	0	1821.091756	3	0	0.451577505
MAP4K4	1	mixed	MAP4K4	1808.993185	3	0	1808.993185	3	0	0.605700118
TMEM165	1	mixed	TMEM165	1802.509908	3	0	1802.509908	3	0	0.294296976
USP1	1	mixed	USP1	1801.745286	3	0	1801.745286	3	0	1.401639011
HYPK	1	mixed	HYPK	1798.398178	3	0	1798.398178	3	0	0.296539513
BACH1	1	mixed	BACH1	1793.242151	3	0	1793.242151	3	0	0.433100244
MANF	1	mixed	MANF	1792.871764	3	0	1792.871764	3	0	0.580833593
LAMP2	1	mixed	LAMP2	1791.805468	3	0	1791.805468	3	0	0.315762468
UAP1	1	mixed	UAP1	1791.469538	3	0	1791.469538	3	0	0.985391789
ENSSSCG00000009851	1	mixed	ENSSSCG00000009851	1788.402517	3	0	1788.402517	3	0	0.544256088
SCEL	1	mixed	SCEL	1788.382416	3	0	1788.382416	3	0	0.974902583
UBE2C	1	mixed	UBE2C	1788.158623	3	0	1788.158623	3	0	5.211827989
SGPP2	1	mixed	SGPP2	1785.41038	3	0	1785.41038	3	0	0.653426392
ENSSSCG00000032916	1	mixed	ENSSSCG00000032916	1779.116257	3	0	1779.116257	3	0	0.89855464
EML4	1	mixed	EML4	1777.277138	3	0	1777.277138	3	0	1.023579291
COX7A2	1	mixed	COX7A2	1775.139043	3	0	1775.139043	3	0	0.361094202
LIMA1	1	mixed	LIMA1	1770.546086	3	0	1770.546086	3	0	0.720205744
TGM2	1	mixed	TGM2	1764.930547	3	0	1764.930547	3	0	2.472369592
NDRG1	1	mixed	NDRG1	1762.238958	3	0	1762.238958	3	0	0.994236066
EPAS1	1	mixed	EPAS1	1757.72999	3	0	1757.72999	3	0	0.958614281
FDX1	1	mixed	FDX1	1756.192102	3	0	1756.192102	3	0	0.744388254
WNT6	1	mixed	WNT6	1756.079487	3	0	1756.079487	3	0	1.390857019
SMC3	1	mixed	SMC3	1755.760201	3	0	1755.760201	3	0	0.675548081
LYPD6	1	mixed	LYPD6	1754.95339	3	0	1754.95339	3	0	1.977352932
PRNP	1	mixed	PRNP	1754.774732	3	0	1754.774732	3	0	0.441543857
NUP205	1	mixed	NUP205	1753.069172	3	0	1753.069172	3	0	1.140381147
IER2	1	mixed	IER2	1751.822448	3	0	1751.822448	3	0	0.57750948
ENSSSCG00000000576	1	mixed	ENSSSCG00000000576	1750.185804	3	0	1750.185804	3	0	0.258429354
MARVELD2	1	mixed	MARVELD2	1746.332262	3	0	1746.332262	3	0	0.282384324
TTC9	1	mixed	TTC9	1745.210044	3	0	1745.210044	3	0	0.896309762
DCP2	1	mixed	DCP2	1744.934656	3	0	1744.934656	3	0	1.550557983
PSMA7	1	mixed	PSMA7	1744.216723	3	0	1744.216723	3	0	0.244114043
CDS1	1	mixed	CDS1	1743.624709	3	0	1743.624709	3	0	0.647746205
CASTOR1	1	mixed	CASTOR1	1742.317059	3	0	1742.317059	3	0	0.964826965
FKBP4	1	mixed	FKBP4	1739.9891	3	0	1739.9891	3	0	0.352941462
ND4	1	mixed	ND4	1739.801583	3	0	1739.801583	3	0	0.236491777
PDCD5	1	mixed	PDCD5	1735.642221	3	0	1735.642221	3	0	0.653734549
ENSSSCG00000015337	1	mixed	ENSSSCG00000015337	1726.951381	3	0	1726.951381	3	0	0.358046205
ENSSSCG00000010517	1	mixed	ENSSSCG00000010517	1725.854835	3	0	1725.854835	3	0	0.420736014
TRIM29	1	mixed	TRIM29	1724.958493	3	0	1724.958493	3	0	0.619101619
BZW2	1	mixed	BZW2	1721.525764	3	0	1721.525764	3	0	0.396370013
COX5A	1	mixed	COX5A	1716.841121	3	0	1716.841121	3	0	0.377263552
TRAPPC5	1	mixed	TRAPPC5	1715.283947	3	0	1715.283947	3	0	0.45083509
RNF13	1	mixed	RNF13	1715.014662	3	0	1715.014662	3	0	0.418000522
SIVA1	1	mixed	SIVA1	1714.234283	3	0	1714.234283	3	0	0.697423631
SPAG16	1	mixed	SPAG16	1712.287132	3	0	1712.287132	3	0	1.988086549
UGCG	1	mixed	UGCG	1702.211527	3	0	1702.211527	3	0	0.378350324
GSTO1	1	mixed	GSTO1	1697.164283	3	0	1697.164283	3	0	0.991753847
NME1	1	mixed	NME1	1693.684136	3	0	1693.684136	3	0	0.324948039
ACAT2	1	mixed	ACAT2	1687.951536	3	0	1687.951536	3	0	0.642003583
MAP1LC3A	1	mixed	MAP1LC3A	1683.974021	3	0	1683.974021	3	0	0.478647761
PRR13	1	mixed	PRR13	1682.639733	3	0	1682.639733	3	0	0.526025059
ERRFI1	1	mixed	ERRFI1	1681.476609	3	0	1681.476609	3	0	0.602725667
SLC44A1	1	mixed	SLC44A1	1680.461939	3	0	1680.461939	3	0	0.655587422
CCN3	1	mixed	CCN3	1675.993511	3	0	1675.993511	3	0	1.957517206
CCT8	1	mixed	CCT8	1675.556566	3	0	1675.556566	3	0	0.240394888
SPCS3	1	mixed	SPCS3	1670.973101	3	0	1670.973101	3	0	0.492444048
ENSSSCG00000021560	1	mixed	ENSSSCG00000021560	1668.368628	3	0	1668.368628	3	0	0.443146527
UQCR11	1	mixed	UQCR11	1662.877033	3	0	1662.877033	3	0	0.33633787
LY6G6C	1	mixed	LY6G6C	1660.23623	3	0	1660.23623	3	0	0.794295189
SLC7A4	1	mixed	SLC7A4	1656.117772	3	0	1656.117772	3	0	1.217720529
ENSSSCG00000016330	1	mixed	ENSSSCG00000016330	1653.3298	3	0	1653.3298	3	0	0.555183991
TIMM8A	1	mixed	TIMM8A	1652.304666	3	0	1652.304666	3	0	0.638317799
UBC	1	mixed	UBC	1649.84931	3	0	1649.84931	3	0	0.294684572
PHF5A	1	mixed	PHF5A	1646.279051	3	0	1646.279051	3	0	0.466830924
DLG5	1	mixed	DLG5	1645.755088	3	0	1645.755088	3	0	0.796985599
ENSSSCG00000027538	1	mixed	ENSSSCG00000027538	1643.694819	3	0	1643.694819	3	0	0.494008524
CLDN1	1	mixed	CLDN1	1643.519921	3	0	1643.519921	3	0	0.447956699
ATF6	1	mixed	ATF6	1643.142647	3	0	1643.142647	3	0	0.631127359
CACYBP	1	mixed	CACYBP	1642.63542	3	0	1642.63542	3	0	0.290488473
KLF4	1	mixed	KLF4	1638.772781	3	0	1638.772781	3	0	0.600084906
SLC26A7	1	mixed	SLC26A7	1631.979476	3	0	1631.979476	3	0	3.913902718
ENSSSCG00000021624	1	mixed	ENSSSCG00000021624	1631.771104	3	0	1631.771104	3	0	0.538431742
TIMP1	1	mixed	TIMP1	1629.909681	3	0	1629.909681	3	0	1.150262186
KRT19	1	mixed	KRT19	1629.066016	3	0	1629.066016	3	0	0.9775804
CDK2AP1	1	mixed	CDK2AP1	1628.700453	3	0	1628.700453	3	0	0.453748706
C12orf75	1	mixed	C12orf75	1622.280953	3	0	1622.280953	3	0	1.938183562
UQCRFS1	1	mixed	UQCRFS1	1621.513078	3	0	1621.513078	3	0	0.196925638
YPEL5	1	mixed	YPEL5	1621.465447	3	0	1621.465447	3	0	0.74226153
ENSSSCG00000001934	1	mixed	ENSSSCG00000001934	1621.228272	3	0	1621.228272	3	0	0.997106602
ENSSSCG00000032381	1	mixed	ENSSSCG00000032381	1619.907299	3	0	1619.907299	3	0	0.731152546
YBX1	1	mixed	YBX1	1616.317821	3	0	1616.317821	3	0	0.248679334
NDUFB1	1	mixed	NDUFB1	1615.817598	3	0	1615.817598	3	0	0.277315102
CLIP1	1	mixed	CLIP1	1608.413008	3	0	1608.413008	3	0	0.177089669
CCT7	1	mixed	CCT7	1606.248086	3	0	1606.248086	3	0	0.255926607
ND1	1	mixed	ND1	1600.678619	3	0	1600.678619	3	0	0.594658957
ENSSSCG00000059584	1	mixed	ENSSSCG00000059584	1599.879552	3	0	1599.879552	3	0	0.259898759
TPT1	1	mixed	TPT1	1597.133984	3	0	1597.133984	3	0	0.156083945
MRTO4	1	mixed	MRTO4	1592.40441	3	0	1592.40441	3	0	0.35982651
GHITM	1	mixed	GHITM	1590.463308	3	0	1590.463308	3	0	0.801963242
PPM1G	1	mixed	PPM1G	1590.204221	3	0	1590.204221	3	0	0.354037919
SERINC3	1	mixed	SERINC3	1588.489525	3	0	1588.489525	3	0	0.371960666
ACTN1	1	mixed	ACTN1	1588.442821	3	0	1588.442821	3	0	0.853026345
DSC3	1	mixed	DSC3	1585.596282	3	0	1585.596282	3	0	0.605262907
ZMIZ1	1	mixed	ZMIZ1	1582.166548	3	0	1582.166548	3	0	1.188709369
CNIH4	1	mixed	CNIH4	1574.945831	3	0	1574.945831	3	0	0.448382812
PLCD3	1	mixed	PLCD3	1571.281623	3	0	1571.281623	3	0	0.351913516
KRT17	1	mixed	KRT17	1569.749097	3	0	1569.749097	3	0	0.713438006
FBXL20	1	mixed	FBXL20	1569.643073	3	0	1569.643073	3	0	1.273338473
R3HDM4	1	mixed	R3HDM4	1567.657582	3	0	1567.657582	3	0	0.312055581
PNRC1	1	mixed	PNRC1	1566.419211	3	0	1566.419211	3	0	0.253796624
TNS3	1	mixed	TNS3	1561.589933	3	0	1561.589933	3	0	1.144088423
NUDCD2	1	mixed	NUDCD2	1560.85449	3	0	1560.85449	3	0	0.781481873
PSMA3	1	mixed	PSMA3	1557.108992	3	0	1557.108992	3	0	0.278910282
KDM7A	1	mixed	KDM7A	1556.256378	3	0	1556.256378	3	0	0.530135922
PRDX3	1	mixed	PRDX3	1552.281181	3	0	1552.281181	3	0	0.407309823
SUZ12	1	mixed	SUZ12	1552.177183	3	0	1552.177183	3	0	0.822661347
OPTN	1	mixed	OPTN	1549.41621	3	0	1549.41621	3	0	0.520994299
HNRNPDL	1	mixed	HNRNPDL	1549.299381	3	0	1549.299381	3	0	0.334946279
ACER3	1	mixed	ACER3	1546.890058	3	0	1546.890058	3	0	0.598045452
PTPMT1	1	mixed	PTPMT1	1546.10878	3	0	1546.10878	3	0	0.798745064
TASOR2	1	mixed	TASOR2	1543.62121	3	0	1543.62121	3	0	0.912702294
SEC22B	1	mixed	SEC22B	1541.130153	3	0	1541.130153	3	0	0.793573419
ENSSSCG00000002907	1	mixed	ENSSSCG00000002907	1540.687255	3	0	1540.687255	3	0	0.351441954
ILF3	1	mixed	ILF3	1539.290668	3	0	1539.290668	3	0	0.292977014
GLRX3	1	mixed	GLRX3	1535.093226	3	0	1535.093226	3	0	0.358179745
HNRNPH3	1	mixed	HNRNPH3	1532.209925	3	0	1532.209925	3	0	0.274624486
RBL1	1	mixed	RBL1	1530.999912	3	0	1530.999912	3	0	1.384683662
SPTBN2	1	mixed	SPTBN2	1528.98898	3	0	1528.98898	3	0	0.945436069
RPS17	1	mixed	RPS17	1528.489297	3	0	1528.489297	3	0	0.341196916
FLNB	1	mixed	FLNB	1527.366461	3	0	1527.366461	3	0	0.768349559
ALDOA	1	mixed	ALDOA	1526.57956	3	0	1526.57956	3	0	0.20902514
TIMM23B	1	mixed	TIMM23B	1526.289434	3	0	1526.289434	3	0	0.346197205
ENSSSCG00000040118	1	mixed	ENSSSCG00000040118	1525.035188	3	0	1525.035188	3	0	0.404651077
NIP7	1	mixed	NIP7	1524.27635	3	0	1524.27635	3	0	0.399400254
ENSSSCG00000006581	1	mixed	ENSSSCG00000006581	1524.092832	3	0	1524.092832	3	0	0.824642445
LSM4	1	mixed	LSM4	1522.450036	3	0	1522.450036	3	0	0.874988967
IDI1	1	mixed	IDI1	1521.015446	3	0	1521.015446	3	0	0.811307369
RER1	1	mixed	RER1	1520.129877	3	0	1520.129877	3	0	0.616199275
DNAJB11	1	mixed	DNAJB11	1518.589265	3	0	1518.589265	3	0	0.345968114
ENSSSCG00000000908	1	mixed	ENSSSCG00000000908	1516.325137	3	0	1516.325137	3	0	0.443765529
CIRBP	1	mixed	CIRBP	1516.070343	3	0	1516.070343	3	0	0.620464796
KLF3	1	mixed	KLF3	1513.693286	3	0	1513.693286	3	0	0.624714005
CERS6	1	mixed	CERS6	1510.369313	3	0	1510.369313	3	0	0.523134544
PRDX4	1	mixed	PRDX4	1510.269282	3	0	1510.269282	3	0	0.492034679
ENSSSCG00000052280	1	mixed	ENSSSCG00000052280	1509.631232	3	0	1509.631232	3	0	0.208347001
PSMB2	1	mixed	PSMB2	1509.109776	3	0	1509.109776	3	0	0.240970462
EVPL	1	mixed	EVPL	1508.30934	3	0	1508.30934	3	0	1.234647735
LOXL2	1	mixed	LOXL2	1507.867729	3	0	1507.867729	3	0	0.861687154
PTPRZ1	1	mixed	PTPRZ1	1506.747436	3	0	1506.747436	3	0	1.204734837
UBALD2	1	mixed	UBALD2	1506.686027	3	0	1506.686027	3	0	1.778703555
ENSSSCG00000037142	1	mixed	ENSSSCG00000037142	1504.193577	3	0	1504.193577	3	0	0.825730146
NAGA	1	mixed	NAGA	1500.685842	3	0	1500.685842	3	0	0.679998621
SRBD1	1	mixed	SRBD1	1496.183927	3	0	1496.183927	3	0	1.630513029
MRPL55	1	mixed	MRPL55	1495.630136	3	0	1495.630136	3	0	0.426631994
SLC22A18	1	mixed	SLC22A18	1494.235501	3	0	1494.235501	3	0	0.692611872
APP	1	mixed	APP	1493.880421	3	0	1493.880421	3	0	0.310256441
PLCD1	1	mixed	PLCD1	1493.486834	3	0	1493.486834	3	0	0.608813745
SELENOT	1	mixed	SELENOT	1491.941772	3	0	1491.941772	3	0	0.35011437
CD164	1	mixed	CD164	1485.954006	3	0	1485.954006	3	0	0.65918624
ABCE1	1	mixed	ABCE1	1485.486509	3	0	1485.486509	3	0	0.424359946
MIF	1	mixed	MIF	1484.959257	3	0	1484.959257	3	0	0.29581055
MRPS6	1	mixed	MRPS6	1481.626775	3	0	1481.626775	3	0	0.681181717
SCD	1	mixed	SCD	1474.908858	3	0	1474.908858	3	0	1.270450827
UQCC2	1	mixed	UQCC2	1473.495591	3	0	1473.495591	3	0	0.29356714
MGLL	1	mixed	MGLL	1471.896452	3	0	1471.896452	3	0	0.419495007
ID1	1	mixed	ID1	1470.79416	3	0	1470.79416	3	0	1.330450904
ATP5ME	1	mixed	ATP5ME	1464.202075	3	0	1464.202075	3	0	0.194160858
GLA	1	mixed	GLA	1462.933856	3	0	1462.933856	3	0	0.877459132
HNRNPU	1	mixed	HNRNPU	1459.535724	3	0	1459.535724	3	0	0.491332012
MTHFD2	1	mixed	MTHFD2	1458.364914	3	0	1458.364914	3	0	0.459498128
WFDC1	1	mixed	WFDC1	1454.805252	3	0	1454.805252	3	0	0.563756758
DBI	1	mixed	DBI	1454.467201	3	0	1454.467201	3	0	0.578205386
OLA1	1	mixed	OLA1	1454.016653	3	0	1454.016653	3	0	0.211865238
IRF6	1	mixed	IRF6	1448.496259	3	0	1448.496259	3	0	0.269931081
HBP1	1	mixed	HBP1	1448.084774	3	0	1448.084774	3	0	0.420778124
CHIC2	1	mixed	CHIC2	1446.94165	3	0	1446.94165	3	0	0.237330028
NDUFA11	1	mixed	NDUFA11	1446.170223	3	0	1446.170223	3	0	0.342689263
SRSF10	1	mixed	SRSF10	1444.589702	3	0	1444.589702	3	0	0.506494453
SDC1	1	mixed	SDC1	1444.455489	3	0	1444.455489	3	0	1.498969078
BCAR3	1	mixed	BCAR3	1441.793707	3	0	1441.793707	3	0	0.752764116
LYPD3	1	mixed	LYPD3	1441.636685	3	0	1441.636685	3	0	2.79947133
ELF3	1	mixed	ELF3	1441.589132	3	0	1441.589132	3	0	0.530023811
RCN1	1	mixed	RCN1	1441.418044	3	0	1441.418044	3	0	1.596432218
DOCK9	1	mixed	DOCK9	1438.270109	3	0	1438.270109	3	0	0.35040962
MAN2A1	1	mixed	MAN2A1	1436.149474	3	0	1436.149474	3	0	1.041328547
VDAC2	1	mixed	VDAC2	1434.72087	3	0	1434.72087	3	0	0.234014812
PPP1CC	1	mixed	PPP1CC	1433.326178	3	0	1433.326178	3	0	0.566126371
SQLE	1	mixed	SQLE	1432.450901	3	0	1432.450901	3	0	1.561870109
H1-10	1	mixed	H1-10	1430.503792	3	0	1430.503792	3	0	1.396571238
UPP1	1	mixed	UPP1	1429.988822	3	0	1429.988822	3	0	1.530612931
WWTR1	1	mixed	WWTR1	1424.893521	3	0	1424.893521	3	0	0.675193177
EPRS1	1	mixed	EPRS1	1423.518427	3	0	1423.518427	3	0	0.623504723
DDX39B	1	mixed	DDX39B	1422.62115	3	0	1422.62115	3	0	0.502169124
CALM1	1	mixed	CALM1	1420.666647	3	0	1420.666647	3	0	0.321147882
HNRNPR	1	mixed	HNRNPR	1419.499187	3	0	1419.499187	3	0	0.542342579
UQCRB	1	mixed	UQCRB	1417.562831	3	0	1417.562831	3	0	0.236536601
PHB1	1	mixed	PHB1	1415.457054	3	0	1415.457054	3	0	0.229292328
EBPL	1	mixed	EBPL	1415.140551	3	0	1415.140551	3	0	0.437114927
SEC24D	1	mixed	SEC24D	1412.663984	3	0	1412.663984	3	0	1.307606063
SELENOS	1	mixed	SELENOS	1410.664874	3	0	1410.664874	3	0	0.808062101
ENSSSCG00000028397	1	mixed	ENSSSCG00000028397	1409.826164	3	0	1409.826164	3	0	0.843452974
ZFAND5	1	mixed	ZFAND5	1407.519696	3	0	1407.519696	3	0	0.278607586
UBE2M	1	mixed	UBE2M	1406.838575	3	0	1406.838575	3	0	0.391953281
C1orf116	1	mixed	C1orf116	1406.45366	3	0	1406.45366	3	0	0.57108954
RHOV	1	mixed	RHOV	1405.788124	3	0	1405.788124	3	0	1.005043702
U2AF1	1	mixed	U2AF1	1399.023597	3	0	1399.023597	3	0	0.263375541
TMEM154	1	mixed	TMEM154	1397.654645	3	0	1397.654645	3	0	0.54411471
PROM2	1	mixed	PROM2	1396.778705	3	0	1396.778705	3	0	1.238929864
PRTFDC1	1	mixed	PRTFDC1	1392.476893	3	0	1392.476893	3	0	0.658746196
EGR1	1	mixed	EGR1	1391.37586	3	0	1391.37586	3	0	0.624165616
ENSSSCG00000047605	1	mixed	ENSSSCG00000047605	1390.829269	3	0	1390.829269	3	0	1.65112263
NUP35	1	mixed	NUP35	1390.618224	3	0	1390.618224	3	0	1.20618579
ABCA1	1	mixed	ABCA1	1390.5885	3	0	1390.5885	3	0	0.496084097
MRPL58	1	mixed	MRPL58	1390.024388	3	0	1390.024388	3	0	0.358050612
TMSB10	1	mixed	TMSB10	1387.856916	3	0	1387.856916	3	0	0.519965542
PPM1L	1	mixed	PPM1L	1387.427219	3	0	1387.427219	3	0	1.282515959
TP63	1	mixed	TP63	1382.934839	3	0	1382.934839	3	0	0.935863195
CYP7B1	1	mixed	CYP7B1	1381.255875	3	0	1381.255875	3	0	0.793775814
NDUFAB1	1	mixed	NDUFAB1	1378.518981	3	0	1378.518981	3	0	0.418205478
IDH1	1	mixed	IDH1	1375.182238	3	0	1375.182238	3	0	0.637882355
PPA1	1	mixed	PPA1	1374.351686	3	0	1374.351686	3	0	0.774926437
ANXA1	1	mixed	ANXA1	1373.538271	3	0	1373.538271	3	0	0.329000651
SPAG9	1	mixed	SPAG9	1372.60392	3	0	1372.60392	3	0	0.396314214
PSMA4	1	mixed	PSMA4	1369.988946	3	0	1369.988946	3	0	0.360485208
IL20RA	1	mixed	IL20RA	1369.529318	3	0	1369.529318	3	0	1.381892895
CD24	1	mixed	CD24	1365.507408	3	0	1365.507408	3	0	0.451922774
TTC3	1	mixed	TTC3	1365.363749	3	0	1365.363749	3	0	0.986887064
DDR1	1	mixed	DDR1	1365.037512	3	0	1365.037512	3	0	0.678093248
GAR1	1	mixed	GAR1	1364.749739	3	0	1364.749739	3	0	0.534125426
CCND1	1	mixed	CCND1	1363.344918	3	0	1363.344918	3	0	0.602569467
NFE2L1	1	mixed	NFE2L1	1359.950026	3	0	1359.950026	3	0	0.30932284
SBSN	1	mixed	SBSN	1358.87425	3	0	1358.87425	3	0	3.009362622
NOP16	1	mixed	NOP16	1356.994439	3	0	1356.994439	3	0	0.273566448
ENSSSCG00000000194	1	mixed	ENSSSCG00000000194	1356.868261	3	0	1356.868261	3	0	1.599083964
NDUFC2	1	mixed	NDUFC2	1356.537679	3	0	1356.537679	3	0	0.433138451
PDAP1	1	mixed	PDAP1	1355.636581	3	0	1355.636581	3	0	0.249276445
ESRP1	1	mixed	ESRP1	1355.401221	3	0	1355.401221	3	0	0.301281609
ENSSSCG00000033697	1	mixed	ENSSSCG00000033697	1355.006366	3	0	1355.006366	3	0	0.323943567
CHST8	1	mixed	CHST8	1354.424661	3	0	1354.424661	3	0	2.47985513
COG5	1	mixed	COG5	1351.465211	3	0	1351.465211	3	0	0.566461763
FOSB	1	mixed	FOSB	1350.600291	3	0	1350.600291	3	0	0.465510088
ACSL3	1	mixed	ACSL3	1350.467109	3	0	1350.467109	3	0	1.030733613
CDKN1A	1	mixed	CDKN1A	1349.861588	3	0	1349.861588	3	0	0.215774825
ASNS	1	mixed	ASNS	1349.536695	3	0	1349.536695	3	0	1.237623634
TANC2	1	mixed	TANC2	1347.789861	3	0	1347.789861	3	0	0.509104135
CCT2	1	mixed	CCT2	1347.126065	3	0	1347.126065	3	0	0.212130721
SERINC2	1	mixed	SERINC2	1346.16236	3	0	1346.16236	3	0	0.739457582
TMEM254	1	mixed	TMEM254	1340.039606	3	0	1340.039606	3	0	1.77655871
ZGPAT	1	mixed	ZGPAT	1338.413979	3	0	1338.413979	3	0	0.691389926
PSMA1	1	mixed	PSMA1	1337.817126	3	0	1337.817126	3	0	0.288945962
SPTY2D1	1	mixed	SPTY2D1	1336.995867	3	0	1336.995867	3	0	0.752210729
ISG15	1	mixed	ISG15	1335.866883	3	0	1335.866883	3	0	2.890636947
ATP5F1C	1	mixed	ATP5F1C	1334.647631	3	0	1334.647631	3	0	0.180645214
FBXO32	1	mixed	FBXO32	1333.956185	3	0	1333.956185	3	0	1.149473429
ZFYVE21	1	mixed	ZFYVE21	1333.516998	3	0	1333.516998	3	0	0.856907735
STIP1	1	mixed	STIP1	1333.259415	3	0	1333.259415	3	0	0.379643915
PLBD1	1	mixed	PLBD1	1332.8173	3	0	1332.8173	3	0	1.631801743
SRPK1	1	mixed	SRPK1	1330.372176	3	0	1330.372176	3	0	0.634369416
DAAM1	1	mixed	DAAM1	1327.017685	3	0	1327.017685	3	0	0.676081192
TMX1	1	mixed	TMX1	1322.089766	3	0	1322.089766	3	0	0.692980144
TOMM40	1	mixed	TOMM40	1320.973536	3	0	1320.973536	3	0	0.451954178
HSPA9	1	mixed	HSPA9	1319.881564	3	0	1319.881564	3	0	0.335880465
C1QTNF4	1	mixed	C1QTNF4	1319.122073	3	0	1319.122073	3	0	2.085964293
ESYT2	1	mixed	ESYT2	1318.556567	3	0	1318.556567	3	0	0.240444118
ENSSSCG00000004150	1	mixed	ENSSSCG00000004150	1317.53337	3	0	1317.53337	3	0	0.548415721
ENSSSCG00000007749	1	mixed	ENSSSCG00000007749	1316.326718	3	0	1316.326718	3	0	0.224522798
PLAUR	1	mixed	PLAUR	1306.373566	3	0	1306.373566	3	0	0.510566539
ATP6V0D2	1	mixed	ATP6V0D2	1300.654791	3	0	1300.654791	3	0	1.839962252
TYRO3	1	mixed	TYRO3	1300.592331	3	0	1300.592331	3	0	1.358312938
LAMB1	1	mixed	LAMB1	1299.883342	3	0	1299.883342	3	0	0.699811846
OGT	1	mixed	OGT	1298.441809	3	0	1298.441809	3	0	0.654626797
MCL1	1	mixed	MCL1	1295.443001	3	0	1295.443001	3	0	0.398750177
SMS	1	mixed	SMS	1293.966133	3	0	1293.966133	3	0	0.497229342
SLCO2A1	1	mixed	SLCO2A1	1285.834644	3	0	1285.834644	3	0	2.593278566
MATR3	1	mixed	MATR3	1284.827717	3	0	1284.827717	3	0	0.217767952
MRPL12	1	mixed	MRPL12	1283.711237	3	0	1283.711237	3	0	0.302710043
SLC25A3	1	mixed	SLC25A3	1281.713388	3	0	1281.713388	3	0	0.163087532
CAPRIN1	1	mixed	CAPRIN1	1281.528314	3	0	1281.528314	3	0	0.264258922
COX2	1	mixed	COX2	1281.36428	3	0	1281.36428	3	0	0.355190726
UQCRC1	1	mixed	UQCRC1	1281.293386	3	0	1281.293386	3	0	0.500816242
PSMG1	1	mixed	PSMG1	1281.007889	3	0	1281.007889	3	0	0.365664838
RPL7L1	1	mixed	RPL7L1	1277.217854	3	0	1277.217854	3	0	0.366728736
SSR1	1	mixed	SSR1	1275.105916	3	0	1275.105916	3	0	0.378580584
ZFP36L1	1	mixed	ZFP36L1	1274.420701	3	0	1274.420701	3	0	0.75039871
ENSSSCG00000003612	1	mixed	ENSSSCG00000003612	1274.290623	3	0	1274.290623	3	0	0.288491567
SLC44A2	1	mixed	SLC44A2	1273.651604	3	0	1273.651604	3	0	0.850459468
PDLIM2	1	mixed	PDLIM2	1273.388545	3	0	1273.388545	3	0	0.693307315
MRPL51	1	mixed	MRPL51	1270.646502	3	0	1270.646502	3	0	0.61470851
S100A6	1	mixed	S100A6	1269.381489	3	0	1269.381489	3	0	0.625590991
SCFD1	1	mixed	SCFD1	1268.85837	3	0	1268.85837	3	0	0.597048237
POLE4	1	mixed	POLE4	1268.70993	3	0	1268.70993	3	0	0.566451117
NDUFA5	1	mixed	NDUFA5	1268.191928	3	0	1268.191928	3	0	0.318616915
TBC1D15	1	mixed	TBC1D15	1267.300422	3	0	1267.300422	3	0	0.598841542
STT3A	1	mixed	STT3A	1266.896902	3	0	1266.896902	3	0	0.607587954
POLA1	1	mixed	POLA1	1266.191207	3	0	1266.191207	3	0	0.633411683
CCNG2	1	mixed	CCNG2	1265.342965	3	0	1265.342965	3	0	0.533638376
NIFK	1	mixed	NIFK	1259.100409	3	0	1259.100409	3	0	0.229648453
AMOT	1	mixed	AMOT	1258.730029	3	0	1258.730029	3	0	1.547201704
SLC26A6	1	mixed	SLC26A6	1256.74198	3	0	1256.74198	3	0	1.149868423
ERG28	1	mixed	ERG28	1256.187663	3	0	1256.187663	3	0	0.616493689
PRPF40A	1	mixed	PRPF40A	1255.269924	3	0	1255.269924	3	0	0.299008526
STAG1	1	mixed	STAG1	1253.883111	3	0	1253.883111	3	0	0.562179244
TMEM126A	1	mixed	TMEM126A	1253.879105	3	0	1253.879105	3	0	0.393598703
ITGA6	1	mixed	ITGA6	1253.745568	3	0	1253.745568	3	0	0.595097454
ENTPD8	1	mixed	ENTPD8	1251.335758	3	0	1251.335758	3	0	1.304101147
UCHL5	1	mixed	UCHL5	1250.016965	3	0	1250.016965	3	0	0.46529848
BNIP3	1	mixed	BNIP3	1249.055288	3	0	1249.055288	3	0	0.403843418
ATP6V0A1	1	mixed	ATP6V0A1	1248.548257	3	0	1248.548257	3	0	0.471321812
SRRM1	1	mixed	SRRM1	1246.451327	3	0	1246.451327	3	0	0.363145418
ANKRD44	1	mixed	ANKRD44	1244.628653	3	0	1244.628653	3	0	0.588411643
DPYD	1	mixed	DPYD	1244.062131	3	0	1244.062131	3	0	0.5272535
LHFPL2	1	mixed	LHFPL2	1243.858332	3	0	1243.858332	3	0	2.783700704
GSN	1	mixed	GSN	1241.747478	3	0	1241.747478	3	0	0.613714367
WDR5	1	mixed	WDR5	1241.651739	3	0	1241.651739	3	0	0.355227948
GOLT1B	1	mixed	GOLT1B	1241.141312	3	0	1241.141312	3	0	0.609224533
ATF4	1	mixed	ATF4	1240.193308	3	0	1240.193308	3	0	0.57039345
SRP14	1	mixed	SRP14	1240.11405	3	0	1240.11405	3	0	0.455850364
ENTREP1	1	mixed	ENTREP1	1239.527161	3	0	1239.527161	3	0	0.932528591
VBP1	1	mixed	VBP1	1238.416206	3	0	1238.416206	3	0	0.497655229
PSMA2	1	mixed	PSMA2	1236.265917	3	0	1236.265917	3	0	0.214456269
KCNK7	1	mixed	KCNK7	1233.924615	3	0	1233.924615	3	0	0.890755491
GET1	1	mixed	GET1	1226.518674	3	0	1226.518674	3	0	0.683233623
ENSSSCG00000063544	1	mixed	ENSSSCG00000063544	1226.396763	3	0	1226.396763	3	0	0.421807682
IFFO2	1	mixed	IFFO2	1222.429078	3	0	1222.429078	3	0	0.65230568
CARMIL1	1	mixed	CARMIL1	1221.563898	3	0	1221.563898	3	0	0.48218394
ENSSSCG00000058091	1	mixed	ENSSSCG00000058091	1221.076665	3	0	1221.076665	3	0	0.527373062
ENSSSCG00000036988	1	mixed	ENSSSCG00000036988	1220.519672	3	0	1220.519672	3	0	0.225943107
ZFP36	1	mixed	ZFP36	1219.550869	3	0	1219.550869	3	0	0.390797257
RGS12	1	mixed	RGS12	1219.041877	3	0	1219.041877	3	0	0.547508
IL13RA1	1	mixed	IL13RA1	1218.110275	3	0	1218.110275	3	0	0.745366216
KDM5B	1	mixed	KDM5B	1217.09856	3	0	1217.09856	3	0	0.654706781
LRP10	1	mixed	LRP10	1216.65529	3	0	1216.65529	3	0	0.596955462
ATF3	1	mixed	ATF3	1215.378812	3	0	1215.378812	3	0	0.324920154
RPS15	1	mixed	RPS15	1214.881236	3	0	1214.881236	3	0	0.340467475
TMEM263	1	mixed	TMEM263	1211.35266	3	0	1211.35266	3	0	1.514695359
ENSSSCG00000034709	1	mixed	ENSSSCG00000034709	1209.129408	3	0	1209.129408	3	0	0.242630632
JUP	1	mixed	JUP	1208.725859	3	0	1208.725859	3	0	0.439132815
LMO7	1	mixed	LMO7	1207.559224	3	0	1207.559224	3	0	0.319363626
UQCRQ	1	mixed	UQCRQ	1206.635988	3	0	1206.635988	3	0	0.23931352
ANG	1	mixed	ANG	1204.630218	3	0	1204.630218	3	0	1.134806997
RND3	1	mixed	RND3	1203.261899	3	0	1203.261899	3	0	0.600554856
FBLN7	1	mixed	FBLN7	1202.566737	3	0	1202.566737	3	0	0.84487334
FNIP1	1	mixed	FNIP1	1202.175959	3	0	1202.175959	3	0	0.689475177
IRX3	1	mixed	IRX3	1197.581197	3	0	1197.581197	3	0	1.18745553
EIF4E	1	mixed	EIF4E	1196.218513	3	0	1196.218513	3	0	0.549808744
ENSSSCG00000023783	1	mixed	ENSSSCG00000023783	1185.933653	3	0	1185.933653	3	0	0.372773616
CALM2	1	mixed	CALM2	1183.258176	3	0	1183.258176	3	0	1.495203618
OSTC	1	mixed	OSTC	1183.084894	3	0	1183.084894	3	0	0.359798166
CTSZ	1	mixed	CTSZ	1179.671202	3	0	1179.671202	3	0	0.72514417
EMG1	1	mixed	EMG1	1179.515396	3	0	1179.515396	3	0	0.452258716
SH3BGRL3	1	mixed	SH3BGRL3	1179.426372	3	0	1179.426372	3	0	0.527815378
TRMT112	1	mixed	TRMT112	1179.405383	3	0	1179.405383	3	0	0.238752339
PARD3	1	mixed	PARD3	1178.162198	3	0	1178.162198	3	0	0.245520454
PSMD1	1	mixed	PSMD1	1177.290296	3	0	1177.290296	3	0	0.356357125
HNRNPC	1	mixed	HNRNPC	1176.459466	3	0	1176.459466	3	0	0.297354698
SMC6	1	mixed	SMC6	1173.583448	3	0	1173.583448	3	0	0.630256426
MRPS28	1	mixed	MRPS28	1173.151038	3	0	1173.151038	3	0	0.352562263
TJP1	1	mixed	TJP1	1170.001409	3	0	1170.001409	3	0	0.317719637
HNRNPK	1	mixed	HNRNPK	1169.969324	3	0	1169.969324	3	0	0.337653509
BCAM	1	mixed	BCAM	1167.728594	3	0	1167.728594	3	0	0.899449323
CALM3	1	mixed	CALM3	1166.377186	3	0	1166.377186	3	0	0.653688512
TACSTD2	1	mixed	TACSTD2	1165.476078	3	0	1165.476078	3	0	0.364434849
EIF2S1	1	mixed	EIF2S1	1164.239142	3	0	1164.239142	3	0	0.287640614
TARS1	1	mixed	TARS1	1163.728827	3	0	1163.728827	3	0	0.658641604
ATP5MK	1	mixed	ATP5MK	1160.532856	3	0	1160.532856	3	0	0.207790259
DOCK5	1	mixed	DOCK5	1160.435226	3	0	1160.435226	3	0	0.847272129
SEC61A1	1	mixed	SEC61A1	1159.545934	3	0	1159.545934	3	0	0.842515222
MAFF	1	mixed	MAFF	1159.284872	3	0	1159.284872	3	0	0.401121697
ID2	1	mixed	ID2	1158.690131	3	0	1158.690131	3	0	0.655426596
IER5	1	mixed	IER5	1158.490007	3	0	1158.490007	3	0	0.785726841
DNAJA1	1	mixed	DNAJA1	1156.975352	3	0	1156.975352	3	0	0.244114714
ENSSSCG00000027270	1	mixed	ENSSSCG00000027270	1156.443532	3	0	1156.443532	3	0	0.528396252
NDUFA10	1	mixed	NDUFA10	1155.077457	3	0	1155.077457	3	0	0.215281461
ENSSSCG00000045485	1	mixed	ENSSSCG00000045485	1153.473677	3	0	1153.473677	3	0	0.326743469
ENSSSCG00000021534	1	mixed	ENSSSCG00000021534	1150.286996	3	0	1150.286996	3	0	0.878395805
BSDC1	1	mixed	BSDC1	1150.25163	3	0	1150.25163	3	0	0.414646251
DUSP5	1	mixed	DUSP5	1146.081811	3	0	1146.081811	3	0	0.334096743
DHRS1	1	mixed	DHRS1	1145.007074	3	0	1145.007074	3	0	0.631963827
MPZL3	1	mixed	MPZL3	1142.856244	3	0	1142.856244	3	0	0.607210669
GALNT3	1	mixed	GALNT3	1141.670694	3	0	1141.670694	3	0	0.761200178
SH3PXD2A	1	mixed	SH3PXD2A	1139.678518	3	0	1139.678518	3	0	0.592803214
OGDH	1	mixed	OGDH	1138.959702	3	0	1138.959702	3	0	0.324574463
ENSSSCG00000033926	1	mixed	ENSSSCG00000033926	1138.172033	3	0	1138.172033	3	0	0.418037443
MYH14	1	mixed	MYH14	1135.294721	3	0	1135.294721	3	0	0.274818781
SMAGP	1	mixed	SMAGP	1133.555762	3	0	1133.555762	3	0	0.718631755
SAP18	1	mixed	SAP18	1132.617716	3	0	1132.617716	3	0	0.210315934
PHB2	1	mixed	PHB2	1130.422414	3	0	1130.422414	3	0	0.249558949
MRPL40	1	mixed	MRPL40	1129.211674	3	0	1129.211674	3	0	0.275843574
NONO	1	mixed	NONO	1129.209699	3	0	1129.209699	3	0	0.410123609
ERO1A	1	mixed	ERO1A	1125.057435	3	0	1125.057435	3	0	0.748537433
GM2A	1	mixed	GM2A	1124.879599	3	0	1124.879599	3	0	0.344056482
DNAJB9	1	mixed	DNAJB9	1123.425572	3	0	1123.425572	3	0	0.775403612
TSPO	1	mixed	TSPO	1122.270908	3	0	1122.270908	3	0	0.505524379
FRY	1	mixed	FRY	1120.404509	3	0	1120.404509	3	0	0.618898331
ZBTB7C	1	mixed	ZBTB7C	1119.084221	3	0	1119.084221	3	0	1.579205704
QPCT	1	mixed	QPCT	1119.029354	3	0	1119.029354	3	0	1.168101616
PAK3	1	mixed	PAK3	1118.737749	3	0	1118.737749	3	0	1.830655415
ND2	1	mixed	ND2	1118.225519	3	0	1118.225519	3	0	0.496351269
ENSSSCG00000046579	1	mixed	ENSSSCG00000046579	1114.72674	3	0	1114.72674	3	0	1.059086358
YIF1A	1	mixed	YIF1A	1114.565198	3	0	1114.565198	3	0	0.540470752
ODF2	1	mixed	ODF2	1108.338738	3	0	1108.338738	3	0	1.728933333
GSKIP	1	mixed	GSKIP	1108.236076	3	0	1108.236076	3	0	0.653031826
MRPL11	1	mixed	MRPL11	1107.863652	3	0	1107.863652	3	0	0.316374021
ENSSSCG00000013052	1	mixed	ENSSSCG00000013052	1105.705505	3	0	1105.705505	3	0	0.376748898
CLTA	1	mixed	CLTA	1104.298171	3	0	1104.298171	3	0	0.415891287
TSPAN14	1	mixed	TSPAN14	1103.808849	3	0	1103.808849	3	0	0.647007917
STEAP2	1	mixed	STEAP2	1101.843941	3	0	1101.843941	3	0	0.531144131
RPS9	1	mixed	RPS9	1101.248097	3	0	1101.248097	3	0	0.186297475
NR2F2	1	mixed	NR2F2	1099.528063	3	0	1099.528063	3	0	0.965254305
GAREM1	1	mixed	GAREM1	1097.931099	3	0	1097.931099	3	0	1.203415307
ENSSSCG00000031169	1	mixed	ENSSSCG00000031169	1096.892632	3	0	1096.892632	3	0	0.231838273
EZR	1	mixed	EZR	1095.956721	3	0	1095.956721	3	0	0.878706888
PSMB3	1	mixed	PSMB3	1092.248881	3	0	1092.248881	3	0	0.327950079
STX3	1	mixed	STX3	1089.285231	3	0	1089.285231	3	0	0.598358659
ABCC2	1	mixed	ABCC2	1089.279911	3	0	1089.279911	3	0	0.959630853
PPFIBP2	1	mixed	PPFIBP2	1086.923667	3	0	1086.923667	3	0	0.816574012
EGFR	1	mixed	EGFR	1086.768379	3	0	1086.768379	3	0	0.20021857
SNX9	1	mixed	SNX9	1083.75316	3	0	1083.75316	3	0	0.214907671
RNPS1	1	mixed	RNPS1	1081.561422	3	0	1081.561422	3	0	0.616553375
FOXN3	1	mixed	FOXN3	1081.407059	3	0	1081.407059	3	0	0.280026182
HSD11B2	1	mixed	HSD11B2	1081.233682	3	0	1081.233682	3	0	0.884242521
NDFIP1	1	mixed	NDFIP1	1080.238729	3	0	1080.238729	3	0	0.257342282
BRI3	1	mixed	BRI3	1079.73538	3	0	1079.73538	3	0	0.246143554
ENSSSCG00000039635	1	mixed	ENSSSCG00000039635	1076.896318	3	0	1076.896318	3	0	0.791623166
ISOC1	1	mixed	ISOC1	1076.087607	3	0	1076.087607	3	0	0.439236205
STEAP1	1	mixed	STEAP1	1073.073798	3	0	1073.073798	3	0	0.534000701
PTGFR	1	mixed	PTGFR	1072.547737	3	0	1072.547737	3	0	1.599367749
ENSSSCG00000052127	1	mixed	ENSSSCG00000052127	1072.089266	3	0	1072.089266	3	0	0.859191081
TRIB1	1	mixed	TRIB1	1069.169538	3	0	1069.169538	3	0	0.379737761
WWC3	1	mixed	WWC3	1068.547905	3	0	1068.547905	3	0	0.782568329
ETHE1	1	mixed	ETHE1	1068.353003	3	0	1068.353003	3	0	0.307502031
MRPS26	1	mixed	MRPS26	1066.455959	3	0	1066.455959	3	0	0.337432025
KDELR3	1	mixed	KDELR3	1065.802685	3	0	1065.802685	3	0	1.081785759
GPX1	1	mixed	GPX1	1064.483301	3	0	1064.483301	3	0	0.669241042
UBE2B	1	mixed	UBE2B	1063.574376	3	0	1063.574376	3	0	0.295265513
GPR183	1	mixed	GPR183	1063.212923	3	0	1063.212923	3	0	1.101055856
ATP1B1	1	mixed	ATP1B1	1062.355266	3	0	1062.355266	3	0	1.102797863
RFFL	1	mixed	RFFL	1062.097985	3	0	1062.097985	3	0	0.393060747
CPEB2	1	mixed	CPEB2	1059.543505	3	0	1059.543505	3	0	0.38293009
FOS	1	mixed	FOS	1058.600648	3	0	1058.600648	3	0	0.336483164
CYSRT1	1	mixed	CYSRT1	1057.938239	3	0	1057.938239	3	0	0.982488853
ND4L	1	mixed	ND4L	1057.1599	3	0	1057.1599	3	0	0.284102186
WRN	1	mixed	WRN	1055.954789	3	0	1055.954789	3	0	0.664711073
BRAF	1	mixed	BRAF	1055.50052	3	0	1055.50052	3	0	0.345474736
COX8A	1	mixed	COX8A	1053.701557	3	0	1053.701557	3	0	0.380644171
TMEM167A	1	mixed	TMEM167A	1053.110071	3	0	1053.110071	3	0	0.3094043
AARSD1	1	mixed	AARSD1	1052.102628	3	0	1052.102628	3	0	0.272871771
SPTLC3	1	mixed	SPTLC3	1051.686319	3	0	1051.686319	3	0	1.315502998
PDS5B	1	mixed	PDS5B	1050.88635	3	0	1050.88635	3	0	1.170645354
MYZAP	1	mixed	MYZAP	1050.416228	3	0	1050.416228	3	0	0.470892158
RPP21	1	mixed	RPP21	1049.28681	3	0	1049.28681	3	0	0.512612483
MRPL17	1	mixed	MRPL17	1048.069983	3	0	1048.069983	3	0	0.37001796
DUSP6	1	mixed	DUSP6	1043.038324	3	0	1043.038324	3	0	0.512027717
TUBB2B	1	mixed	TUBB2B	1042.249184	3	0	1042.249184	3	0	0.512617781
ATP6V1G3	1	mixed	ATP6V1G3	1040.033707	3	0	1040.033707	3	0	0.574321962
CMPK1	1	mixed	CMPK1	1039.69582	3	0	1039.69582	3	0	0.542450497
DAG1	1	mixed	DAG1	1039.525642	3	0	1039.525642	3	0	0.636523821
EIF3B	1	mixed	EIF3B	1037.767934	3	0	1037.767934	3	0	0.270353168
ENSSSCG00000016100	1	mixed	ENSSSCG00000016100	1037.223108	3	0	1037.223108	3	0	0.324321241
LSM7	1	mixed	LSM7	1034.622173	3	0	1034.622173	3	0	0.272822608
PATJ	1	mixed	PATJ	1032.611161	3	0	1032.611161	3	0	0.411387055
BCAS3	1	mixed	BCAS3	1030.175036	3	0	1030.175036	3	0	0.485309901
RALGPS2	1	mixed	RALGPS2	1029.085806	3	0	1029.085806	3	0	0.604634653
GREB1L	1	mixed	GREB1L	1028.597024	3	0	1028.597024	3	0	1.457054779
GNL3	1	mixed	GNL3	1026.496044	3	0	1026.496044	3	0	0.538271561
NCK2	1	mixed	NCK2	1025.255127	3	0	1025.255127	3	0	0.442094011
ENSSSCG00000010943	1	mixed	ENSSSCG00000010943	1025.133351	3	0	1025.133351	3	0	0.353105414
DIP2B	1	mixed	DIP2B	1024.8434	3	0	1024.8434	3	0	0.53133494
MRPL50	1	mixed	MRPL50	1022.681877	3	0	1022.681877	3	0	0.798081421
CALCOCO1	1	mixed	CALCOCO1	1021.94109	3	0	1021.94109	3	0	0.765973531
NAV2	1	mixed	NAV2	1021.138403	3	0	1021.138403	3	0	1.295115524
RPL23	1	mixed	RPL23	1020.618656	3	0	1020.618656	3	0	0.280239885
CCL27	1	mixed	CCL27	1016.739828	3	0	1016.739828	3	0	1.607227716
ARCN1	1	mixed	ARCN1	1016.241846	3	0	1016.241846	3	0	0.447662289
ATP6	1	mixed	ATP6	1013.826959	3	0	1013.826959	3	0	0.235743806
CXXC5	1	mixed	CXXC5	1013.380849	3	0	1013.380849	3	0	0.929916582
CYTB	1	mixed	CYTB	1012.352801	3	0	1012.352801	3	0	0.344290796
SLC7A8	1	mixed	SLC7A8	1011.231711	3	0	1011.231711	3	0	1.663169162
DIAPH2	1	mixed	DIAPH2	1010.713219	3	0	1010.713219	3	0	0.193892166
ENSSSCG00000005528	1	mixed	ENSSSCG00000005528	1010.06383	3	0	1010.06383	3	0	0.324338703
PGP	1	mixed	PGP	1009.761302	3	0	1009.761302	3	0	0.529053011
CAP1	1	mixed	CAP1	1008.737235	3	0	1008.737235	3	0	0.869696845
ATP5IF1	1	mixed	ATP5IF1	1008.17238	3	0	1008.17238	3	0	0.372017233
ENSSSCG00000035762	1	mixed	ENSSSCG00000035762	1007.64562	3	0	1007.64562	3	0	0.483682378
PSPH	1	mixed	PSPH	1005.448534	3	0	1005.448534	3	0	0.832797288
KLF2	1	mixed	KLF2	1003.481804	3	0	1003.481804	3	0	0.621263361
HES1	1	mixed	HES1	1003.189707	3	0	1003.189707	3	0	1.059603553
DGKH	1	mixed	DGKH	1002.728377	3	0	1002.728377	3	0	0.641998319
ANXA11	1	mixed	ANXA11	1000.679514	3	0	1000.679514	3	0	0.478044629
METRNL	1	mixed	METRNL	999.7162681	3	0	999.7162681	3	0	0.304234376
CALR	1	mixed	CALR	998.2228315	3	0	998.2228315	3	0	0.276563081
ACBD3	1	mixed	ACBD3	996.807893	3	0	996.807893	3	0	0.49173786
DEGS2	1	mixed	DEGS2	996.4131985	3	0	996.4131985	3	0	0.860289684
SARAF	1	mixed	SARAF	996.3723073	3	0	996.3723073	3	0	0.389220532
COPG1	1	mixed	COPG1	994.5153164	3	0	994.5153164	3	0	0.541493778
CTSA	1	mixed	CTSA	994.16079	3	0	994.16079	3	0	0.567086474
DHRS9	1	mixed	DHRS9	992.5170133	3	0	992.5170133	3	0	0.866863634
ND5	1	mixed	ND5	991.5585855	3	0	991.5585855	3	0	0.222697036
ALKBH5	1	mixed	ALKBH5	991.5109329	3	0	991.5109329	3	0	0.636517343
PLA2G4A	1	mixed	PLA2G4A	989.0071266	3	0	989.0071266	3	0	0.646282208
WNT5A	1	mixed	WNT5A	986.6876571	3	0	986.6876571	3	0	1.967186099
CDC42EP3	1	mixed	CDC42EP3	984.1538606	3	0	984.1538606	3	0	1.098670097
ATP5F1D	1	mixed	ATP5F1D	983.7116921	3	0	983.7116921	3	0	0.215137048
PAK1IP1	1	mixed	PAK1IP1	983.5691654	3	0	983.5691654	3	0	0.321798041
TIMM50	1	mixed	TIMM50	982.6277573	3	0	982.6277573	3	0	0.4104637
DAZAP1	1	mixed	DAZAP1	982.2817726	3	0	982.2817726	3	0	0.425402051
PABPC1	1	mixed	PABPC1	981.8984237	3	0	981.8984237	3	0	0.215329895
ENSSSCG00000009303	1	mixed	ENSSSCG00000009303	981.5747367	3	0	981.5747367	3	0	0.208399093
SPINK5	1	mixed	SPINK5	980.4216472	3	0	980.4216472	3	0	1.981014079
TRIP11	1	mixed	TRIP11	978.5841903	3	0	978.5841903	3	0	0.445359252
ENSSSCG00000015823	1	mixed	ENSSSCG00000015823	977.7999282	3	0	977.7999282	3	0	0.507761869
DNAJC9	1	mixed	DNAJC9	976.1261986	3	0	976.1261986	3	0	0.303592985
SEC11A	1	mixed	SEC11A	975.3914605	3	0	975.3914605	3	0	0.248828775
SH3GLB1	1	mixed	SH3GLB1	974.8481196	3	0	974.8481196	3	0	0.16764829
FADS2	1	mixed	FADS2	974.6857968	3	0	974.6857968	3	0	1.364556466
FADS6	1	mixed	FADS6	973.1229277	3	0	973.1229277	3	0	1.188893642
LRBA	1	mixed	LRBA	972.7479555	3	0	972.7479555	3	0	0.322295314
EIF1AX	1	mixed	EIF1AX	972.4733794	3	0	972.4733794	3	0	0.395207927
RSRC1	1	mixed	RSRC1	971.918279	3	0	971.918279	3	0	1.036904279
ENSSSCG00000017913	1	mixed	ENSSSCG00000017913	971.2489223	3	0	971.2489223	3	0	0.184494079
NIPAL1	1	mixed	NIPAL1	969.9827833	3	0	969.9827833	3	0	0.414597665
TFRC	1	mixed	TFRC	967.7254978	3	0	967.7254978	3	0	0.680929629
GARS1	1	mixed	GARS1	966.4316678	3	0	966.4316678	3	0	0.591765322
PRKD2	1	mixed	PRKD2	966.296781	3	0	966.296781	3	0	0.38733422
MRPL13	1	mixed	MRPL13	966.2236847	3	0	966.2236847	3	0	0.465873081
NCEH1	1	mixed	NCEH1	965.1329045	3	0	965.1329045	3	0	1.573284977
DNAJC3	1	mixed	DNAJC3	963.9510273	3	0	963.9510273	3	0	0.58294009
ARL1	1	mixed	ARL1	960.9715365	3	0	960.9715365	3	0	0.48237495
CTH	1	mixed	CTH	960.7058994	3	0	960.7058994	3	0	1.079747512
DNAJC15	1	mixed	DNAJC15	958.8976982	3	0	958.8976982	3	0	0.299175616
MICOS13	1	mixed	MICOS13	957.5628529	3	0	957.5628529	3	0	0.288178505
NAA15	1	mixed	NAA15	956.307156	3	0	956.307156	3	0	0.348475246
ENSSSCG00000021591	1	mixed	ENSSSCG00000021591	956.08727	3	0	956.08727	3	0	0.265834738
WBP2	1	mixed	WBP2	955.9682004	3	0	955.9682004	3	0	0.294389093
TET3	1	mixed	TET3	954.2314275	3	0	954.2314275	3	0	0.682049536
SPTLC2	1	mixed	SPTLC2	953.4824366	3	0	953.4824366	3	0	0.390362316
PSD3	1	mixed	PSD3	952.4137899	3	0	952.4137899	3	0	1.061599257
PLD3	1	mixed	PLD3	951.9158382	3	0	951.9158382	3	0	0.450348384
ENSSSCG00000034019	1	mixed	ENSSSCG00000034019	951.4936896	3	0	951.4936896	3	0	0.210509491
ND6	1	mixed	ND6	951.3976179	3	0	951.3976179	3	0	0.359851019
ATP5PF	1	mixed	ATP5PF	951.1903496	3	0	951.1903496	3	0	0.182772792
RPS19	1	mixed	RPS19	949.9842786	3	0	949.9842786	3	0	0.316454554
IGF2BP3	1	mixed	IGF2BP3	949.3316434	3	0	949.3316434	3	0	0.515850891
MRPL15	1	mixed	MRPL15	948.956465	3	0	948.956465	3	0	0.348969796
TRA2B	1	mixed	TRA2B	948.7893088	3	0	948.7893088	3	0	0.41683476
YKT6	1	mixed	YKT6	946.9640255	3	0	946.9640255	3	0	0.557636707
ROCK2	1	mixed	ROCK2	946.9030847	3	0	946.9030847	3	0	0.448024267
DPPA5	1	mixed	DPPA5	944.5683547	3	0	944.5683547	3	0	2.549036369
DLG1	1	mixed	DLG1	943.0795333	3	0	943.0795333	3	0	0.613219456
ENSSSCG00000032129	1	mixed	ENSSSCG00000032129	942.9720374	3	0	942.9720374	3	0	0.305471219
ERBB2	1	mixed	ERBB2	942.9697829	3	0	942.9697829	3	0	0.599342885
FUBP1	1	mixed	FUBP1	938.5932316	3	0	938.5932316	3	0	0.342678391
SRPRA	1	mixed	SRPRA	938.4804141	3	0	938.4804141	3	0	0.766484957
NBEAL1	1	mixed	NBEAL1	936.6739533	3	0	936.6739533	3	0	0.527903685
CDKN1C	1	mixed	CDKN1C	935.616061	3	0	935.616061	3	0	0.702140368
ENSSSCG00000004583	1	mixed	ENSSSCG00000004583	935.2073075	3	0	935.2073075	3	0	0.238988291
CST3	1	mixed	CST3	934.9059267	3	0	934.9059267	3	0	0.349305442
TMED5	1	mixed	TMED5	934.4853042	3	0	934.4853042	3	0	0.529819051
BMPR2	1	mixed	BMPR2	934.3979212	3	0	934.3979212	3	0	0.728467322
CA4	1	mixed	CA4	933.4589866	3	0	933.4589866	3	0	1.913341873
CAPZA2	1	mixed	CAPZA2	931.8544076	3	0	931.8544076	3	0	0.439207553
R3HDM1	1	mixed	R3HDM1	931.6136612	3	0	931.6136612	3	0	0.505342703
ENSSSCG00000052944	1	mixed	ENSSSCG00000052944	930.9504933	3	0	930.9504933	3	0	1.327768875
VPS29	1	mixed	VPS29	930.0578164	3	0	930.0578164	3	0	0.539241424
PDIA3	1	mixed	PDIA3	929.3465793	3	0	929.3465793	3	0	0.191492081
OAZ1	1	mixed	OAZ1	927.7220614	3	0	927.7220614	3	0	0.244702219
ARHGDIA	1	mixed	ARHGDIA	926.0001317	3	0	926.0001317	3	0	0.278449543
HMOX2	1	mixed	HMOX2	925.8836903	3	0	925.8836903	3	0	0.376665785
SESN3	1	mixed	SESN3	922.7306856	3	0	922.7306856	3	0	1.228021834
ZNF395	1	mixed	ZNF395	921.676186	3	0	921.676186	3	0	0.881090041
MARCKS	1	mixed	MARCKS	920.9463906	3	0	920.9463906	3	0	0.671337823
ARFGAP1	1	mixed	ARFGAP1	920.351761	3	0	920.351761	3	0	0.55587123
TTC7B	1	mixed	TTC7B	919.6408686	3	0	919.6408686	3	0	0.913868088
NEDD4L	1	mixed	NEDD4L	919.0177806	3	0	919.0177806	3	0	0.357657137
TFDP1	1	mixed	TFDP1	916.3109066	3	0	916.3109066	3	0	0.36397844
DNAJC2	1	mixed	DNAJC2	915.9214741	3	0	915.9214741	3	0	0.451134543
PPID	1	mixed	PPID	915.2834882	3	0	915.2834882	3	0	0.31380147
ENSSSCG00000035724	1	mixed	ENSSSCG00000035724	915.211838	3	0	915.211838	3	0	0.738217456
NDUFV2	1	mixed	NDUFV2	914.512513	3	0	914.512513	3	0	0.221258178
PCMT1	1	mixed	PCMT1	913.1544727	3	0	913.1544727	3	0	0.441151543
BCR	1	mixed	BCR	910.8266954	3	0	910.8266954	3	0	0.690944329
EIF1	1	mixed	EIF1	909.2150249	3	0	909.2150249	3	0	0.34586864
HEXA	1	mixed	HEXA	908.4159231	3	0	908.4159231	3	0	0.51694066
CCND2	1	mixed	CCND2	908.2618845	3	0	908.2618845	3	0	0.894562909
MSX2	1	mixed	MSX2	907.287905	3	0	907.287905	3	0	0.829766461
CYTH2	1	mixed	CYTH2	907.0367694	3	0	907.0367694	3	0	0.327738005
FAM102B	1	mixed	FAM102B	906.8333712	3	0	906.8333712	3	0	0.251197264
APPL1	1	mixed	APPL1	904.5932288	3	0	904.5932288	3	0	0.742247617
DDX18	1	mixed	DDX18	903.9187296	3	0	903.9187296	3	0	0.468046368
LAMC2	1	mixed	LAMC2	903.8179956	3	0	903.8179956	3	0	0.21558451
ANXA4	1	mixed	ANXA4	903.450563	3	0	903.450563	3	0	0.466274703
POLR2E	1	mixed	POLR2E	901.5352138	3	0	901.5352138	3	0	0.171696992
TCF7L2	1	mixed	TCF7L2	901.2820762	3	0	901.2820762	3	0	0.55501944
ENSSSCG00000004392	1	mixed	ENSSSCG00000004392	900.3438509	3	0	900.3438509	3	0	0.442293539
SEMA3C	1	mixed	SEMA3C	899.4941202	3	0	899.4941202	3	0	0.854405763
ENSSSCG00000022295	1	mixed	ENSSSCG00000022295	898.795624	3	0	898.795624	3	0	0.408979124
HSD17B6	1	mixed	HSD17B6	898.5818287	3	0	898.5818287	3	0	1.426523271
ENSSSCG00000032073	1	mixed	ENSSSCG00000032073	898.0342267	3	0	898.0342267	3	0	0.589819972
SEMA4B	1	mixed	SEMA4B	897.9054274	3	0	897.9054274	3	0	0.851447888
PDLIM1	1	mixed	PDLIM1	897.2153921	3	0	897.2153921	3	0	0.448155628
ADAMTS1	1	mixed	ADAMTS1	896.1741597	3	0	896.1741597	3	0	0.617201891
MFSD6	1	mixed	MFSD6	895.2376848	3	0	895.2376848	3	0	0.403127896
TOM1	1	mixed	TOM1	894.1920211	3	0	894.1920211	3	0	0.320659964
FHIP1A	1	mixed	FHIP1A	893.5613246	3	0	893.5613246	3	0	0.321824845
MRPL22	1	mixed	MRPL22	893.1732952	3	0	893.1732952	3	0	0.23587855
LARS1	1	mixed	LARS1	893.0123276	3	0	893.0123276	3	0	0.424354942
CENPS	1	mixed	CENPS	891.8388874	3	0	891.8388874	3	0	0.692018359
HIGD1A	1	mixed	HIGD1A	891.7035641	3	0	891.7035641	3	0	0.264465018
DCUN1D5	1	mixed	DCUN1D5	891.2259753	3	0	891.2259753	3	0	0.281123375
KIAA1328	1	mixed	KIAA1328	890.8700199	3	0	890.8700199	3	0	0.990072089
SRRT	1	mixed	SRRT	888.2655975	3	0	888.2655975	3	0	0.675071807
ZNF277	1	mixed	ZNF277	886.8694435	3	0	886.8694435	3	0	0.212691443
SLC39A10	1	mixed	SLC39A10	885.9960848	3	0	885.9960848	3	0	0.371981402
FEM1C	1	mixed	FEM1C	884.748392	3	0	884.748392	3	0	0.247818872
PPP1R3C	1	mixed	PPP1R3C	883.1743648	3	0	883.1743648	3	0	0.614111112
SOCS1	1	mixed	SOCS1	881.3680319	3	0	881.3680319	3	0	1.116393546
POLD4	1	mixed	POLD4	880.8385589	3	0	880.8385589	3	0	0.230831161
LYPLA1	1	mixed	LYPLA1	879.9478107	3	0	879.9478107	3	0	0.377661843
COPB1	1	mixed	COPB1	878.2713551	3	0	878.2713551	3	0	0.437444386
RHOBTB2	1	mixed	RHOBTB2	878.16837	3	0	878.16837	3	0	0.803511906
CLDN4	1	mixed	CLDN4	877.094747	3	0	877.094747	3	0	0.253445907
DDX46	1	mixed	DDX46	876.7961245	3	0	876.7961245	3	0	0.247506816
TUBB2A	1	mixed	TUBB2A	872.5484104	3	0	872.5484104	3	0	0.770817863
ENSSSCG00000030478	1	mixed	ENSSSCG00000030478	871.1380011	3	0	871.1380011	3	0	0.357027328
ENSSSCG00000038144	1	mixed	ENSSSCG00000038144	870.0475911	3	0	870.0475911	3	0	0.85196128
BCL2L1	1	mixed	BCL2L1	869.5947206	3	0	869.5947206	3	0	0.524722035
GCA	1	mixed	GCA	867.8782604	3	0	867.8782604	3	0	0.663766806
PIGK	1	mixed	PIGK	867.1487737	3	0	867.1487737	3	0	0.478588232
MYO1B	1	mixed	MYO1B	866.3483313	3	0	866.3483313	3	0	0.948243916
EEF1AKMT2	1	mixed	EEF1AKMT2	865.782964	3	0	865.782964	3	0	0.905544715
ARL6IP5	1	mixed	ARL6IP5	865.4538471	3	0	865.4538471	3	0	0.381681592
TNKS	1	mixed	TNKS	865.3644648	3	0	865.3644648	3	0	0.360324446
ENSSSCG00000012961	1	mixed	ENSSSCG00000012961	864.8318867	3	0	864.8318867	3	0	0.30868514
ENSSSCG00000022258	1	mixed	ENSSSCG00000022258	862.7232226	3	0	862.7232226	3	0	2.521085912
GATA2	1	mixed	GATA2	862.6177985	3	0	862.6177985	3	0	1.247254238
PDIA6	1	mixed	PDIA6	862.2750926	3	0	862.2750926	3	0	0.258564463
PAGE4	1	mixed	PAGE4	862.0992211	3	0	862.0992211	3	0	0.739751848
MISP	1	mixed	MISP	861.686162	3	0	861.686162	3	0	0.385034183
BNIP3L	1	mixed	BNIP3L	861.6779645	3	0	861.6779645	3	0	0.262322109
COPB2	1	mixed	COPB2	861.0114416	3	0	861.0114416	3	0	0.425307446
SOX5	1	mixed	SOX5	860.1654007	3	0	860.1654007	3	0	0.74279353
PTRH2	1	mixed	PTRH2	859.1560208	3	0	859.1560208	3	0	0.462936272
YPEL2	1	mixed	YPEL2	853.9904043	3	0	853.9904043	3	0	0.765192313
TIMM10B	1	mixed	TIMM10B	852.2663933	3	0	852.2663933	3	0	0.618778724
ATP10B	1	mixed	ATP10B	851.9643718	3	0	851.9643718	3	0	0.271062079
CRELD2	1	mixed	CRELD2	849.4449054	3	0	849.4449054	3	0	0.542496484
MYDGF	1	mixed	MYDGF	849.1471726	3	0	849.1471726	3	0	0.189123792
GNS	1	mixed	GNS	847.7803839	3	0	847.7803839	3	0	0.573294761
IARS1	1	mixed	IARS1	846.9225446	3	0	846.9225446	3	0	0.502835702
LMAN1	1	mixed	LMAN1	846.8241865	3	0	846.8241865	3	0	0.467878848
SSRP1	1	mixed	SSRP1	846.730128	3	0	846.730128	3	0	0.472671315
KIAA0040	1	mixed	KIAA0040	844.8357818	3	0	844.8357818	3	0	1.345438927
PGRMC1	1	mixed	PGRMC1	844.6009056	3	0	844.6009056	3	0	0.479208835
GATA3	1	mixed	GATA3	844.4817481	3	0	844.4817481	3	0	1.273155796
LBH	1	mixed	LBH	843.8120793	3	0	843.8120793	3	0	0.924602527
NAV3	1	mixed	NAV3	841.4739179	3	0	841.4739179	3	0	0.577768021
BZW1	1	mixed	BZW1	841.2741959	3	0	841.2741959	3	0	0.202884033
NDUFC1	1	mixed	NDUFC1	840.0035344	3	0	840.0035344	3	0	0.392926057
ENSSSCG00000005596	1	mixed	ENSSSCG00000005596	839.8671766	3	0	839.8671766	3	0	0.220790366
FKBP3	1	mixed	FKBP3	839.7555674	3	0	839.7555674	3	0	0.213354822
PARK7	1	mixed	PARK7	839.5723434	3	0	839.5723434	3	0	0.384356743
PPIH	1	mixed	PPIH	837.7269059	3	0	837.7269059	3	0	0.27648493
TM9SF2	1	mixed	TM9SF2	837.471844	3	0	837.471844	3	0	0.176771981
ITGB5	1	mixed	ITGB5	837.1674329	3	0	837.1674329	3	0	0.319285731
PACSIN2	1	mixed	PACSIN2	836.4331161	3	0	836.4331161	3	0	0.32195349
MRPS36	1	mixed	MRPS36	835.9036438	3	0	835.9036438	3	0	0.219567478
CYP11A1	1	mixed	CYP11A1	835.6269552	3	0	835.6269552	3	0	1.40303831
ENSSSCG00000040203	1	mixed	ENSSSCG00000040203	835.5735367	3	0	835.5735367	3	0	0.604279849
EIF3J	1	mixed	EIF3J	835.2528919	3	0	835.2528919	3	0	0.194035044
ENSSSCG00000002379	1	mixed	ENSSSCG00000002379	834.7060919	3	0	834.7060919	3	0	0.255851235
TCERG1	1	mixed	TCERG1	834.0014715	3	0	834.0014715	3	0	0.572396634
STRAP	1	mixed	STRAP	833.3500544	3	0	833.3500544	3	0	0.304101175
SELENOF	1	mixed	SELENOF	831.7078797	3	0	831.7078797	3	0	0.294596031
RALGAPA2	1	mixed	RALGAPA2	831.3467695	3	0	831.3467695	3	0	0.228526604
RSL24D1	1	mixed	RSL24D1	831.2882247	3	0	831.2882247	3	0	0.200383275
PIP4K2A	1	mixed	PIP4K2A	830.8618555	3	0	830.8618555	3	0	0.661284086
ENSSSCG00000009422	1	mixed	ENSSSCG00000009422	830.4736395	3	0	830.4736395	3	0	0.843674387
ENSSSCG00000006719	1	mixed	ENSSSCG00000006719	829.6218507	3	0	829.6218507	3	0	3.038108557
NARS1	1	mixed	NARS1	829.3764971	3	0	829.3764971	3	0	0.34529906
BMT2	1	mixed	BMT2	829.1107988	3	0	829.1107988	3	0	0.471764241
GOT2	1	mixed	GOT2	829.0610826	3	0	829.0610826	3	0	0.492884215
NPEPPS	1	mixed	NPEPPS	829.0493756	3	0	829.0493756	3	0	0.457591865
NDUFB7	1	mixed	NDUFB7	828.8060254	3	0	828.8060254	3	0	0.297547904
FBXO2	1	mixed	FBXO2	828.7385662	3	0	828.7385662	3	0	0.49953944
ENSSSCG00000014043	1	mixed	ENSSSCG00000014043	827.5414686	3	0	827.5414686	3	0	0.200686291
VCL	1	mixed	VCL	827.3690483	3	0	827.3690483	3	0	0.605766038
ENSSSCG00000041731	1	mixed	ENSSSCG00000041731	827.0128724	3	0	827.0128724	3	0	0.503803575
ENSSSCG00000047083	1	mixed	ENSSSCG00000047083	826.4122589	3	0	826.4122589	3	0	1.602882719
ENSSSCG00000033786	1	mixed	ENSSSCG00000033786	826.3442263	3	0	826.3442263	3	0	0.654245734
CHMP3	1	mixed	CHMP3	826.0142782	3	0	826.0142782	3	0	0.147038091
USP53	1	mixed	USP53	825.3338978	3	0	825.3338978	3	0	0.625962245
P4HB	1	mixed	P4HB	825.3279768	3	0	825.3279768	3	0	0.468760977
VAMP8	1	mixed	VAMP8	825.1704446	3	0	825.1704446	3	0	0.456217222
KCTD1	1	mixed	KCTD1	824.7532851	3	0	824.7532851	3	0	0.874559701
GJB3	1	mixed	GJB3	823.8380726	3	0	823.8380726	3	0	0.87178152
ADA	1	mixed	ADA	822.6578357	3	0	822.6578357	3	0	1.623926405
TIMM8B	1	mixed	TIMM8B	821.5391548	3	0	821.5391548	3	0	0.18391601
SF3B6	1	mixed	SF3B6	821.2501752	3	0	821.2501752	3	0	0.432229015
ELL2	1	mixed	ELL2	819.7834999	3	0	819.7834999	3	0	0.549049298
DHX15	1	mixed	DHX15	819.5371285	3	0	819.5371285	3	0	0.642698482
F2	1	mixed	F2	818.4482795	3	0	818.4482795	3	0	0.584819395
MANBA	1	mixed	MANBA	818.3653548	3	0	818.3653548	3	0	0.611402426
PIGF	1	mixed	PIGF	818.0684878	3	0	818.0684878	3	0	0.629021697
LRPPRC	1	mixed	LRPPRC	816.6937039	3	0	816.6937039	3	0	0.374029261
IQGAP1	1	mixed	IQGAP1	816.2355789	3	0	816.2355789	3	0	0.148225825
DYNLT1	1	mixed	DYNLT1	815.8293594	3	0	815.8293594	3	0	0.520645158
MYO5B	1	mixed	MYO5B	814.5097545	3	0	814.5097545	3	0	0.416675658
SMURF1	1	mixed	SMURF1	813.8366917	3	0	813.8366917	3	0	0.727555036
SCNN1A	1	mixed	SCNN1A	813.073033	3	0	813.073033	3	0	0.268787008
ENSSSCG00000032067	1	mixed	ENSSSCG00000032067	812.4500762	3	0	812.4500762	3	0	0.314091786
CENPC	1	mixed	CENPC	812.188104	3	0	812.188104	3	0	1.457332627
LYST	1	mixed	LYST	811.6774868	3	0	811.6774868	3	0	0.335443991
NME2	1	mixed	NME2	811.559819	3	0	811.559819	3	0	0.204565249
ETFA	1	mixed	ETFA	810.9070748	3	0	810.9070748	3	0	0.213540309
ENSSSCG00000007355	1	mixed	ENSSSCG00000007355	810.0560659	3	0	810.0560659	3	0	0.361555538
RPL10A	1	mixed	RPL10A	809.8585231	3	0	809.8585231	3	0	0.2085177
BPNT2	1	mixed	BPNT2	809.8189561	3	0	809.8189561	3	0	0.289683388
IGFBP3	1	mixed	IGFBP3	809.3640034	3	0	809.3640034	3	0	1.923256101
GAB2	1	mixed	GAB2	807.4976171	3	0	807.4976171	3	0	0.994978946
PFDN2	1	mixed	PFDN2	807.3665286	3	0	807.3665286	3	0	0.3317931
SORD	1	mixed	SORD	807.3168918	3	0	807.3168918	3	0	1.187248474
ZMYND8	1	mixed	ZMYND8	804.4412557	3	0	804.4412557	3	0	0.464854021
ANGPTL4	1	mixed	ANGPTL4	803.7185912	3	0	803.7185912	3	0	1.125991679
ZMAT2	1	mixed	ZMAT2	803.2464782	3	0	803.2464782	3	0	0.412107777
ADK	1	mixed	ADK	802.9959714	3	0	802.9959714	3	0	0.469080635
TPM1	1	mixed	TPM1	802.9323008	3	0	802.9323008	3	0	0.753203145
RPS16	1	mixed	RPS16	802.6561991	3	0	802.6561991	3	0	0.352654092
ENSSSCG00000015545	1	mixed	ENSSSCG00000015545	802.427571	3	0	802.427571	3	0	0.517899478
ADAM28	1	mixed	ADAM28	801.6531296	3	0	801.6531296	3	0	2.034514066
HERC4	1	mixed	HERC4	801.3402331	3	0	801.3402331	3	0	0.522250023
COX3	1	mixed	COX3	801.0824376	3	0	801.0824376	3	0	0.248463272
TMEM63B	1	mixed	TMEM63B	800.2453629	3	0	800.2453629	3	0	0.593889514
SEC61B	1	mixed	SEC61B	798.1868616	3	0	798.1868616	3	0	0.470723307
EFNA5	1	mixed	EFNA5	796.2717874	3	0	796.2717874	3	0	0.305032487
EPS8L2	1	mixed	EPS8L2	796.069285	3	0	796.069285	3	0	0.330861801
PPARG	1	mixed	PPARG	795.6244547	3	0	795.6244547	3	0	0.52058243
GOLGB1	1	mixed	GOLGB1	795.553141	3	0	795.553141	3	0	0.313628535
MAGED1	1	mixed	MAGED1	795.3603461	3	0	795.3603461	3	0	1.162862617
TP53	1	mixed	TP53	794.0883254	3	0	794.0883254	3	0	0.393779914
DHCR24	1	mixed	DHCR24	793.503681	3	0	793.503681	3	0	1.138654766
ARL5B	1	mixed	ARL5B	793.1527401	3	0	793.1527401	3	0	0.55190456
FAM98A	1	mixed	FAM98A	792.971223	3	0	792.971223	3	0	0.521710447
NDUFA9	1	mixed	NDUFA9	792.5629846	3	0	792.5629846	3	0	0.218871925
PGAM5	1	mixed	PGAM5	792.4970915	3	0	792.4970915	3	0	0.260235604
ENSSSCG00000001696	1	mixed	ENSSSCG00000001696	792.319813	3	0	792.319813	3	0	0.319822578
TPR	1	mixed	TPR	792.1191712	3	0	792.1191712	3	0	0.677813911
GJA1	1	mixed	GJA1	790.6858827	3	0	790.6858827	3	0	0.995738098
PDLIM5	1	mixed	PDLIM5	790.45224	3	0	790.45224	3	0	0.127683428
IGFBP7	1	mixed	IGFBP7	788.6881961	3	0	788.6881961	3	0	0.710385458
AUH	1	mixed	AUH	788.4914528	3	0	788.4914528	3	0	0.363765855
CEBPB	1	mixed	CEBPB	788.3902343	3	0	788.3902343	3	0	0.382053003
EXOC1	1	mixed	EXOC1	788.3871292	3	0	788.3871292	3	0	0.169593028
ARPC5	1	mixed	ARPC5	788.0412653	3	0	788.0412653	3	0	0.606420093
CLINT1	1	mixed	CLINT1	786.4927618	3	0	786.4927618	3	0	0.243038273
ENSSSCG00000028414	1	mixed	ENSSSCG00000028414	785.4393	3	0	785.4393	3	0	0.256727341
ENSSSCG00000040854	1	mixed	ENSSSCG00000040854	784.6089794	3	0	784.6089794	3	0	0.357099541
NDUFB6	1	mixed	NDUFB6	783.8392201	3	0	783.8392201	3	0	0.201756896
CISD2	1	mixed	CISD2	783.4804843	3	0	783.4804843	3	0	0.435455875
RAB5A	1	mixed	RAB5A	782.3081301	3	0	782.3081301	3	0	0.279955663
LRRCC1	1	mixed	LRRCC1	781.310047	3	0	781.310047	3	0	0.923946617
TMA7	1	mixed	TMA7	781.1941422	3	0	781.1941422	3	0	0.351051049
COX4I1	1	mixed	COX4I1	780.5371762	3	0	780.5371762	3	0	0.236659628
ELAVL1	1	mixed	ELAVL1	780.3828429	3	0	780.3828429	3	0	0.323294855
ARRDC3	1	mixed	ARRDC3	780.3792084	3	0	780.3792084	3	0	0.35517859
PPP2R3A	1	mixed	PPP2R3A	780.2731558	3	0	780.2731558	3	0	0.314978908
CABLES1	1	mixed	CABLES1	779.6138633	3	0	779.6138633	3	0	0.726423762
SF3B5	1	mixed	SF3B5	779.3746485	3	0	779.3746485	3	0	0.229654761
RPL36	1	mixed	RPL36	778.9283617	3	0	778.9283617	3	0	0.316559227
KLHL3	1	mixed	KLHL3	778.6481838	3	0	778.6481838	3	0	0.521899168
RAD23A	1	mixed	RAD23A	776.0214491	3	0	776.0214491	3	0	0.283230168
NEDD8	1	mixed	NEDD8	775.9438423	3	0	775.9438423	3	0	0.293848533
RBMS2	1	mixed	RBMS2	775.0280956	3	0	775.0280956	3	0	0.217277616
INSIG1	1	mixed	INSIG1	774.4242879	3	0	774.4242879	3	0	0.335295148
MROH1	1	mixed	MROH1	773.337679	3	0	773.337679	3	0	0.322892161
PBDC1	1	mixed	PBDC1	773.069692	3	0	773.069692	3	0	0.258462377
SLK	1	mixed	SLK	771.8680759	3	0	771.8680759	3	0	0.504563095
IPO7	1	mixed	IPO7	771.6400049	3	0	771.6400049	3	0	0.321364989
RPS6	1	mixed	RPS6	771.52545	3	0	771.52545	3	0	0.237279894
RNF217	1	mixed	RNF217	771.2856665	3	0	771.2856665	3	0	0.536142772
TFCP2L1	1	mixed	TFCP2L1	771.2280594	3	0	771.2280594	3	0	0.660231832
H3-3A	1	mixed	H3-3A	771.0136226	3	0	771.0136226	3	0	0.598504646
TP53INP1	1	mixed	TP53INP1	770.067889	3	0	770.067889	3	0	0.778061955
GBF1	1	mixed	GBF1	769.7796633	3	0	769.7796633	3	0	0.478593488
ENSSSCG00000013064	1	mixed	ENSSSCG00000013064	769.7089776	3	0	769.7089776	3	0	0.296344072
GNPNAT1	1	mixed	GNPNAT1	768.9542256	3	0	768.9542256	3	0	0.554911606
FAM210B	1	mixed	FAM210B	767.9052517	3	0	767.9052517	3	0	0.530237574
MBOAT2	1	mixed	MBOAT2	767.6049764	3	0	767.6049764	3	0	0.502187472
ENSSSCG00000012074	1	mixed	ENSSSCG00000012074	767.365788	3	0	767.365788	3	0	0.466975056
NDUFB11	1	mixed	NDUFB11	766.9445714	3	0	766.9445714	3	0	0.345942909
SPINT2	1	mixed	SPINT2	766.3340976	3	0	766.3340976	3	0	0.188903808
ABLIM1	1	mixed	ABLIM1	766.0863085	3	0	766.0863085	3	0	0.976190882
SEC11C	1	mixed	SEC11C	765.9860862	3	0	765.9860862	3	0	0.232940888
MTLN	1	mixed	MTLN	765.4927964	3	0	765.4927964	3	0	0.284482098
ENSSSCG00000061997	1	mixed	ENSSSCG00000061997	765.1521654	3	0	765.1521654	3	0	0.89387501
ZFYVE26	1	mixed	ZFYVE26	764.8359036	3	0	764.8359036	3	0	0.411423111
AGPS	1	mixed	AGPS	764.1508702	3	0	764.1508702	3	0	0.563447205
RPN1	1	mixed	RPN1	763.8947933	3	0	763.8947933	3	0	0.20801085
N4BP1	1	mixed	N4BP1	763.8918954	3	0	763.8918954	3	0	0.34758796
NCK1	1	mixed	NCK1	763.7506531	3	0	763.7506531	3	0	0.52977881
DENND2C	1	mixed	DENND2C	763.4727893	3	0	763.4727893	3	0	0.470774954
ATG2B	1	mixed	ATG2B	763.3280469	3	0	763.3280469	3	0	0.77227655
GRHL1	1	mixed	GRHL1	763.0461156	3	0	763.0461156	3	0	0.664588107
GULP1	1	mixed	GULP1	762.7149959	3	0	762.7149959	3	0	0.516446689
IQGAP2	1	mixed	IQGAP2	762.1228175	3	0	762.1228175	3	0	0.480273397
LAMA5	1	mixed	LAMA5	761.363449	3	0	761.363449	3	0	0.458229175
TNS4	1	mixed	TNS4	761.2461201	3	0	761.2461201	3	0	0.362155739
ANXA2	1	mixed	ANXA2	760.6808785	3	0	760.6808785	3	0	0.566125448
MAGI3	1	mixed	MAGI3	760.4063655	3	0	760.4063655	3	0	0.582530293
EIF3M	1	mixed	EIF3M	759.6463404	3	0	759.6463404	3	0	0.314842531
ARL3	1	mixed	ARL3	759.3130055	3	0	759.3130055	3	0	0.347922228
NBR1	1	mixed	NBR1	759.2544575	3	0	759.2544575	3	0	0.318942901
CDH24	1	mixed	CDH24	759.1822476	3	0	759.1822476	3	0	0.727181754
ENSSSCG00000035997	1	mixed	ENSSSCG00000035997	759.0747665	3	0	759.0747665	3	0	0.218065265
PALM2AKAP2	1	mixed	PALM2AKAP2	758.6340711	3	0	758.6340711	3	0	0.627643775
PSMB1	1	mixed	PSMB1	758.1115198	3	0	758.1115198	3	0	0.143350011
CDK4	1	mixed	CDK4	757.0832468	3	0	757.0832468	3	0	0.308678086
MRPS24	1	mixed	MRPS24	756.2524854	3	0	756.2524854	3	0	0.26937999
KLF13	1	mixed	KLF13	756.1147336	3	0	756.1147336	3	0	0.384669195
CMTM8	1	mixed	CMTM8	755.2080912	3	0	755.2080912	3	0	0.632666378
NEDD1	1	mixed	NEDD1	754.7517723	3	0	754.7517723	3	0	0.826819466
PSMD11	1	mixed	PSMD11	754.7474078	3	0	754.7474078	3	0	0.294185493
SEC61G	1	mixed	SEC61G	752.851421	3	0	752.851421	3	0	0.494877547
ACP1	1	mixed	ACP1	750.7679945	3	0	750.7679945	3	0	0.360748786
ENSSSCG00000008984	1	mixed	ENSSSCG00000008984	749.2544153	3	0	749.2544153	3	0	0.959745131
BCAT1	1	mixed	BCAT1	748.8335798	3	0	748.8335798	3	0	0.392996598
TOMM22	1	mixed	TOMM22	747.7854789	3	0	747.7854789	3	0	0.181854565
WDR75	1	mixed	WDR75	746.79157	3	0	746.79157	3	0	0.432712691
PLP2	1	mixed	PLP2	746.7542967	3	0	746.7542967	3	0	0.526981226
TTYH3	1	mixed	TTYH3	746.7531469	3	0	746.7531469	3	0	1.221567817
ELOVL7	1	mixed	ELOVL7	746.5398832	3	0	746.5398832	3	0	0.611949031
SPATA5	1	mixed	SPATA5	745.7107728	3	0	745.7107728	3	0	0.617197111
MAP1LC3B	1	mixed	MAP1LC3B	744.8667153	3	0	744.8667153	3	0	0.293392093
IMP3	1	mixed	IMP3	744.1794516	3	0	744.1794516	3	0	0.545035283
AHCTF1	1	mixed	AHCTF1	742.4960608	3	0	742.4960608	3	0	0.79901168
JAG1	1	mixed	JAG1	742.4737025	3	0	742.4737025	3	0	0.580773327
PTPRK	1	mixed	PTPRK	741.7875407	3	0	741.7875407	3	0	0.147543963
DDX21	1	mixed	DDX21	741.4282417	3	0	741.4282417	3	0	0.168385039
SLC35A3	1	mixed	SLC35A3	740.728085	3	0	740.728085	3	0	0.66809008
ENSSSCG00000011355	1	mixed	ENSSSCG00000011355	740.7159689	3	0	740.7159689	3	0	1.098435694
SLC1A3	1	mixed	SLC1A3	740.6437082	3	0	740.6437082	3	0	2.135698312
MYO1E	1	mixed	MYO1E	740.4621324	3	0	740.4621324	3	0	0.431193002
DCUN1D3	1	mixed	DCUN1D3	739.9244851	3	0	739.9244851	3	0	0.451502509
REX1BD	1	mixed	REX1BD	738.8838058	3	0	738.8838058	3	0	0.296034271
ERBIN	1	mixed	ERBIN	738.2046298	3	0	738.2046298	3	0	0.297861901
ENSSSCG00000022176	1	mixed	ENSSSCG00000022176	738.0367082	3	0	738.0367082	3	0	0.810393366
NAP1L4	1	mixed	NAP1L4	737.771355	3	0	737.771355	3	0	0.318830095
TMCC3	1	mixed	TMCC3	737.1793216	3	0	737.1793216	3	0	0.669779267
CD151	1	mixed	CD151	736.1534612	3	0	736.1534612	3	0	0.542624984
SLC7A11	1	mixed	SLC7A11	735.8032875	3	0	735.8032875	3	0	1.453331179
IBTK	1	mixed	IBTK	735.4109782	3	0	735.4109782	3	0	0.460801104
CASP3	1	mixed	CASP3	734.9132043	3	0	734.9132043	3	0	0.649492896
STX12	1	mixed	STX12	732.8818625	3	0	732.8818625	3	0	0.476955327
AKIRIN2	1	mixed	AKIRIN2	732.3872305	3	0	732.3872305	3	0	1.211182937
SARS1	1	mixed	SARS1	732.1719012	3	0	732.1719012	3	0	0.506592971
MARCHF6	1	mixed	MARCHF6	730.7174898	3	0	730.7174898	3	0	0.305337053
FHIT	1	mixed	FHIT	730.5746181	3	0	730.5746181	3	0	0.449959145
SLC40A1	1	mixed	SLC40A1	730.4191373	3	0	730.4191373	3	0	0.420464329
SYAP1	1	mixed	SYAP1	729.6894564	3	0	729.6894564	3	0	0.306449681
ASAH1	1	mixed	ASAH1	729.6365597	3	0	729.6365597	3	0	0.326263058
KIDINS220	1	mixed	KIDINS220	729.2405514	3	0	729.2405514	3	0	0.424145215
YWHAE	1	mixed	YWHAE	729.1553372	3	0	729.1553372	3	0	0.323902109
ENSSSCG00000027991	1	mixed	ENSSSCG00000027991	727.8966704	3	0	727.8966704	3	0	1.003173792
ENSSSCG00000008147	1	mixed	ENSSSCG00000008147	727.3806226	3	0	727.3806226	3	0	0.67558839
PIGN	1	mixed	PIGN	727.3237725	3	0	727.3237725	3	0	0.472158125
GON7	1	mixed	GON7	726.2393043	3	0	726.2393043	3	0	0.482992908
ENSSSCG00000038594	1	mixed	ENSSSCG00000038594	725.885566	3	0	725.885566	3	0	0.199495166
DAB2	1	mixed	DAB2	725.2586406	3	0	725.2586406	3	0	2.014044603
NDUFB5	1	mixed	NDUFB5	724.8413731	3	0	724.8413731	3	0	0.271262792
DMXL1	1	mixed	DMXL1	724.778066	3	0	724.778066	3	0	0.277634263
SEC13	1	mixed	SEC13	724.6185577	3	0	724.6185577	3	0	0.571729775
HMGN3	1	mixed	HMGN3	724.5829761	3	0	724.5829761	3	0	0.325493613
ENSSSCG00000007520	1	mixed	ENSSSCG00000007520	724.4185724	3	0	724.4185724	3	0	0.307909816
EFHD2	1	mixed	EFHD2	724.2499969	3	0	724.2499969	3	0	0.749539965
VASP	1	mixed	VASP	723.6151804	3	0	723.6151804	3	0	0.348277555
GLB1	1	mixed	GLB1	722.3853465	3	0	722.3853465	3	0	0.446497917
CAMLG	1	mixed	CAMLG	720.8595579	3	0	720.8595579	3	0	0.58361825
ENSSSCG00000027573	1	mixed	ENSSSCG00000027573	720.0787673	3	0	720.0787673	3	0	0.343799351
SLC37A3	1	mixed	SLC37A3	719.0600595	3	0	719.0600595	3	0	0.466569771
THYN1	1	mixed	THYN1	717.8200782	3	0	717.8200782	3	0	0.287222779
PPIG	1	mixed	PPIG	717.1744789	3	0	717.1744789	3	0	0.490465737
MIX23	1	mixed	MIX23	716.9073672	3	0	716.9073672	3	0	0.190787633
STXBP3	1	mixed	STXBP3	716.8303223	3	0	716.8303223	3	0	0.301552126
LZTS1	1	mixed	LZTS1	715.0275961	3	0	715.0275961	3	0	1.573235696
COX7C	1	mixed	COX7C	714.0286821	3	0	714.0286821	3	0	0.337607564
SLC25A5	1	mixed	SLC25A5	713.8622324	3	0	713.8622324	3	0	0.341696357
PTK7	1	mixed	PTK7	713.1941672	3	0	713.1941672	3	0	1.051567362
TIMM17A	1	mixed	TIMM17A	713.0966751	3	0	713.0966751	3	0	0.227693752
AFTPH	1	mixed	AFTPH	712.7823351	3	0	712.7823351	3	0	0.164800159
PSMD7	1	mixed	PSMD7	711.0729107	3	0	711.0729107	3	0	0.22786915
PTPN13	1	mixed	PTPN13	711.0486447	3	0	711.0486447	3	0	0.48923537
SSBP1	1	mixed	SSBP1	710.8614304	3	0	710.8614304	3	0	0.325944532
YWHAZ	1	mixed	YWHAZ	710.6164383	3	0	710.6164383	3	0	0.451388598
PLEKHA5	1	mixed	PLEKHA5	710.1585431	3	0	710.1585431	3	0	1.281002799
DOP1A	1	mixed	DOP1A	709.4098158	3	0	709.4098158	3	0	0.312844099
PLEKHM2	1	mixed	PLEKHM2	709.044601	3	0	709.044601	3	0	0.289955254
MAP3K8	1	mixed	MAP3K8	708.8788371	3	0	708.8788371	3	0	0.731786375
PAM	1	mixed	PAM	708.518534	3	0	708.518534	3	0	0.449220979
PTGES	1	mixed	PTGES	708.3423491	3	0	708.3423491	3	0	0.443006161
HP1BP3	1	mixed	HP1BP3	707.6433824	3	0	707.6433824	3	0	1.154833128
PDCD6IP	1	mixed	PDCD6IP	706.4592455	3	0	706.4592455	3	0	0.140962153
ATP9A	1	mixed	ATP9A	706.2566967	3	0	706.2566967	3	0	0.271505162
BMS1	1	mixed	BMS1	705.968248	3	0	705.968248	3	0	0.549493722
DESI2	1	mixed	DESI2	705.8507848	3	0	705.8507848	3	0	0.62020227
HSPH1	1	mixed	HSPH1	705.306368	3	0	705.306368	3	0	0.577996891
SLC30A5	1	mixed	SLC30A5	705.2515938	3	0	705.2515938	3	0	0.556048096
CEMIP	1	mixed	CEMIP	704.509997	3	0	704.509997	3	0	0.819892617
TRAP1	1	mixed	TRAP1	704.1380772	3	0	704.1380772	3	0	0.195172015
POLR1D	1	mixed	POLR1D	703.4393477	3	0	703.4393477	3	0	0.125612929
NFX1	1	mixed	NFX1	703.3449517	3	0	703.3449517	3	0	0.399745077
ODC1	1	mixed	ODC1	703.2438005	3	0	703.2438005	3	0	0.495448403
VTCN1	1	mixed	VTCN1	701.7628101	3	0	701.7628101	3	0	1.148508301
ENSSSCG00000024791	1	mixed	ENSSSCG00000024791	700.9531432	3	0	700.9531432	3	0	1.238240062
ENSSSCG00000063479	1	mixed	ENSSSCG00000063479	699.9422583	3	0	699.9422583	3	0	0.595319373
ENSSSCG00000033010	1	mixed	ENSSSCG00000033010	699.8549851	3	0	699.8549851	3	0	0.67959175
FLVCR2	1	mixed	FLVCR2	699.6945166	3	0	699.6945166	3	0	0.781800789
CPT1A	1	mixed	CPT1A	698.4709836	3	0	698.4709836	3	0	1.475372325
SLC27A4	1	mixed	SLC27A4	698.4661806	3	0	698.4661806	3	0	0.902704055
ELOVL5	1	mixed	ELOVL5	698.3728614	3	0	698.3728614	3	0	0.504982541
MRPL30	1	mixed	MRPL30	696.8102725	3	0	696.8102725	3	0	0.37267088
ATP5PB	1	mixed	ATP5PB	696.7861472	3	0	696.7861472	3	0	0.248087087
PCSK6	1	mixed	PCSK6	696.544837	3	0	696.544837	3	0	1.125180593
PRICKLE1	1	mixed	PRICKLE1	696.1719932	3	0	696.1719932	3	0	1.068149416
ENSSSCG00000003965	1	mixed	ENSSSCG00000003965	695.9535726	3	0	695.9535726	3	0	0.400082638
NOCT	1	mixed	NOCT	695.9292416	3	0	695.9292416	3	0	0.595369134
RXRA	1	mixed	RXRA	695.261135	3	0	695.261135	3	0	0.956096193
TIAM2	1	mixed	TIAM2	695.2418003	3	0	695.2418003	3	0	1.32795663
PIM1	1	mixed	PIM1	694.6020838	3	0	694.6020838	3	0	0.754856324
KMT5B	1	mixed	KMT5B	694.3005239	3	0	694.3005239	3	0	0.291700633
ENSSSCG00000012382	1	mixed	ENSSSCG00000012382	694.0273096	3	0	694.0273096	3	0	0.237855856
SPTAN1	1	mixed	SPTAN1	693.7851017	3	0	693.7851017	3	0	0.367367292
SYCP2	1	mixed	SYCP2	693.463141	3	0	693.463141	3	0	1.382443881
ARFIP1	1	mixed	ARFIP1	692.6045812	3	0	692.6045812	3	0	0.217471701
SUCLG2	1	mixed	SUCLG2	691.2288919	3	0	691.2288919	3	0	0.269370379
OTUD6B	1	mixed	OTUD6B	690.7875178	3	0	690.7875178	3	0	0.463725299
GTF2F2	1	mixed	GTF2F2	690.2971943	3	0	690.2971943	3	0	0.19098913
NDUFA7	1	mixed	NDUFA7	689.3961747	3	0	689.3961747	3	0	0.148773871
NDUFS6	1	mixed	NDUFS6	688.8502166	3	0	688.8502166	3	0	0.302316207
HUS1	1	mixed	HUS1	687.5814003	3	0	687.5814003	3	0	0.620010263
B4GALT5	1	mixed	B4GALT5	686.7802818	3	0	686.7802818	3	0	0.372177013
DUSP4	1	mixed	DUSP4	686.6076961	3	0	686.6076961	3	0	0.452771901
ENSSSCG00000033037	1	mixed	ENSSSCG00000033037	685.7554293	3	0	685.7554293	3	0	0.397369567
NIPAL2	1	mixed	NIPAL2	685.5469134	3	0	685.5469134	3	0	1.050724683
CDC42EP5	1	mixed	CDC42EP5	685.4875541	3	0	685.4875541	3	0	1.769394635
ASCC3	1	mixed	ASCC3	685.4813078	3	0	685.4813078	3	0	0.452716874
RBP4	1	mixed	RBP4	682.9907868	3	0	682.9907868	3	0	1.495324062
UQCRC2	1	mixed	UQCRC2	682.9343458	3	0	682.9343458	3	0	0.179709934
TLN2	1	mixed	TLN2	682.8670745	3	0	682.8670745	3	0	1.148299145
TEAD3	1	mixed	TEAD3	682.6692086	3	0	682.6692086	3	0	0.382586414
MARK1	1	mixed	MARK1	682.3248814	3	0	682.3248814	3	0	0.701737418
PTPN11	1	mixed	PTPN11	682.2626785	3	0	682.2626785	3	0	0.441700817
ZDHHC6	1	mixed	ZDHHC6	680.3181598	3	0	680.3181598	3	0	0.529986541
LAP3	1	mixed	LAP3	680.1685016	3	0	680.1685016	3	0	0.4728022
H2AJ	1	mixed	H2AJ	679.8079238	3	0	679.8079238	3	0	0.158596402
LRATD1	1	mixed	LRATD1	679.2907154	3	0	679.2907154	3	0	2.414837403
RPLP0	1	mixed	RPLP0	679.2361741	3	0	679.2361741	3	0	0.35788955
BCL6	1	mixed	BCL6	679.2147521	3	0	679.2147521	3	0	0.874756586
ENSSSCG00000007143	1	mixed	ENSSSCG00000007143	679.0922437	3	0	679.0922437	3	0	1.131289223
ENSSSCG00000001769	1	mixed	ENSSSCG00000001769	678.7533169	3	0	678.7533169	3	0	0.440488253
ALAD	1	mixed	ALAD	678.5103676	3	0	678.5103676	3	0	0.842221843
APPBP2	1	mixed	APPBP2	678.4013248	3	0	678.4013248	3	0	0.431952943
HIPK1	1	mixed	HIPK1	678.308079	3	0	678.308079	3	0	0.373178144
HBEGF	1	mixed	HBEGF	677.8700857	3	0	677.8700857	3	0	0.815417899
C11orf58	1	mixed	C11orf58	677.8382075	3	0	677.8382075	3	0	0.203342505
TLNRD1	1	mixed	TLNRD1	677.1846382	3	0	677.1846382	3	0	1.351076936
LARP4	1	mixed	LARP4	676.9677018	3	0	676.9677018	3	0	0.256075424
CPOX	1	mixed	CPOX	676.4516126	3	0	676.4516126	3	0	0.549204867
NUAK1	1	mixed	NUAK1	675.8012495	3	0	675.8012495	3	0	0.868732641
ENSSSCG00000060915	1	mixed	ENSSSCG00000060915	674.8295829	3	0	674.8295829	3	0	0.356694373
GALNS	1	mixed	GALNS	674.1995833	3	0	674.1995833	3	0	0.396124163
ADD3	1	mixed	ADD3	673.5553394	3	0	673.5553394	3	0	0.890329778
EPB41L3	1	mixed	EPB41L3	673.5370096	3	0	673.5370096	3	0	1.201590593
ETV5	1	mixed	ETV5	673.4423763	3	0	673.4423763	3	0	1.278001596
CHMP4B	1	mixed	CHMP4B	672.9964651	3	0	672.9964651	3	0	0.120414633
RGCC	1	mixed	RGCC	672.5820824	3	0	672.5820824	3	0	0.447541148
SLC28A2	1	mixed	SLC28A2	672.486664	3	0	672.486664	3	0	1.908296159
MRPS5	1	mixed	MRPS5	671.6145623	3	0	671.6145623	3	0	0.264159962
YWHAH	1	mixed	YWHAH	671.2786701	3	0	671.2786701	3	0	0.597632103
RB1CC1	1	mixed	RB1CC1	670.8558791	3	0	670.8558791	3	0	0.194539101
LRRC41	1	mixed	LRRC41	670.7345999	3	0	670.7345999	3	0	0.688489728
ICMT	1	mixed	ICMT	670.5677641	3	0	670.5677641	3	0	0.619875441
AK6	1	mixed	AK6	670.2245258	3	0	670.2245258	3	0	0.441723484
ENSSSCG00000048235	1	mixed	ENSSSCG00000048235	669.8194158	3	0	669.8194158	3	0	1.270111014
ARMC1	1	mixed	ARMC1	669.6491416	3	0	669.6491416	3	0	0.914544405
USP9X	1	mixed	USP9X	669.1246252	3	0	669.1246252	3	0	0.199867003
KHSRP	1	mixed	KHSRP	669.0317254	3	0	669.0317254	3	0	0.504028319
RAP1B	1	mixed	RAP1B	668.6318752	3	0	668.6318752	3	0	0.841935978
IDH3A	1	mixed	IDH3A	667.7016818	3	0	667.7016818	3	0	0.205655607
RHEB	1	mixed	RHEB	667.046989	3	0	667.046989	3	0	0.457728734
WEE1	1	mixed	WEE1	666.9649925	3	0	666.9649925	3	0	1.287869084
SLC10A7	1	mixed	SLC10A7	666.9153795	3	0	666.9153795	3	0	0.444348419
DOCK7	1	mixed	DOCK7	666.8726647	3	0	666.8726647	3	0	0.489219991
MFSD14B	1	mixed	MFSD14B	666.7772733	3	0	666.7772733	3	0	0.649843846
PDCL3	1	mixed	PDCL3	666.6084562	3	0	666.6084562	3	0	0.321843357
MET	1	mixed	MET	666.0337536	3	0	666.0337536	3	0	0.326752271
PPP3CC	1	mixed	PPP3CC	666.0028928	3	0	666.0028928	3	0	0.343817133
ENSSSCG00000011253	1	mixed	ENSSSCG00000011253	665.6873454	3	0	665.6873454	3	0	0.540139787
TMEM38B	1	mixed	TMEM38B	663.5341042	3	0	663.5341042	3	0	0.402282773
RHBDF1	1	mixed	RHBDF1	662.3081791	3	0	662.3081791	3	0	0.437294015
IER3	1	mixed	IER3	662.1715893	3	0	662.1715893	3	0	0.415957925
ENSSSCG00000039612	1	mixed	ENSSSCG00000039612	662.0256421	3	0	662.0256421	3	0	0.244885802
PRKCH	1	mixed	PRKCH	661.770222	3	0	661.770222	3	0	0.747062327
USP54	1	mixed	USP54	659.9552388	3	0	659.9552388	3	0	1.47867792
PLEC	1	mixed	PLEC	659.8370022	3	0	659.8370022	3	0	0.434405415
MPC2	1	mixed	MPC2	658.5015564	3	0	658.5015564	3	0	0.405380052
HSD17B10	1	mixed	HSD17B10	658.3096659	3	0	658.3096659	3	0	0.50343243
SLC19A3	1	mixed	SLC19A3	657.8955288	3	0	657.8955288	3	0	1.743255385
POMP	1	mixed	POMP	657.7219825	3	0	657.7219825	3	0	0.167125544
PSMB7	1	mixed	PSMB7	656.9325424	3	0	656.9325424	3	0	0.320818008
UBE2R2	1	mixed	UBE2R2	656.6795504	3	0	656.6795504	3	0	0.151013416
ENSSSCG00000010952	1	mixed	ENSSSCG00000010952	656.6513682	3	0	656.6513682	3	0	0.225006844
CRYL1	1	mixed	CRYL1	656.3326301	3	0	656.3326301	3	0	0.54936972
SLC38A2	1	mixed	SLC38A2	656.2937225	3	0	656.2937225	3	0	0.591998153
E2F3	1	mixed	E2F3	656.1716057	3	0	656.1716057	3	0	0.324983729
ENY2	1	mixed	ENY2	655.6391732	3	0	655.6391732	3	0	0.237930166
SORT1	1	mixed	SORT1	653.4784017	3	0	653.4784017	3	0	0.580230541
ENSSSCG00000039222	1	mixed	ENSSSCG00000039222	653.0197792	3	0	653.0197792	3	0	0.585098773
MRPL44	1	mixed	MRPL44	652.3315871	3	0	652.3315871	3	0	0.311301556
FIBIN	1	mixed	FIBIN	651.0499208	3	0	651.0499208	3	0	2.016389602
SDF2L1	1	mixed	SDF2L1	650.9675105	3	0	650.9675105	3	0	0.609794592
HECA	1	mixed	HECA	650.8442072	3	0	650.8442072	3	0	0.297478683
ACADM	1	mixed	ACADM	650.6258131	3	0	650.6258131	3	0	0.540868242
HNRNPD	1	mixed	HNRNPD	649.0111404	3	0	649.0111404	3	0	0.497690069
LIMK2	1	mixed	LIMK2	648.7715757	3	0	648.7715757	3	0	0.540518119
SLC25A1	1	mixed	SLC25A1	648.5742959	3	0	648.5742959	3	0	0.619957541
HYOU1	1	mixed	HYOU1	648.3841391	3	0	648.3841391	3	0	0.574217978
CHCHD3	1	mixed	CHCHD3	648.1567458	3	0	648.1567458	3	0	0.282937255
ENSSSCG00000032166	1	mixed	ENSSSCG00000032166	648.1003811	3	0	648.1003811	3	0	0.205752062
ENSSSCG00000039658	1	mixed	ENSSSCG00000039658	648.0122067	3	0	648.0122067	3	0	1.162504096
REV3L	1	mixed	REV3L	647.8320627	3	0	647.8320627	3	0	0.798929064
ENSSSCG00000005453	1	mixed	ENSSSCG00000005453	647.2514491	3	0	647.2514491	3	0	0.346588284
ARPP19	1	mixed	ARPP19	645.4750322	3	0	645.4750322	3	0	0.562286921
OPHN1	1	mixed	OPHN1	645.4198698	3	0	645.4198698	3	0	0.372058001
PALLD	1	mixed	PALLD	645.0189549	3	0	645.0189549	3	0	0.815555288
ANKRD12	1	mixed	ANKRD12	644.993478	3	0	644.993478	3	0	0.135087432
GLIS3	1	mixed	GLIS3	644.2247678	3	0	644.2247678	3	0	1.474947342
RPL6	1	mixed	RPL6	643.8951204	3	0	643.8951204	3	0	0.327872457
MAK16	1	mixed	MAK16	643.6555428	3	0	643.6555428	3	0	0.245743194
ENSSSCG00000012103	1	mixed	ENSSSCG00000012103	643.47299	3	0	643.47299	3	0	0.200730063
TM4SF1	1	mixed	TM4SF1	643.4141169	3	0	643.4141169	3	0	0.734390259
PNP	1	mixed	PNP	643.2189926	3	0	643.2189926	3	0	0.335837389
SHOC2	1	mixed	SHOC2	641.9336898	3	0	641.9336898	3	0	0.219144759
MYLIP	1	mixed	MYLIP	641.4048738	3	0	641.4048738	3	0	0.917157561
SLC37A2	1	mixed	SLC37A2	641.2688216	3	0	641.2688216	3	0	1.520102486
GPSM2	1	mixed	GPSM2	641.1758824	3	0	641.1758824	3	0	1.101490959
PTGFRN	1	mixed	PTGFRN	640.2351275	3	0	640.2351275	3	0	0.388768392
CXADR	1	mixed	CXADR	640.1575182	3	0	640.1575182	3	0	0.241199748
BET1	1	mixed	BET1	638.9534603	3	0	638.9534603	3	0	0.487152209
ENSSSCG00000023603	1	mixed	ENSSSCG00000023603	638.7223916	3	0	638.7223916	3	0	0.305117802
GLMP	1	mixed	GLMP	638.3201048	3	0	638.3201048	3	0	0.281335624
USP2	1	mixed	USP2	638.2855578	3	0	638.2855578	3	0	1.212697134
C1orf131	1	mixed	C1orf131	637.0248462	3	0	637.0248462	3	0	0.232859981
GPAT4	1	mixed	GPAT4	636.7773658	3	0	636.7773658	3	0	0.21654566
APLP2	1	mixed	APLP2	636.0090857	3	0	636.0090857	3	0	0.256880817
ALAS1	1	mixed	ALAS1	635.5035165	3	0	635.5035165	3	0	0.807125563
POLR2D	1	mixed	POLR2D	635.3679163	3	0	635.3679163	3	0	0.294119689
DOCK1	1	mixed	DOCK1	633.5816564	3	0	633.5816564	3	0	0.472437376
TSN	1	mixed	TSN	633.5658106	3	0	633.5658106	3	0	0.474683428
ENSSSCG00000009633	1	mixed	ENSSSCG00000009633	633.4861053	3	0	633.4861053	3	0	0.342441888
EPB41L5	1	mixed	EPB41L5	633.0734222	3	0	633.0734222	3	0	0.291576935
THUMPD1	1	mixed	THUMPD1	632.5651392	3	0	632.5651392	3	0	0.378400626
ENSSSCG00000005006	1	mixed	ENSSSCG00000005006	632.5217413	3	0	632.5217413	3	0	0.152574922
SKIL	1	mixed	SKIL	632.3478344	3	0	632.3478344	3	0	0.978555445
RNF130	1	mixed	RNF130	631.8893323	3	0	631.8893323	3	0	0.714034225
KHDC4	1	mixed	KHDC4	631.5401501	3	0	631.5401501	3	0	0.371356969
HSP90AB1	1	mixed	HSP90AB1	630.7514968	3	0	630.7514968	3	0	0.106698811
MSH4	1	mixed	MSH4	628.5029639	3	0	628.5029639	3	0	0.252266293
KPNA3	1	mixed	KPNA3	627.3514275	3	0	627.3514275	3	0	0.437768487
RPL26	1	mixed	RPL26	626.8182908	3	0	626.8182908	3	0	0.267313246
PGC	1	mixed	PGC	626.7646572	3	0	626.7646572	3	0	1.233272937
SEPTIN7	1	mixed	SEPTIN7	626.4954826	3	0	626.4954826	3	0	0.467313148
MRPL18	1	mixed	MRPL18	626.4523699	3	0	626.4523699	3	0	0.228379734
GNAI1	1	mixed	GNAI1	626.2295274	3	0	626.2295274	3	0	0.256654539
GALM	1	mixed	GALM	625.3866057	3	0	625.3866057	3	0	0.921718224
EIF2S2	1	mixed	EIF2S2	624.4380735	3	0	624.4380735	3	0	0.186534982
ENSSSCG00000050627	1	mixed	ENSSSCG00000050627	623.6550712	3	0	623.6550712	3	0	0.224794899
ENSSSCG00000012879	1	mixed	ENSSSCG00000012879	623.5793955	3	0	623.5793955	3	0	0.19013889
QKI	1	mixed	QKI	622.7378718	3	0	622.7378718	3	0	0.488253138
KRT10	1	mixed	KRT10	622.2975273	3	0	622.2975273	3	0	0.756517227
CTDSP2	1	mixed	CTDSP2	621.8717271	3	0	621.8717271	3	0	0.284328422
ZYX	1	mixed	ZYX	621.1802712	3	0	621.1802712	3	0	0.574488223
B4GALNT3	1	mixed	B4GALNT3	620.9346766	3	0	620.9346766	3	0	1.184224978
USP25	1	mixed	USP25	620.6877516	3	0	620.6877516	3	0	0.370935715
CITED2	1	mixed	CITED2	620.2981784	3	0	620.2981784	3	0	0.562328595
CLDN6	1	mixed	CLDN6	619.9972597	3	0	619.9972597	3	0	1.825360369
NAA50	1	mixed	NAA50	619.6569357	3	0	619.6569357	3	0	0.299624248
ST14	1	mixed	ST14	619.4295437	3	0	619.4295437	3	0	0.863163398
SLC25A6	1	mixed	SLC25A6	618.5451755	3	0	618.5451755	3	0	0.288263694
TFAM	1	mixed	TFAM	618.4116199	3	0	618.4116199	3	0	0.494333473
CCNC	1	mixed	CCNC	618.2836318	3	0	618.2836318	3	0	0.248934779
TTLL12	1	mixed	TTLL12	617.6105252	3	0	617.6105252	3	0	0.212563376
DNAJC10	1	mixed	DNAJC10	617.2066334	3	0	617.2066334	3	0	0.36763943
ADAM8	1	mixed	ADAM8	614.6413655	3	0	614.6413655	3	0	0.659414989
CDV3	1	mixed	CDV3	614.1969326	3	0	614.1969326	3	0	0.222595103
CANX	1	mixed	CANX	613.4186053	3	0	613.4186053	3	0	0.270336819
NUP153	1	mixed	NUP153	612.4946998	3	0	612.4946998	3	0	0.523632495
NME3	1	mixed	NME3	612.3221213	3	0	612.3221213	3	0	0.481702681
SNX33	1	mixed	SNX33	612.2711072	3	0	612.2711072	3	0	0.522579837
NPAS2	1	mixed	NPAS2	612.0504271	3	0	612.0504271	3	0	0.366361819
RIDA	1	mixed	RIDA	611.6359234	3	0	611.6359234	3	0	0.415826056
MAP4K3	1	mixed	MAP4K3	611.6278453	3	0	611.6278453	3	0	0.70838434
TRAM1	1	mixed	TRAM1	610.686422	3	0	610.686422	3	0	0.36471177
TXNDC12	1	mixed	TXNDC12	609.9368347	3	0	609.9368347	3	0	0.271330984
SDF4	1	mixed	SDF4	608.1325287	3	0	608.1325287	3	0	0.152302662
ZCCHC7	1	mixed	ZCCHC7	607.6820415	3	0	607.6820415	3	0	0.413889996
ARHGAP8	1	mixed	ARHGAP8	607.6106005	3	0	607.6106005	3	0	0.977746376
FGGY	1	mixed	FGGY	607.1769694	3	0	607.1769694	3	0	0.683058522
KANK1	1	mixed	KANK1	606.9475673	3	0	606.9475673	3	0	0.909992185
MCEE	1	mixed	MCEE	606.8482952	3	0	606.8482952	3	0	0.297877121
CTNNA1	1	mixed	CTNNA1	606.8006646	3	0	606.8006646	3	0	0.163486054
ARHGDIB	1	mixed	ARHGDIB	606.6766723	3	0	606.6766723	3	0	0.473180112
SRP9	1	mixed	SRP9	606.4421555	3	0	606.4421555	3	0	0.440541265
STK39	1	mixed	STK39	606.1262954	3	0	606.1262954	3	0	1.021661682
ACOX1	1	mixed	ACOX1	605.8789676	3	0	605.8789676	3	0	0.21675693
OSER1	1	mixed	OSER1	605.5832799	3	0	605.5832799	3	0	0.518853724
ELL	1	mixed	ELL	605.2144338	3	0	605.2144338	3	0	0.1874302
SARNP	1	mixed	SARNP	604.2826398	3	0	604.2826398	3	0	0.268595763
SEL1L	1	mixed	SEL1L	603.6246961	3	0	603.6246961	3	0	0.390048099
UCKL1	1	mixed	UCKL1	603.4182609	3	0	603.4182609	3	0	0.33850884
TMEM9B	1	mixed	TMEM9B	603.2714219	3	0	603.2714219	3	0	0.160155359
CFLAR	1	mixed	CFLAR	602.648985	3	0	602.648985	3	0	0.210566774
ENSSSCG00000003903	1	mixed	ENSSSCG00000003903	601.4743336	3	0	601.4743336	3	0	0.194747176
BUD23	1	mixed	BUD23	601.0374275	3	0	601.0374275	3	0	0.181505566
RAB6A	1	mixed	RAB6A	601.0018561	3	0	601.0018561	3	0	0.361583161
CUX1	1	mixed	CUX1	600.8496876	3	0	600.8496876	3	0	0.690080006
ENSSSCG00000010104	1	mixed	ENSSSCG00000010104	600.4789558	3	0	600.4789558	3	0	0.526560307
APBB2	1	mixed	APBB2	600.0302746	3	0	600.0302746	3	0	0.21233977
ENSSSCG00000035073	1	mixed	ENSSSCG00000035073	599.8668481	3	0	599.8668481	3	0	1.524778206
GRK6	1	mixed	GRK6	599.6960633	3	0	599.6960633	3	0	1.598859076
CEBPG	1	mixed	CEBPG	599.6603399	3	0	599.6603399	3	0	0.514718577
CA2	1	mixed	CA2	599.5058276	3	0	599.5058276	3	0	2.854658727
DAB1	1	mixed	DAB1	598.4743989	3	0	598.4743989	3	0	1.383326174
ENSSSCG00000000611	1	mixed	ENSSSCG00000000611	597.9480387	3	0	597.9480387	3	0	0.726621645
PGM3	1	mixed	PGM3	597.7645047	3	0	597.7645047	3	0	0.72810811
ZFP91	1	mixed	ZFP91	597.4507795	3	0	597.4507795	3	0	0.468183775
NDUFS3	1	mixed	NDUFS3	597.0629787	3	0	597.0629787	3	0	0.544807835
VAT1	1	mixed	VAT1	596.1203136	3	0	596.1203136	3	0	0.258569262
NMD3	1	mixed	NMD3	596.104298	3	0	596.104298	3	0	0.277520186
ENSSSCG00000029761	1	mixed	ENSSSCG00000029761	595.6204179	3	0	595.6204179	3	0	0.475878525
IMP4	1	mixed	IMP4	595.3516279	3	0	595.3516279	3	0	0.293782425
TMEM39A	1	mixed	TMEM39A	594.7465686	3	0	594.7465686	3	0	0.612697129
TMEM106B	1	mixed	TMEM106B	594.5762736	3	0	594.5762736	3	0	0.219798439
LENG8	1	mixed	LENG8	594.5738722	3	0	594.5738722	3	0	0.177050272
CHCHD2	1	mixed	CHCHD2	594.0405334	3	0	594.0405334	3	0	0.221312442
KRT7	1	mixed	KRT7	593.8250141	3	0	593.8250141	3	0	0.414258855
PPL	1	mixed	PPL	593.6914959	3	0	593.6914959	3	0	0.539511793
AARS1	1	mixed	AARS1	593.2783495	3	0	593.2783495	3	0	0.558288621
RIPK4	1	mixed	RIPK4	593.2281281	3	0	593.2281281	3	0	0.490140703
NAA20	1	mixed	NAA20	593.1233222	3	0	593.1233222	3	0	0.189091869
AKT1	1	mixed	AKT1	592.7589697	3	0	592.7589697	3	0	0.256840225
SAMD12	1	mixed	SAMD12	592.7374187	3	0	592.7374187	3	0	0.342133462
XKR8	1	mixed	XKR8	592.5935774	3	0	592.5935774	3	0	0.247180362
GDPD5	1	mixed	GDPD5	592.4646614	3	0	592.4646614	3	0	0.804636209
POLR1C	1	mixed	POLR1C	592.124843	3	0	592.124843	3	0	0.231683767
PLEKHG3	1	mixed	PLEKHG3	590.8068011	3	0	590.8068011	3	0	0.475014896
BLTP1	1	mixed	BLTP1	590.5590625	3	0	590.5590625	3	0	0.369803894
TPI1	1	mixed	TPI1	589.7410043	3	0	589.7410043	3	0	0.197360439
RNF169	1	mixed	RNF169	589.5519971	3	0	589.5519971	3	0	0.30439809
UFSP2	1	mixed	UFSP2	589.1211336	3	0	589.1211336	3	0	0.443596091
TIMM17B	1	mixed	TIMM17B	588.5495788	3	0	588.5495788	3	0	0.158862791
AHSA1	1	mixed	AHSA1	588.4830933	3	0	588.4830933	3	0	0.225878535
CRYBG1	1	mixed	CRYBG1	588.3119533	3	0	588.3119533	3	0	0.505349043
SFR1	1	mixed	SFR1	588.1558343	3	0	588.1558343	3	0	1.173752293
BHLHE40	1	mixed	BHLHE40	587.9539943	3	0	587.9539943	3	0	0.82575835
IMMP1L	1	mixed	IMMP1L	587.8895987	3	0	587.8895987	3	0	0.285795504
ENSSSCG00000055221	1	mixed	ENSSSCG00000055221	587.7044016	3	0	587.7044016	3	0	0.379370961
IRF2BP2	1	mixed	IRF2BP2	587.2638364	3	0	587.2638364	3	0	0.200425192
ENSSSCG00000033452	1	mixed	ENSSSCG00000033452	586.8734536	3	0	586.8734536	3	0	0.619629026
FADS1	1	mixed	FADS1	586.5449922	3	0	586.5449922	3	0	1.040733087
MAPK13	1	mixed	MAPK13	586.4019518	3	0	586.4019518	3	0	0.768601222
RNASE1	1	mixed	RNASE1	586.2893574	3	0	586.2893574	3	0	3.213423341
MAGOH	1	mixed	MAGOH	586.1865827	3	0	586.1865827	3	0	0.366784755
GADD45B	1	mixed	GADD45B	585.2629009	3	0	585.2629009	3	0	0.387955489
CA8	1	mixed	CA8	584.637849	3	0	584.637849	3	0	2.134044194
MPDZ	1	mixed	MPDZ	584.5581362	3	0	584.5581362	3	0	0.510916401
UQCR10	1	mixed	UQCR10	584.0467466	3	0	584.0467466	3	0	0.260769382
SSBP2	1	mixed	SSBP2	583.6298834	3	0	583.6298834	3	0	0.898252209
ESD	1	mixed	ESD	583.4216105	3	0	583.4216105	3	0	0.229625086
USP14	1	mixed	USP14	583.363134	3	0	583.363134	3	0	0.432719656
ZDHHC13	1	mixed	ZDHHC13	582.9994734	3	0	582.9994734	3	0	0.309478844
SLC9A9	1	mixed	SLC9A9	582.2219975	3	0	582.2219975	3	0	0.907986406
EFCAB14	1	mixed	EFCAB14	580.890494	3	0	580.890494	3	0	0.68223535
F3	1	mixed	F3	580.3198449	3	0	580.3198449	3	0	0.590047944
FCHO2	1	mixed	FCHO2	579.9919086	3	0	579.9919086	3	0	0.311159642
MYL6	1	mixed	MYL6	579.7459626	3	0	579.7459626	3	0	0.373139475
PAWR	1	mixed	PAWR	579.6299305	3	0	579.6299305	3	0	0.238572518
EIF3A	1	mixed	EIF3A	579.0232032	3	0	579.0232032	3	0	0.180126611
PPP1R13L	1	mixed	PPP1R13L	577.5218239	3	0	577.5218239	3	0	0.519848942
B3GNT5	1	mixed	B3GNT5	577.1492064	3	0	577.1492064	3	0	1.287529148
SHB	1	mixed	SHB	577.1308804	3	0	577.1308804	3	0	0.849949258
ATP6V1B2	1	mixed	ATP6V1B2	576.9054849	3	0	576.9054849	3	0	0.50389046
SASH1	1	mixed	SASH1	576.9019817	3	0	576.9019817	3	0	0.877381939
MKRN1	1	mixed	MKRN1	576.8607972	3	0	576.8607972	3	0	0.498734654
TMEM41B	1	mixed	TMEM41B	576.8098112	3	0	576.8098112	3	0	0.403590748
VPS50	1	mixed	VPS50	576.0495326	3	0	576.0495326	3	0	0.451335143
FBXL17	1	mixed	FBXL17	574.6272437	3	0	574.6272437	3	0	0.228705284
PDIA4	1	mixed	PDIA4	574.5657404	3	0	574.5657404	3	0	0.260062005
PRPF18	1	mixed	PRPF18	574.2445814	3	0	574.2445814	3	0	0.401410137
EIF4A3	1	mixed	EIF4A3	573.962886	3	0	573.962886	3	0	0.374572994
SLC20A1	1	mixed	SLC20A1	572.2657259	3	0	572.2657259	3	0	0.176483496
ENSSSCG00000052671	1	mixed	ENSSSCG00000052671	571.2856878	3	0	571.2856878	3	0	0.209724219
SULF1	1	mixed	SULF1	570.9684255	3	0	570.9684255	3	0	1.369499899
SMARCA5	1	mixed	SMARCA5	570.774957	3	0	570.774957	3	0	0.371174075
PIK3R1	1	mixed	PIK3R1	570.2132341	3	0	570.2132341	3	0	1.21626069
ACAA1	1	mixed	ACAA1	570.0871462	3	0	570.0871462	3	0	0.491428864
MRPS11	1	mixed	MRPS11	569.1844531	3	0	569.1844531	3	0	0.325390993
NAP1L1	1	mixed	NAP1L1	568.9512685	3	0	568.9512685	3	0	0.312001593
EEF2	1	mixed	EEF2	568.7496814	3	0	568.7496814	3	0	0.181759318
FGFR2	1	mixed	FGFR2	568.4164452	3	0	568.4164452	3	0	0.76298672
MRPL33	1	mixed	MRPL33	567.6761263	3	0	567.6761263	3	0	0.196756702
ND3	1	mixed	ND3	567.5733971	3	0	567.5733971	3	0	0.592025563
TXNDC17	1	mixed	TXNDC17	567.4890678	3	0	567.4890678	3	0	0.319360842
ZSWIM6	1	mixed	ZSWIM6	567.170782	3	0	567.170782	3	0	0.422217919
PPP1R14B	1	mixed	PPP1R14B	566.9041353	3	0	566.9041353	3	0	0.204086843
ENSSSCG00000009772	1	mixed	ENSSSCG00000009772	565.8332723	3	0	565.8332723	3	0	0.275877332
IKZF2	1	mixed	IKZF2	565.1857952	3	0	565.1857952	3	0	0.693858463
ENSSSCG00000014133	1	mixed	ENSSSCG00000014133	564.8520624	3	0	564.8520624	3	0	0.228929962
SSR4	1	mixed	SSR4	564.2995491	3	0	564.2995491	3	0	0.233306436
SNRNP40	1	mixed	SNRNP40	563.6077978	3	0	563.6077978	3	0	0.539755204
FAF1	1	mixed	FAF1	563.6067307	3	0	563.6067307	3	0	0.418253459
DDX24	1	mixed	DDX24	563.502429	3	0	563.502429	3	0	0.404689623
MAX	1	mixed	MAX	563.4448344	3	0	563.4448344	3	0	0.385899622
RNF19B	1	mixed	RNF19B	563.3752121	3	0	563.3752121	3	0	0.262778945
PSME2	1	mixed	PSME2	563.2775635	3	0	563.2775635	3	0	0.358744383
METTL23	1	mixed	METTL23	562.558681	3	0	562.558681	3	0	0.377238801
ST7L	1	mixed	ST7L	562.5342617	3	0	562.5342617	3	0	0.199518889
GCNT4	1	mixed	GCNT4	561.80349	3	0	561.80349	3	0	1.212937489
RPS13	1	mixed	RPS13	561.5415186	3	0	561.5415186	3	0	0.231005135
TNRC6B	1	mixed	TNRC6B	561.4271428	3	0	561.4271428	3	0	0.290313841
ETS2	1	mixed	ETS2	561.3101794	3	0	561.3101794	3	0	0.331255152
CST6	1	mixed	CST6	561.1499104	3	0	561.1499104	3	0	0.712521269
NOTCH1	1	mixed	NOTCH1	560.5670923	3	0	560.5670923	3	0	0.985410613
DARS1	1	mixed	DARS1	560.4962301	3	0	560.4962301	3	0	0.331605421
PRDX6	1	mixed	PRDX6	559.9094037	3	0	559.9094037	3	0	0.247514947
SKIC8	1	mixed	SKIC8	557.8725263	3	0	557.8725263	3	0	0.352346342
RCAN1	1	mixed	RCAN1	557.8096744	3	0	557.8096744	3	0	0.700877656
[truncated: 2,762 more rows]
